# Supplementary material for: Role of EPS, Dispersant and Nutrients on the Microbial Response and MOS Formation in the Subarctic Northeast Atlantic
Source: Front Microbiol. 2017 Apr 21;8:676. doi: 10.3389/fmicb.2017.00676 (PMC5399796; doi:10.3389/fmicb.2017.00676)
Supplement: TABLE S1 — Composition of MiSeq sequenced 16S rRNA gene reads, analyzed in genus-, family-, and order-level resolution for each of the different treatments. [file Data_Sheet_1.XLSX]

## Sheet: Raw_Data
taxlevel	rankID	taxon	daughterlevels	total	1a_T2_MOS	1a_T4_MOS	1a_T6_MOS	1b_T1_MOS	1b_T2_MOS	1b_T6_MOS	2a_T1_MOS	2a_T2_MOS	2b_T1_MOS	2b_T2_MOS	2b_T4_MOS	2b_T6_MOS	3a_T1_MOS	3a_T2_MOS	3a_T4_MOS	3a_T6_MOS	3b_T1_MOS	3b_T2_MOS	3b_T4_MOS	3b_T6_MOS	4a_T1_MOS	4a_T2_MOS	4a_T4_MOS	4a_T6_MOS	4b_T1_MOS	4b_T2_MOS	4b_T4_MOS	4b_T6_MOS	5a_T1_MOS	5a_T2_MOS	5a_T4_MOS	5a_T6_MOS	5b_T1_MOS	5b_T2_MOS	5b_T4_MOS	5b_T6_MOS	6a_T1_MOS	6a_T2_MOS	6a_T4_MOS	6a_T6_MOS	6b_T1_MOS	6b_T2_MOS	6b_T6_MOS	MOS_T4	new_MOS_T2A
0	0	Root	2	3215785	95985	126559	63256	72021	67837	59253	85161	98597	42277	81407	35513	34797	65667	74990	38537	82846	72636	53581	50382	56997	77807	55852	75550	50215	67738	68368	46970	44687	80529	58725	76205	35277	78585	109240	38444	34651	73669	85610	65455	50567	67501	92177	38777	108304	57473
1	0.1	Archaea	1	6	0	0	0	0	0	1	0	0	0	0	0	0	0	0	0	0	0	0	0	0	1	1	0	0	0	0	0	0	2	0	0	0	0	0	0	0	0	0	0	0	0	0	0	1	0
2	0.1.1	Euryarchaeota	1	6	0	0	0	0	0	1	0	0	0	0	0	0	0	0	0	0	0	0	0	0	1	1	0	0	0	0	0	0	2	0	0	0	0	0	0	0	0	0	0	0	0	0	0	1	0
3	0.1.1.1	Euryarchaeota_unclassified	1	6	0	0	0	0	0	1	0	0	0	0	0	0	0	0	0	0	0	0	0	0	1	1	0	0	0	0	0	0	2	0	0	0	0	0	0	0	0	0	0	0	0	0	0	1	0
4	0.1.1.1.1	Euryarchaeota_unclassified	1	6	0	0	0	0	0	1	0	0	0	0	0	0	0	0	0	0	0	0	0	0	1	1	0	0	0	0	0	0	2	0	0	0	0	0	0	0	0	0	0	0	0	0	0	1	0
5	0.1.1.1.1.1	Euryarchaeota_unclassified	1	6	0	0	0	0	0	1	0	0	0	0	0	0	0	0	0	0	0	0	0	0	1	1	0	0	0	0	0	0	2	0	0	0	0	0	0	0	0	0	0	0	0	0	0	1	0
6	0.1.1.1.1.1.1	unclassified	0	6	0	0	0	0	0	1	0	0	0	0	0	0	0	0	0	0	0	0	0	0	1	1	0	0	0	0	0	0	2	0	0	0	0	0	0	0	0	0	0	0	0	0	0	1	0
1	0.2	Bacteria	19	3215779	95985	126559	63256	72021	67837	59252	85161	98597	42277	81407	35513	34797	65667	74990	38537	82846	72636	53581	50382	56997	77806	55851	75550	50215	67738	68368	46970	44687	80527	58725	76205	35277	78585	109240	38444	34651	73669	85610	65455	50567	67501	92177	38777	108303	57473
2	0.2.1	Acidobacteria	3	5	0	0	0	0	0	2	0	0	0	0	0	0	0	0	0	1	0	0	0	0	0	0	0	0	0	0	0	0	0	0	0	0	0	0	0	0	0	0	1	0	0	0	0	0	1
3	0.2.1.1	Acidobacteria_Gp10	1	2	0	0	0	0	0	2	0	0	0	0	0	0	0	0	0	0	0	0	0	0	0	0	0	0	0	0	0	0	0	0	0	0	0	0	0	0	0	0	0	0	0	0	0	0	0
4	0.2.1.1.1	Gp10	1	2	0	0	0	0	0	2	0	0	0	0	0	0	0	0	0	0	0	0	0	0	0	0	0	0	0	0	0	0	0	0	0	0	0	0	0	0	0	0	0	0	0	0	0	0	0
5	0.2.1.1.1.1	Gp10_unclassified	1	2	0	0	0	0	0	2	0	0	0	0	0	0	0	0	0	0	0	0	0	0	0	0	0	0	0	0	0	0	0	0	0	0	0	0	0	0	0	0	0	0	0	0	0	0	0
6	0.2.1.1.1.1.1	unclassified	0	2	0	0	0	0	0	2	0	0	0	0	0	0	0	0	0	0	0	0	0	0	0	0	0	0	0	0	0	0	0	0	0	0	0	0	0	0	0	0	0	0	0	0	0	0	0
3	0.2.1.2	Acidobacteria_Gp3	1	1	0	0	0	0	0	0	0	0	0	0	0	0	0	0	0	1	0	0	0	0	0	0	0	0	0	0	0	0	0	0	0	0	0	0	0	0	0	0	0	0	0	0	0	0	0
4	0.2.1.2.1	Gp3	1	1	0	0	0	0	0	0	0	0	0	0	0	0	0	0	0	1	0	0	0	0	0	0	0	0	0	0	0	0	0	0	0	0	0	0	0	0	0	0	0	0	0	0	0	0	0
5	0.2.1.2.1.1	Gp3_unclassified	1	1	0	0	0	0	0	0	0	0	0	0	0	0	0	0	0	1	0	0	0	0	0	0	0	0	0	0	0	0	0	0	0	0	0	0	0	0	0	0	0	0	0	0	0	0	0
6	0.2.1.2.1.1.1	unclassified	0	1	0	0	0	0	0	0	0	0	0	0	0	0	0	0	0	1	0	0	0	0	0	0	0	0	0	0	0	0	0	0	0	0	0	0	0	0	0	0	0	0	0	0	0	0	0
3	0.2.1.3	Acidobacteria_Gp6	1	2	0	0	0	0	0	0	0	0	0	0	0	0	0	0	0	0	0	0	0	0	0	0	0	0	0	0	0	0	0	0	0	0	0	0	0	0	0	0	1	0	0	0	0	0	1
4	0.2.1.3.1	Gp6	1	2	0	0	0	0	0	0	0	0	0	0	0	0	0	0	0	0	0	0	0	0	0	0	0	0	0	0	0	0	0	0	0	0	0	0	0	0	0	0	1	0	0	0	0	0	1
5	0.2.1.3.1.1	Gp6_unclassified	1	2	0	0	0	0	0	0	0	0	0	0	0	0	0	0	0	0	0	0	0	0	0	0	0	0	0	0	0	0	0	0	0	0	0	0	0	0	0	0	1	0	0	0	0	0	1
6	0.2.1.3.1.1.1	unclassified	0	2	0	0	0	0	0	0	0	0	0	0	0	0	0	0	0	0	0	0	0	0	0	0	0	0	0	0	0	0	0	0	0	0	0	0	0	0	0	0	1	0	0	0	0	0	1
2	0.2.2	Actinobacteria	1	2810	60	6	11	16	14	3	62	3	501	6	0	0	61	40	0	7	736	48	9	42	59	32	3	2	70	17	2	2	70	8	8	0	65	24	8	1	20	235	0	1	4	248	0	48	2
3	0.2.2.1	Actinobacteria	4	2810	60	6	11	16	14	3	62	3	501	6	0	0	61	40	0	7	736	48	9	42	59	32	3	2	70	17	2	2	70	8	8	0	65	24	8	1	20	235	0	1	4	248	0	48	2
4	0.2.2.1.1	Acidimicrobiales	2	61	14	0	0	1	0	0	0	3	0	0	0	0	0	5	0	1	0	0	0	1	3	18	0	0	0	0	0	0	8	0	3	0	0	2	0	0	1	1	0	0	0	0	0	0	0
5	0.2.2.1.1.1	Acidimicrobiaceae	1	1	0	0	0	0	0	0	0	0	0	0	0	0	0	0	0	0	0	0	0	1	0	0	0	0	0	0	0	0	0	0	0	0	0	0	0	0	0	0	0	0	0	0	0	0	0
6	0.2.2.1.1.1.1	Ilumatobacter	0	1	0	0	0	0	0	0	0	0	0	0	0	0	0	0	0	0	0	0	0	1	0	0	0	0	0	0	0	0	0	0	0	0	0	0	0	0	0	0	0	0	0	0	0	0	0
5	0.2.2.1.1.2	Acidimicrobiales_unclassified	1	60	14	0	0	1	0	0	0	3	0	0	0	0	0	5	0	1	0	0	0	0	3	18	0	0	0	0	0	0	8	0	3	0	0	2	0	0	1	1	0	0	0	0	0	0	0
6	0.2.2.1.1.2.1	unclassified	0	60	14	0	0	1	0	0	0	3	0	0	0	0	0	5	0	1	0	0	0	0	3	18	0	0	0	0	0	0	8	0	3	0	0	2	0	0	1	1	0	0	0	0	0	0	0
4	0.2.2.1.2	Actinobacteria_unclassified	1	65	19	0	0	0	5	0	3	0	1	0	0	0	1	7	0	0	0	2	0	1	3	7	0	0	0	0	1	0	3	3	0	0	0	0	4	0	0	0	0	0	0	0	0	0	0
5	0.2.2.1.2.1	Actinobacteria_unclassified	1	65	19	0	0	0	5	0	3	0	1	0	0	0	1	7	0	0	0	2	0	1	3	7	0	0	0	0	1	0	3	3	0	0	0	0	4	0	0	0	0	0	0	0	0	0	0
6	0.2.2.1.2.1.1	unclassified	0	65	19	0	0	0	5	0	3	0	1	0	0	0	1	7	0	0	0	2	0	1	3	7	0	0	0	0	1	0	3	3	0	0	0	0	4	0	0	0	0	0	0	0	0	0	0
4	0.2.2.1.3	Actinomycetales	15	2682	27	6	11	14	9	3	59	0	500	6	0	0	60	27	0	6	736	46	9	40	53	7	3	2	70	17	1	2	59	5	5	0	65	22	4	1	19	234	0	1	4	248	0	48	2
5	0.2.2.1.3.1	Actinomycetaceae	2	11	0	0	0	0	0	0	0	0	0	0	0	0	0	0	0	0	1	0	0	0	0	0	0	0	0	0	0	0	0	0	0	0	2	0	0	0	0	0	0	0	0	0	0	7	0
6	0.2.2.1.3.1.1	Actinomyces	0	10	0	0	0	0	0	0	0	0	0	0	0	0	0	0	0	0	1	0	0	0	0	0	0	0	0	0	0	0	0	0	0	0	2	0	0	0	0	0	0	0	0	0	0	7	0
6	0.2.2.1.3.1.2	Varibaculum	0	1	0	0	0	0	0	0	0	0	0	0	0	0	0	0	0	0	0	0	0	0	0	0	0	0	0	0	0	0	0	0	0	0	0	0	0	0	0	0	0	0	0	0	0	0	0
5	0.2.2.1.3.2	Actinomycetales_unclassified	1	72	2	0	0	3	2	0	2	0	10	0	0	0	4	3	0	1	8	0	1	1	0	0	0	0	0	0	1	0	2	0	0	0	0	0	0	0	0	9	0	0	0	7	0	8	0
6	0.2.2.1.3.2.1	unclassified	0	72	2	0	0	3	2	0	2	0	10	0	0	0	4	3	0	1	8	0	1	1	0	0	0	0	0	0	1	0	2	0	0	0	0	0	0	0	0	9	0	0	0	7	0	8	0
5	0.2.2.1.3.3	Brevibacteriaceae	1	3	0	0	0	0	0	0	0	0	0	0	0	0	0	0	0	0	0	0	0	0	2	0	0	0	0	1	0	0	0	0	0	0	0	0	0	0	0	0	0	0	0	0	0	0	0
6	0.2.2.1.3.3.1	Brevibacterium	0	3	0	0	0	0	0	0	0	0	0	0	0	0	0	0	0	0	0	0	0	0	2	0	0	0	0	1	0	0	0	0	0	0	0	0	0	0	0	0	0	0	0	0	0	0	0
5	0.2.2.1.3.4	Cellulomonadaceae	2	4	0	0	0	0	0	0	0	0	0	0	0	0	0	0	0	0	4	0	0	0	0	0	0	0	0	0	0	0	0	0	0	0	0	0	0	0	0	0	0	0	0	0	0	0	0
6	0.2.2.1.3.4.1	Cellulomonas	0	3	0	0	0	0	0	0	0	0	0	0	0	0	0	0	0	0	3	0	0	0	0	0	0	0	0	0	0	0	0	0	0	0	0	0	0	0	0	0	0	0	0	0	0	0	0
6	0.2.2.1.3.4.2	unclassified	0	1	0	0	0	0	0	0	0	0	0	0	0	0	0	0	0	0	1	0	0	0	0	0	0	0	0	0	0	0	0	0	0	0	0	0	0	0	0	0	0	0	0	0	0	0	0
5	0.2.2.1.3.5	Corynebacteriaceae	1	57	0	1	0	0	0	0	0	0	0	0	0	0	0	3	0	0	6	0	0	1	0	0	0	0	0	0	0	0	0	0	0	0	0	0	0	0	0	0	0	0	1	0	0	2	0
6	0.2.2.1.3.5.1	Corynebacterium	0	57	0	1	0	0	0	0	0	0	0	0	0	0	0	3	0	0	6	0	0	1	0	0	0	0	0	0	0	0	0	0	0	0	0	0	0	0	0	0	0	0	1	0	0	2	0
5	0.2.2.1.3.6	Dermabacteraceae	1	2	0	0	0	0	0	0	0	0	0	0	0	0	0	0	0	0	0	0	0	0	0	0	0	0	0	0	0	0	0	0	0	0	2	0	0	0	0	0	0	0	0	0	0	0	0
6	0.2.2.1.3.6.1	Brachybacterium	0	2	0	0	0	0	0	0	0	0	0	0	0	0	0	0	0	0	0	0	0	0	0	0	0	0	0	0	0	0	0	0	0	0	2	0	0	0	0	0	0	0	0	0	0	0	0
5	0.2.2.1.3.7	Dermacoccaceae	1	36	0	0	0	0	1	0	0	0	2	0	0	0	0	0	0	0	22	4	0	0	0	0	0	0	0	0	0	0	0	0	0	0	0	1	1	0	0	1	0	0	0	2	0	0	2
6	0.2.2.1.3.7.1	Dermacoccus	0	36	0	0	0	0	1	0	0	0	2	0	0	0	0	0	0	0	22	4	0	0	0	0	0	0	0	0	0	0	0	0	0	0	0	1	1	0	0	1	0	0	0	2	0	0	2
5	0.2.2.1.3.8	Dietziaceae	1	1	1	0	0	0	0	0	0	0	0	0	0	0	0	0	0	0	0	0	0	0	0	0	0	0	0	0	0	0	0	0	0	0	0	0	0	0	0	0	0	0	0	0	0	0	0
6	0.2.2.1.3.8.1	Dietzia	0	1	1	0	0	0	0	0	0	0	0	0	0	0	0	0	0	0	0	0	0	0	0	0	0	0	0	0	0	0	0	0	0	0	0	0	0	0	0	0	0	0	0	0	0	0	0
5	0.2.2.1.3.9	Intrasporangiaceae	4	108	2	0	1	2	0	0	0	0	0	0	0	0	0	2	0	0	18	0	0	0	0	0	0	0	0	0	0	0	0	0	0	0	0	0	0	0	0	0	0	0	0	0	0	0	0
6	0.2.2.1.3.9.1	Janibacter	0	15	0	0	0	0	0	0	0	0	0	0	0	0	0	2	0	0	11	0	0	0	0	0	0	0	0	0	0	0	0	0	0	0	0	0	0	0	0	0	0	0	0	0	0	0	0
6	0.2.2.1.3.9.2	Ornithinibacter	0	2	0	0	0	0	0	0	0	0	0	0	0	0	0	0	0	0	2	0	0	0	0	0	0	0	0	0	0	0	0	0	0	0	0	0	0	0	0	0	0	0	0	0	0	0	0
6	0.2.2.1.3.9.3	Phycicoccus	0	26	0	0	0	0	0	0	0	0	0	0	0	0	0	0	0	0	0	0	0	0	0	0	0	0	0	0	0	0	0	0	0	0	0	0	0	0	0	0	0	0	0	0	0	0	0
6	0.2.2.1.3.9.4	unclassified	0	65	2	0	1	2	0	0	0	0	0	0	0	0	0	0	0	0	5	0	0	0	0	0	0	0	0	0	0	0	0	0	0	0	0	0	0	0	0	0	0	0	0	0	0	0	0
5	0.2.2.1.3.10	Microbacteriaceae	3	8	0	0	2	0	0	0	0	0	0	0	0	0	0	0	0	3	0	0	0	0	0	1	0	1	0	0	0	0	0	0	0	0	0	1	0	0	0	0	0	0	0	0	0	0	0
6	0.2.2.1.3.10.1	Leucobacter	0	6	0	0	2	0	0	0	0	0	0	0	0	0	0	0	0	3	0	0	0	0	0	0	0	1	0	0	0	0	0	0	0	0	0	0	0	0	0	0	0	0	0	0	0	0	0
6	0.2.2.1.3.10.2	Plantibacter	0	1	0	0	0	0	0	0	0	0	0	0	0	0	0	0	0	0	0	0	0	0	0	1	0	0	0	0	0	0	0	0	0	0	0	0	0	0	0	0	0	0	0	0	0	0	0
6	0.2.2.1.3.10.3	unclassified	0	1	0	0	0	0	0	0	0	0	0	0	0	0	0	0	0	0	0	0	0	0	0	0	0	0	0	0	0	0	0	0	0	0	0	1	0	0	0	0	0	0	0	0	0	0	0
5	0.2.2.1.3.11	Micrococcaceae	6	379	1	0	8	0	2	3	7	0	1	0	0	0	6	0	0	0	304	0	2	0	2	0	2	0	0	0	0	2	0	0	0	0	0	0	0	0	2	2	0	0	0	0	0	0	0
6	0.2.2.1.3.11.1	Arthrobacter	0	5	0	0	4	0	1	0	0	0	0	0	0	0	0	0	0	0	0	0	0	0	0	0	0	0	0	0	0	0	0	0	0	0	0	0	0	0	0	0	0	0	0	0	0	0	0
6	0.2.2.1.3.11.2	Kocuria	0	16	1	0	0	0	0	0	0	0	0	0	0	0	0	0	0	0	0	0	0	0	0	0	0	0	0	0	0	0	0	0	0	0	0	0	0	0	0	0	0	0	0	0	0	0	0
6	0.2.2.1.3.11.3	Micrococcus	0	13	0	0	0	0	1	3	0	0	0	0	0	0	0	0	0	0	7	0	0	0	2	0	0	0	0	0	0	0	0	0	0	0	0	0	0	0	0	0	0	0	0	0	0	0	0
6	0.2.2.1.3.11.4	Nesterenkonia	0	16	0	0	0	0	0	0	0	0	0	0	0	0	0	0	0	0	0	0	0	0	0	0	0	0	0	0	0	0	0	0	0	0	0	0	0	0	0	0	0	0	0	0	0	0	0
6	0.2.2.1.3.11.5	Rothia	0	327	0	0	4	0	0	0	7	0	1	0	0	0	6	0	0	0	297	0	2	0	0	0	2	0	0	0	0	0	0	0	0	0	0	0	0	0	2	2	0	0	0	0	0	0	0
6	0.2.2.1.3.11.6	unclassified	0	2	0	0	0	0	0	0	0	0	0	0	0	0	0	0	0	0	0	0	0	0	0	0	0	0	0	0	0	2	0	0	0	0	0	0	0	0	0	0	0	0	0	0	0	0	0
5	0.2.2.1.3.12	Mycobacteriaceae	2	1873	21	4	0	9	4	0	50	0	486	6	0	0	50	16	0	0	368	42	5	38	49	6	1	0	69	16	0	0	56	5	4	0	60	20	3	0	17	221	0	1	3	236	0	0	0
6	0.2.2.1.3.12.1	Mycobacterium	0	1866	21	4	0	9	4	0	50	0	486	6	0	0	50	16	0	0	368	42	5	37	48	6	1	0	68	16	0	0	55	5	4	0	60	20	3	0	17	220	0	1	3	234	0	0	0
6	0.2.2.1.3.12.2	unclassified	0	7	0	0	0	0	0	0	0	0	0	0	0	0	0	0	0	0	0	0	0	1	1	0	0	0	1	0	0	0	1	0	0	0	0	0	0	0	0	1	0	0	0	2	0	0	0
5	0.2.2.1.3.13	Nakamurellaceae	1	1	0	1	0	0	0	0	0	0	0	0	0	0	0	0	0	0	0	0	0	0	0	0	0	0	0	0	0	0	0	0	0	0	0	0	0	0	0	0	0	0	0	0	0	0	0
6	0.2.2.1.3.13.1	Nakamurella	0	1	0	1	0	0	0	0	0	0	0	0	0	0	0	0	0	0	0	0	0	0	0	0	0	0	0	0	0	0	0	0	0	0	0	0	0	0	0	0	0	0	0	0	0	0	0
5	0.2.2.1.3.14	Nocardiaceae	1	2	0	0	0	0	0	0	0	0	0	0	0	0	0	0	0	0	0	0	0	0	0	0	0	0	0	0	0	0	0	0	0	0	0	0	0	0	0	0	0	0	0	0	0	0	0
6	0.2.2.1.3.14.1	Rhodococcus	0	2	0	0	0	0	0	0	0	0	0	0	0	0	0	0	0	0	0	0	0	0	0	0	0	0	0	0	0	0	0	0	0	0	0	0	0	0	0	0	0	0	0	0	0	0	0
5	0.2.2.1.3.15	Propionibacteriaceae	2	125	0	0	0	0	0	0	0	0	1	0	0	0	0	3	0	2	5	0	1	0	0	0	0	1	1	0	0	0	1	0	1	0	1	0	0	1	0	1	0	0	0	3	0	31	0
6	0.2.2.1.3.15.1	Propionibacterium	0	124	0	0	0	0	0	0	0	0	1	0	0	0	0	3	0	2	5	0	1	0	0	0	0	1	1	0	0	0	1	0	1	0	1	0	0	0	0	1	0	0	0	3	0	31	0
6	0.2.2.1.3.15.2	unclassified	0	1	0	0	0	0	0	0	0	0	0	0	0	0	0	0	0	0	0	0	0	0	0	0	0	0	0	0	0	0	0	0	0	0	0	0	0	1	0	0	0	0	0	0	0	0	0
4	0.2.2.1.4	Solirubrobacterales	2	2	0	0	0	1	0	0	0	0	0	0	0	0	0	1	0	0	0	0	0	0	0	0	0	0	0	0	0	0	0	0	0	0	0	0	0	0	0	0	0	0	0	0	0	0	0
5	0.2.2.1.4.1	Conexibacteraceae	1	1	0	0	0	1	0	0	0	0	0	0	0	0	0	0	0	0	0	0	0	0	0	0	0	0	0	0	0	0	0	0	0	0	0	0	0	0	0	0	0	0	0	0	0	0	0
6	0.2.2.1.4.1.1	Conexibacter	0	1	0	0	0	1	0	0	0	0	0	0	0	0	0	0	0	0	0	0	0	0	0	0	0	0	0	0	0	0	0	0	0	0	0	0	0	0	0	0	0	0	0	0	0	0	0
5	0.2.2.1.4.2	Solirubrobacterales_unclassified	1	1	0	0	0	0	0	0	0	0	0	0	0	0	0	1	0	0	0	0	0	0	0	0	0	0	0	0	0	0	0	0	0	0	0	0	0	0	0	0	0	0	0	0	0	0	0
6	0.2.2.1.4.2.1	unclassified	0	1	0	0	0	0	0	0	0	0	0	0	0	0	0	1	0	0	0	0	0	0	0	0	0	0	0	0	0	0	0	0	0	0	0	0	0	0	0	0	0	0	0	0	0	0	0
2	0.2.3	Bacteria_unclassified	1	1256	64	3	1	7	6	55	2	21	10	66	15	34	7	34	2	20	7	5	1	0	25	49	6	10	6	1	0	0	24	14	1	0	7	3	9	2	7	5	10	7	15	11	0	2	7
3	0.2.3.1	Bacteria_unclassified	1	1256	64	3	1	7	6	55	2	21	10	66	15	34	7	34	2	20	7	5	1	0	25	49	6	10	6	1	0	0	24	14	1	0	7	3	9	2	7	5	10	7	15	11	0	2	7
4	0.2.3.1.1	Bacteria_unclassified	1	1256	64	3	1	7	6	55	2	21	10	66	15	34	7	34	2	20	7	5	1	0	25	49	6	10	6	1	0	0	24	14	1	0	7	3	9	2	7	5	10	7	15	11	0	2	7
5	0.2.3.1.1.1	Bacteria_unclassified	1	1256	64	3	1	7	6	55	2	21	10	66	15	34	7	34	2	20	7	5	1	0	25	49	6	10	6	1	0	0	24	14	1	0	7	3	9	2	7	5	10	7	15	11	0	2	7
6	0.2.3.1.1.1.1	unclassified	0	1256	64	3	1	7	6	55	2	21	10	66	15	34	7	34	2	20	7	5	1	0	25	49	6	10	6	1	0	0	24	14	1	0	7	3	9	2	7	5	10	7	15	11	0	2	7
2	0.2.4	Bacteroidetes	5	89713	405	1377	404	565	555	235	130	3650	226	21409	5795	7013	13	59	176	574	124	65	55	123	113	96	181	293	80	48	154	213	13	5924	57	86	186	22	95	152	19	431	2858	10283	21262	159	1147	320	1742
3	0.2.4.1	Bacteroidetes_unclassified	1	46	0	0	0	3	0	0	0	0	0	27	0	0	2	0	0	2	0	0	0	0	0	0	0	1	0	0	0	0	2	0	0	0	0	0	0	0	0	0	0	0	0	0	0	9	0
4	0.2.4.1.1	Bacteroidetes_unclassified	1	46	0	0	0	3	0	0	0	0	0	27	0	0	2	0	0	2	0	0	0	0	0	0	0	1	0	0	0	0	2	0	0	0	0	0	0	0	0	0	0	0	0	0	0	9	0
5	0.2.4.1.1.1	Bacteroidetes_unclassified	1	46	0	0	0	3	0	0	0	0	0	27	0	0	2	0	0	2	0	0	0	0	0	0	0	1	0	0	0	0	2	0	0	0	0	0	0	0	0	0	0	0	0	0	0	9	0
6	0.2.4.1.1.1.1	unclassified	0	46	0	0	0	3	0	0	0	0	0	27	0	0	2	0	0	2	0	0	0	0	0	0	0	1	0	0	0	0	2	0	0	0	0	0	0	0	0	0	0	0	0	0	0	9	0
3	0.2.4.2	Bacteroidia	1	3	0	0	0	0	0	0	0	0	1	0	0	0	0	0	0	0	0	0	0	0	0	0	0	0	0	0	0	0	0	0	0	0	2	0	0	0	0	0	0	0	0	0	0	0	0
4	0.2.4.2.1	Bacteroidales	1	3	0	0	0	0	0	0	0	0	1	0	0	0	0	0	0	0	0	0	0	0	0	0	0	0	0	0	0	0	0	0	0	0	2	0	0	0	0	0	0	0	0	0	0	0	0
5	0.2.4.2.1.1	Prevotellaceae	2	3	0	0	0	0	0	0	0	0	1	0	0	0	0	0	0	0	0	0	0	0	0	0	0	0	0	0	0	0	0	0	0	0	2	0	0	0	0	0	0	0	0	0	0	0	0
6	0.2.4.2.1.1.1	Prevotella	0	2	0	0	0	0	0	0	0	0	0	0	0	0	0	0	0	0	0	0	0	0	0	0	0	0	0	0	0	0	0	0	0	0	2	0	0	0	0	0	0	0	0	0	0	0	0
6	0.2.4.2.1.1.2	unclassified	0	1	0	0	0	0	0	0	0	0	1	0	0	0	0	0	0	0	0	0	0	0	0	0	0	0	0	0	0	0	0	0	0	0	0	0	0	0	0	0	0	0	0	0	0	0	0
3	0.2.4.3	Cytophagia	1	5	0	0	0	0	0	0	0	0	2	0	0	0	0	0	0	0	0	0	0	0	0	0	0	0	0	0	0	0	0	0	0	0	0	0	0	0	0	0	0	0	0	0	0	0	3
4	0.2.4.3.1	Cytophagales	1	5	0	0	0	0	0	0	0	0	2	0	0	0	0	0	0	0	0	0	0	0	0	0	0	0	0	0	0	0	0	0	0	0	0	0	0	0	0	0	0	0	0	0	0	0	3
5	0.2.4.3.1.1	Cytophagaceae	2	5	0	0	0	0	0	0	0	0	2	0	0	0	0	0	0	0	0	0	0	0	0	0	0	0	0	0	0	0	0	0	0	0	0	0	0	0	0	0	0	0	0	0	0	0	3
6	0.2.4.3.1.1.1	Hymenobacter	0	4	0	0	0	0	0	0	0	0	1	0	0	0	0	0	0	0	0	0	0	0	0	0	0	0	0	0	0	0	0	0	0	0	0	0	0	0	0	0	0	0	0	0	0	0	3
6	0.2.4.3.1.1.2	unclassified	0	1	0	0	0	0	0	0	0	0	1	0	0	0	0	0	0	0	0	0	0	0	0	0	0	0	0	0	0	0	0	0	0	0	0	0	0	0	0	0	0	0	0	0	0	0	0
3	0.2.4.4	Flavobacteriia	1	89493	403	1377	404	562	555	235	130	3650	223	21244	5795	7011	11	59	176	571	124	65	55	123	113	94	179	281	80	48	149	211	11	5924	57	86	184	22	95	152	19	431	2858	10283	21262	159	1147	311	1739
4	0.2.4.4.1	Flavobacteriales	3	89493	403	1377	404	562	555	235	130	3650	223	21244	5795	7011	11	59	176	571	124	65	55	123	113	94	179	281	80	48	149	211	11	5924	57	86	184	22	95	152	19	431	2858	10283	21262	159	1147	311	1739
5	0.2.4.4.1.1	Cryomorphaceae	2	6	0	0	0	0	0	0	0	0	0	0	0	0	0	3	0	0	0	1	0	0	0	1	0	0	0	0	0	0	0	0	0	0	0	0	0	0	0	0	0	0	1	0	0	0	0
6	0.2.4.4.1.1.1	Crocinitomix	0	1	0	0	0	0	0	0	0	0	0	0	0	0	0	0	0	0	0	1	0	0	0	0	0	0	0	0	0	0	0	0	0	0	0	0	0	0	0	0	0	0	0	0	0	0	0
6	0.2.4.4.1.1.2	unclassified	0	5	0	0	0	0	0	0	0	0	0	0	0	0	0	3	0	0	0	0	0	0	0	1	0	0	0	0	0	0	0	0	0	0	0	0	0	0	0	0	0	0	1	0	0	0	0
5	0.2.4.4.1.2	Flavobacteriaceae	23	88712	402	1377	404	562	554	234	129	3647	223	20561	5759	6984	11	54	176	558	124	64	55	121	113	93	179	278	79	48	149	211	11	5924	57	86	184	22	95	152	19	431	2858	10283	21261	159	1147	310	1739
6	0.2.4.4.1.2.1	Algibacter	0	346	0	0	0	0	0	0	0	0	0	0	0	0	0	0	0	0	0	0	0	0	0	0	0	0	0	0	0	0	0	0	0	0	0	0	0	0	0	0	0	0	0	0	0	0	346
6	0.2.4.4.1.2.2	Aquimarina	0	1	0	0	0	0	0	0	0	0	0	0	0	0	0	1	0	0	0	0	0	0	0	0	0	0	0	0	0	0	0	0	0	0	0	0	0	0	0	0	0	0	0	0	0	0	0
6	0.2.4.4.1.2.3	Capnocytophaga	0	1	0	0	0	0	0	0	0	0	0	0	0	0	0	0	0	0	0	0	0	0	0	0	0	0	0	0	0	0	0	0	0	0	1	0	0	0	0	0	0	0	0	0	0	0	0
6	0.2.4.4.1.2.4	Cellulophaga	0	13	2	4	0	0	0	4	0	1	0	2	0	0	0	0	0	0	0	0	0	0	0	0	0	0	0	0	0	0	0	0	0	0	0	0	0	0	0	0	0	0	0	0	0	0	0
6	0.2.4.4.1.2.5	Cloacibacterium	0	5	0	0	0	0	0	0	0	0	0	0	0	0	0	0	0	0	0	0	0	0	0	0	0	0	0	0	0	0	0	0	0	0	0	0	0	0	0	0	0	0	0	0	0	5	0
6	0.2.4.4.1.2.6	Croceibacter	0	3149	85	781	229	420	423	8	114	59	85	403	16	58	3	3	0	19	95	5	1	3	93	22	41	30	37	15	40	11	1	7	0	0	3	0	1	7	3	2	10	0	3	2	0	0	2
6	0.2.4.4.1.2.7	Dokdonia	0	625	0	0	0	4	7	0	0	0	48	2	2	0	3	0	75	0	6	12	21	8	2	0	46	0	17	1	4	3	1	0	24	0	117	6	15	1	0	59	11	1	1	96	0	0	11
6	0.2.4.4.1.2.8	Formosa	0	2	0	0	0	0	0	0	0	0	0	2	0	0	0	0	0	0	0	0	0	0	0	0	0	0	0	0	0	0	0	0	0	0	0	0	0	0	0	0	0	0	0	0	0	0	0
6	0.2.4.4.1.2.9	Gramella	0	9	0	0	0	0	1	0	0	0	0	0	0	0	0	0	0	0	0	0	0	0	2	0	0	0	1	0	0	0	0	0	0	0	3	0	0	0	0	0	0	0	0	2	0	0	0
6	0.2.4.4.1.2.10	Joostella	0	1034	0	0	0	0	0	0	0	0	0	0	0	0	0	0	0	0	1	0	0	0	0	5	0	2	2	2	0	17	0	8	4	1	4	1	25	18	2	2	134	217	533	0	33	12	11
6	0.2.4.4.1.2.11	Kordia	0	8	0	0	0	0	0	0	0	7	0	0	1	0	0	0	0	0	0	0	0	0	0	0	0	0	0	0	0	0	0	0	0	0	0	0	0	0	0	0	0	0	0	0	0	0	0
6	0.2.4.4.1.2.12	Lacinutrix	0	51	0	0	0	0	0	0	0	1	0	41	6	3	0	0	0	0	0	0	0	0	0	0	0	0	0	0	0	0	0	0	0	0	0	0	0	0	0	0	0	0	0	0	0	0	0
6	0.2.4.4.1.2.13	Leeuwenhoekiella	0	476	2	16	38	3	3	4	0	0	0	37	0	0	0	0	0	7	0	0	3	0	0	4	14	33	1	2	23	126	0	0	0	0	0	0	41	90	0	0	0	0	0	1	0	0	0
6	0.2.4.4.1.2.14	Maribacter	0	3900	12	271	17	10	3	92	0	9	1	3093	21	5	0	1	1	63	4	1	1	0	1	44	3	2	1	0	57	5	4	58	0	0	7	1	0	5	0	6	28	6	16	2	2	1	32
6	0.2.4.4.1.2.15	Marixanthomonas	0	2	0	0	0	0	0	0	0	0	1	0	0	0	0	0	0	0	0	0	0	0	0	0	0	0	0	0	0	0	0	0	0	0	0	0	0	0	0	0	0	0	0	0	0	0	0
6	0.2.4.4.1.2.16	Mesonia	0	43428	2	0	10	3	6	8	2	69	0	3	8	12	0	6	1	6	4	3	2	49	1	4	3	178	3	7	17	31	1	5830	4	53	6	3	2	18	14	322	2661	10052	20685	3	1111	290	1331
6	0.2.4.4.1.2.17	Muricauda	0	8	0	0	0	0	0	0	0	0	0	7	0	1	0	0	0	0	0	0	0	0	0	0	0	0	0	0	0	0	0	0	0	0	0	0	0	0	0	0	0	0	0	0	0	0	0
6	0.2.4.4.1.2.18	Polaribacter	0	425	6	13	2	5	3	0	3	0	27	340	1	0	0	0	1	0	1	0	0	0	6	1	1	0	3	4	2	0	0	0	0	0	1	0	0	0	0	5	0	0	0	0	0	0	0
6	0.2.4.4.1.2.19	Psychroserpens	0	1	0	0	0	0	0	0	0	0	0	0	0	0	0	0	0	0	1	0	0	0	0	0	0	0	0	0	0	0	0	0	0	0	0	0	0	0	0	0	0	0	0	0	0	0	0
6	0.2.4.4.1.2.20	Tenacibaculum	0	468	44	12	3	14	7	1	1	2	16	333	2	4	2	0	0	0	3	0	0	0	6	3	2	1	1	1	1	3	0	0	0	0	1	0	0	0	0	0	0	0	0	4	0	0	0
6	0.2.4.4.1.2.21	Winogradskyella	0	21	0	0	0	0	0	0	0	11	0	0	5	4	0	0	0	0	0	0	0	0	0	0	0	0	0	0	0	0	0	0	0	0	1	0	0	0	0	0	0	0	0	0	0	0	0
6	0.2.4.4.1.2.22	Zobellia	0	1	0	0	0	0	0	0	0	0	0	1	0	0	0	0	0	0	0	0	0	0	0	0	0	0	0	0	0	0	0	0	0	0	0	0	0	0	0	0	0	0	0	0	0	0	0
6	0.2.4.4.1.2.23	unclassified	0	34738	249	280	105	103	101	117	9	3488	45	16297	5697	6897	3	43	98	463	9	43	27	61	2	10	69	32	13	16	5	15	4	21	25	32	40	11	11	13	0	35	14	7	23	49	1	2	6
5	0.2.4.4.1.3	Flavobacteriales_unclassified	1	775	1	0	0	0	1	1	1	3	0	683	36	27	0	2	0	13	0	0	0	2	0	0	0	3	1	0	0	0	0	0	0	0	0	0	0	0	0	0	0	0	0	0	0	1	0
6	0.2.4.4.1.3.1	unclassified	0	775	1	0	0	0	1	1	1	3	0	683	36	27	0	2	0	13	0	0	0	2	0	0	0	3	1	0	0	0	0	0	0	0	0	0	0	0	0	0	0	0	0	0	0	1	0
3	0.2.4.5	Sphingobacteriia	1	166	2	0	0	0	0	0	0	0	0	138	0	2	0	0	0	1	0	0	0	0	0	2	2	11	0	0	5	2	0	0	0	0	0	0	0	0	0	0	0	0	0	0	0	0	0
4	0.2.4.5.1	Sphingobacteriales	1	166	2	0	0	0	0	0	0	0	0	138	0	2	0	0	0	1	0	0	0	0	0	2	2	11	0	0	5	2	0	0	0	0	0	0	0	0	0	0	0	0	0	0	0	0	0
5	0.2.4.5.1.1	Chitinophagaceae	3	166	2	0	0	0	0	0	0	0	0	138	0	2	0	0	0	1	0	0	0	0	0	2	2	11	0	0	5	2	0	0	0	0	0	0	0	0	0	0	0	0	0	0	0	0	0
6	0.2.4.5.1.1.1	Balneola	0	145	2	0	0	0	0	0	0	0	0	120	0	2	0	0	0	1	0	0	0	0	0	1	2	11	0	0	5	1	0	0	0	0	0	0	0	0	0	0	0	0	0	0	0	0	0
6	0.2.4.5.1.1.2	Flavisolibacter	0	1	0	0	0	0	0	0	0	0	0	0	0	0	0	0	0	0	0	0	0	0	0	0	0	0	0	0	0	0	0	0	0	0	0	0	0	0	0	0	0	0	0	0	0	0	0
6	0.2.4.5.1.1.3	unclassified	0	20	0	0	0	0	0	0	0	0	0	18	0	0	0	0	0	0	0	0	0	0	0	1	0	0	0	0	0	1	0	0	0	0	0	0	0	0	0	0	0	0	0	0	0	0	0
2	0.2.5	Chloroflexi	1	7	0	0	0	0	0	1	0	0	0	0	0	0	0	0	0	3	0	0	0	0	0	0	0	3	0	0	0	0	0	0	0	0	0	0	0	0	0	0	0	0	0	0	0	0	0
3	0.2.5.1	Anaerolineae	1	7	0	0	0	0	0	1	0	0	0	0	0	0	0	0	0	3	0	0	0	0	0	0	0	3	0	0	0	0	0	0	0	0	0	0	0	0	0	0	0	0	0	0	0	0	0
4	0.2.5.1.1	Anaerolineales	1	7	0	0	0	0	0	1	0	0	0	0	0	0	0	0	0	3	0	0	0	0	0	0	0	3	0	0	0	0	0	0	0	0	0	0	0	0	0	0	0	0	0	0	0	0	0
5	0.2.5.1.1.1	Anaerolineaceae	1	7	0	0	0	0	0	1	0	0	0	0	0	0	0	0	0	3	0	0	0	0	0	0	0	3	0	0	0	0	0	0	0	0	0	0	0	0	0	0	0	0	0	0	0	0	0
6	0.2.5.1.1.1.1	unclassified	0	7	0	0	0	0	0	1	0	0	0	0	0	0	0	0	0	3	0	0	0	0	0	0	0	3	0	0	0	0	0	0	0	0	0	0	0	0	0	0	0	0	0	0	0	0	0
2	0.2.6	Deinococcus-Thermus	1	1	0	0	0	0	0	0	0	0	0	0	0	0	0	0	0	0	0	0	0	0	0	0	0	0	0	0	0	0	0	0	0	0	0	0	0	0	0	0	0	0	0	0	0	0	0
3	0.2.6.1	Deinococci	1	1	0	0	0	0	0	0	0	0	0	0	0	0	0	0	0	0	0	0	0	0	0	0	0	0	0	0	0	0	0	0	0	0	0	0	0	0	0	0	0	0	0	0	0	0	0
4	0.2.6.1.1	Thermales	1	1	0	0	0	0	0	0	0	0	0	0	0	0	0	0	0	0	0	0	0	0	0	0	0	0	0	0	0	0	0	0	0	0	0	0	0	0	0	0	0	0	0	0	0	0	0
5	0.2.6.1.1.1	Thermaceae	1	1	0	0	0	0	0	0	0	0	0	0	0	0	0	0	0	0	0	0	0	0	0	0	0	0	0	0	0	0	0	0	0	0	0	0	0	0	0	0	0	0	0	0	0	0	0
6	0.2.6.1.1.1.1	Thermus	0	1	0	0	0	0	0	0	0	0	0	0	0	0	0	0	0	0	0	0	0	0	0	0	0	0	0	0	0	0	0	0	0	0	0	0	0	0	0	0	0	0	0	0	0	0	0
2	0.2.7	Elusimicrobia	1	2	0	0	0	0	0	0	0	0	0	0	0	0	0	0	0	2	0	0	0	0	0	0	0	0	0	0	0	0	0	0	0	0	0	0	0	0	0	0	0	0	0	0	0	0	0
3	0.2.7.1	Endomicrobia	1	2	0	0	0	0	0	0	0	0	0	0	0	0	0	0	0	2	0	0	0	0	0	0	0	0	0	0	0	0	0	0	0	0	0	0	0	0	0	0	0	0	0	0	0	0	0
4	0.2.7.1.1	Candidatus_Endomicrobium	1	2	0	0	0	0	0	0	0	0	0	0	0	0	0	0	0	2	0	0	0	0	0	0	0	0	0	0	0	0	0	0	0	0	0	0	0	0	0	0	0	0	0	0	0	0	0
5	0.2.7.1.1.1	Candidatus_Endomicrobium_unclassified	1	2	0	0	0	0	0	0	0	0	0	0	0	0	0	0	0	2	0	0	0	0	0	0	0	0	0	0	0	0	0	0	0	0	0	0	0	0	0	0	0	0	0	0	0	0	0
6	0.2.7.1.1.1.1	unclassified	0	2	0	0	0	0	0	0	0	0	0	0	0	0	0	0	0	2	0	0	0	0	0	0	0	0	0	0	0	0	0	0	0	0	0	0	0	0	0	0	0	0	0	0	0	0	0
2	0.2.8	Firmicutes	4	428	6	3	3	3	2	6	1	0	2	0	0	0	0	5	2	21	63	1	4	2	0	1	1	2	5	0	3	2	3	0	1	2	20	3	1	1	2	7	1	2	0	16	0	25	5
3	0.2.8.1	Bacilli	3	385	5	3	1	2	2	6	1	0	0	0	0	0	0	5	2	15	61	0	4	2	0	1	1	2	5	0	3	2	3	0	1	2	18	1	1	0	2	5	1	2	0	12	0	17	5
4	0.2.8.1.1	Bacillales	6	85	2	0	1	2	0	0	0	0	0	0	0	0	0	0	0	2	2	0	3	1	0	1	1	0	0	0	1	1	0	0	0	0	2	0	1	0	0	0	0	0	0	1	0	10	5
5	0.2.8.1.1.1	Bacillaceae_1	2	10	0	0	0	1	0	0	0	0	0	0	0	0	0	0	0	2	0	0	0	0	0	0	0	0	0	0	0	0	0	0	0	0	1	0	0	0	0	0	0	0	0	1	0	0	0
6	0.2.8.1.1.1.1	Bacillus	0	9	0	0	0	1	0	0	0	0	0	0	0	0	0	0	0	2	0	0	0	0	0	0	0	0	0	0	0	0	0	0	0	0	1	0	0	0	0	0	0	0	0	1	0	0	0
6	0.2.8.1.1.1.2	unclassified	0	1	0	0	0	0	0	0	0	0	0	0	0	0	0	0	0	0	0	0	0	0	0	0	0	0	0	0	0	0	0	0	0	0	0	0	0	0	0	0	0	0	0	0	0	0	0
5	0.2.8.1.1.2	Bacillaceae_2	1	1	0	0	0	1	0	0	0	0	0	0	0	0	0	0	0	0	0	0	0	0	0	0	0	0	0	0	0	0	0	0	0	0	0	0	0	0	0	0	0	0	0	0	0	0	0
6	0.2.8.1.1.2.1	unclassified	0	1	0	0	0	1	0	0	0	0	0	0	0	0	0	0	0	0	0	0	0	0	0	0	0	0	0	0	0	0	0	0	0	0	0	0	0	0	0	0	0	0	0	0	0	0	0
5	0.2.8.1.1.3	Bacillales_Incertae_Sedis_XI	1	1	0	0	0	0	0	0	0	0	0	0	0	0	0	0	0	0	1	0	0	0	0	0	0	0	0	0	0	0	0	0	0	0	0	0	0	0	0	0	0	0	0	0	0	0	0
6	0.2.8.1.1.3.1	Gemella	0	1	0	0	0	0	0	0	0	0	0	0	0	0	0	0	0	0	1	0	0	0	0	0	0	0	0	0	0	0	0	0	0	0	0	0	0	0	0	0	0	0	0	0	0	0	0
5	0.2.8.1.1.4	Bacillales_unclassified	1	3	0	0	0	0	0	0	0	0	0	0	0	0	0	0	0	0	0	0	0	0	0	0	0	0	0	0	0	1	0	0	0	0	1	0	0	0	0	0	0	0	0	0	0	0	0
6	0.2.8.1.1.4.1	unclassified	0	3	0	0	0	0	0	0	0	0	0	0	0	0	0	0	0	0	0	0	0	0	0	0	0	0	0	0	0	1	0	0	0	0	1	0	0	0	0	0	0	0	0	0	0	0	0
5	0.2.8.1.1.5	Listeriaceae	1	1	0	0	0	0	0	0	0	0	0	0	0	0	0	0	0	0	0	0	0	1	0	0	0	0	0	0	0	0	0	0	0	0	0	0	0	0	0	0	0	0	0	0	0	0	0
6	0.2.8.1.1.5.1	Brochothrix	0	1	0	0	0	0	0	0	0	0	0	0	0	0	0	0	0	0	0	0	0	1	0	0	0	0	0	0	0	0	0	0	0	0	0	0	0	0	0	0	0	0	0	0	0	0	0
5	0.2.8.1.1.6	Staphylococcaceae	2	69	2	0	1	0	0	0	0	0	0	0	0	0	0	0	0	0	1	0	3	0	0	1	1	0	0	0	1	0	0	0	0	0	0	0	1	0	0	0	0	0	0	0	0	10	5
6	0.2.8.1.1.6.1	Staphylococcus	0	41	2	0	0	0	0	0	0	0	0	0	0	0	0	0	0	0	1	0	3	0	0	1	1	0	0	0	1	0	0	0	0	0	0	0	1	0	0	0	0	0	0	0	0	10	5
6	0.2.8.1.1.6.2	unclassified	0	28	0	0	1	0	0	0	0	0	0	0	0	0	0	0	0	0	0	0	0	0	0	0	0	0	0	0	0	0	0	0	0	0	0	0	0	0	0	0	0	0	0	0	0	0	0
4	0.2.8.1.2	Bacilli_unclassified	1	1	0	0	0	0	0	0	0	0	0	0	0	0	0	0	0	0	0	0	0	0	0	0	0	0	0	0	0	0	0	0	0	0	0	0	0	0	0	0	0	0	0	1	0	0	0
5	0.2.8.1.2.1	Bacilli_unclassified	1	1	0	0	0	0	0	0	0	0	0	0	0	0	0	0	0	0	0	0	0	0	0	0	0	0	0	0	0	0	0	0	0	0	0	0	0	0	0	0	0	0	0	1	0	0	0
6	0.2.8.1.2.1.1	unclassified	0	1	0	0	0	0	0	0	0	0	0	0	0	0	0	0	0	0	0	0	0	0	0	0	0	0	0	0	0	0	0	0	0	0	0	0	0	0	0	0	0	0	0	1	0	0	0
4	0.2.8.1.3	Lactobacillales	5	299	3	3	0	0	2	6	1	0	0	0	0	0	0	5	2	13	59	0	1	1	0	0	0	2	5	0	2	1	3	0	1	2	16	1	0	0	2	5	1	2	0	10	0	7	0
5	0.2.8.1.3.1	Carnobacteriaceae	4	21	0	0	0	0	0	0	0	0	0	0	0	0	0	3	0	3	6	0	0	0	0	0	0	0	0	0	0	0	0	0	0	1	0	0	0	0	2	0	0	0	0	0	0	0	0
6	0.2.8.1.3.1.1	Dolosigranulum	0	11	0	0	0	0	0	0	0	0	0	0	0	0	0	3	0	0	0	0	0	0	0	0	0	0	0	0	0	0	0	0	0	0	0	0	0	0	2	0	0	0	0	0	0	0	0
6	0.2.8.1.3.1.2	Granulicatella	0	6	0	0	0	0	0	0	0	0	0	0	0	0	0	0	0	0	5	0	0	0	0	0	0	0	0	0	0	0	0	0	0	1	0	0	0	0	0	0	0	0	0	0	0	0	0
6	0.2.8.1.3.1.3	Trichococcus	0	3	0	0	0	0	0	0	0	0	0	0	0	0	0	0	0	3	0	0	0	0	0	0	0	0	0	0	0	0	0	0	0	0	0	0	0	0	0	0	0	0	0	0	0	0	0
6	0.2.8.1.3.1.4	unclassified	0	1	0	0	0	0	0	0	0	0	0	0	0	0	0	0	0	0	1	0	0	0	0	0	0	0	0	0	0	0	0	0	0	0	0	0	0	0	0	0	0	0	0	0	0	0	0
5	0.2.8.1.3.2	Enterococcaceae	2	42	1	1	0	0	0	1	0	0	0	0	0	0	0	0	1	7	0	0	0	0	0	0	0	0	5	0	0	0	0	0	0	0	14	0	0	0	0	3	0	0	0	9	0	0	0
6	0.2.8.1.3.2.1	Enterococcus	0	41	1	1	0	0	0	1	0	0	0	0	0	0	0	0	1	7	0	0	0	0	0	0	0	0	4	0	0	0	0	0	0	0	14	0	0	0	0	3	0	0	0	9	0	0	0
6	0.2.8.1.3.2.2	unclassified	0	1	0	0	0	0	0	0	0	0	0	0	0	0	0	0	0	0	0	0	0	0	0	0	0	0	1	0	0	0	0	0	0	0	0	0	0	0	0	0	0	0	0	0	0	0	0
5	0.2.8.1.3.3	Lactobacillaceae	1	3	0	0	0	0	0	1	0	0	0	0	0	0	0	0	0	0	0	0	0	0	0	0	0	0	0	0	0	0	0	0	0	0	0	0	0	0	0	0	1	0	0	0	0	1	0
6	0.2.8.1.3.3.1	Lactobacillus	0	3	0	0	0	0	0	1	0	0	0	0	0	0	0	0	0	0	0	0	0	0	0	0	0	0	0	0	0	0	0	0	0	0	0	0	0	0	0	0	1	0	0	0	0	1	0
5	0.2.8.1.3.4	Lactobacillales_unclassified	1	3	0	0	0	0	0	1	0	0	0	0	0	0	0	0	0	0	0	0	0	1	0	0	0	0	0	0	0	0	0	0	0	0	0	0	0	0	0	0	0	0	0	1	0	0	0
6	0.2.8.1.3.4.1	unclassified	0	3	0	0	0	0	0	1	0	0	0	0	0	0	0	0	0	0	0	0	0	1	0	0	0	0	0	0	0	0	0	0	0	0	0	0	0	0	0	0	0	0	0	1	0	0	0
5	0.2.8.1.3.5	Streptococcaceae	2	230	2	2	0	0	2	3	1	0	0	0	0	0	0	2	1	3	53	0	1	0	0	0	0	2	0	0	2	1	3	0	1	1	2	1	0	0	0	2	0	2	0	0	0	6	0
6	0.2.8.1.3.5.1	Lactococcus	0	35	0	0	0	0	0	0	0	0	0	0	0	0	0	0	1	1	0	0	0	0	0	0	0	0	0	0	1	0	0	0	0	0	0	0	0	0	0	0	0	0	0	0	0	0	0
6	0.2.8.1.3.5.2	Streptococcus	0	195	2	2	0	0	2	3	1	0	0	0	0	0	0	2	0	2	53	0	1	0	0	0	0	2	0	0	1	1	3	0	1	1	2	1	0	0	0	2	0	2	0	0	0	6	0
3	0.2.8.2	Clostridia	3	24	1	0	2	1	0	0	0	0	1	0	0	0	0	0	0	2	1	0	0	0	0	0	0	0	0	0	0	0	0	0	0	0	0	1	0	1	0	2	0	0	0	3	0	0	0
4	0.2.8.2.1	Clostridia_unclassified	1	1	0	0	0	0	0	0	0	0	0	0	0	0	0	0	0	0	0	0	0	0	0	0	0	0	0	0	0	0	0	0	0	0	0	0	0	0	0	1	0	0	0	0	0	0	0
5	0.2.8.2.1.1	Clostridia_unclassified	1	1	0	0	0	0	0	0	0	0	0	0	0	0	0	0	0	0	0	0	0	0	0	0	0	0	0	0	0	0	0	0	0	0	0	0	0	0	0	1	0	0	0	0	0	0	0
6	0.2.8.2.1.1.1	unclassified	0	1	0	0	0	0	0	0	0	0	0	0	0	0	0	0	0	0	0	0	0	0	0	0	0	0	0	0	0	0	0	0	0	0	0	0	0	0	0	1	0	0	0	0	0	0	0
4	0.2.8.2.2	Clostridiales	8	22	1	0	2	1	0	0	0	0	1	0	0	0	0	0	0	2	1	0	0	0	0	0	0	0	0	0	0	0	0	0	0	0	0	1	0	1	0	1	0	0	0	2	0	0	0
5	0.2.8.2.2.1	Clostridiaceae_1	1	2	0	0	1	0	0	0	0	0	0	0	0	0	0	0	0	1	0	0	0	0	0	0	0	0	0	0	0	0	0	0	0	0	0	0	0	0	0	0	0	0	0	0	0	0	0
6	0.2.8.2.2.1.1	Clostridium_sensu_stricto	0	2	0	0	1	0	0	0	0	0	0	0	0	0	0	0	0	1	0	0	0	0	0	0	0	0	0	0	0	0	0	0	0	0	0	0	0	0	0	0	0	0	0	0	0	0	0
5	0.2.8.2.2.2	Clostridiales_Incertae_Sedis_XI	2	11	0	0	0	0	0	0	0	0	0	0	0	0	0	0	0	0	1	0	0	0	0	0	0	0	0	0	0	0	0	0	0	0	0	1	0	0	0	0	0	0	0	0	0	0	0
6	0.2.8.2.2.2.1	Anaerococcus	0	2	0	0	0	0	0	0	0	0	0	0	0	0	0	0	0	0	1	0	0	0	0	0	0	0	0	0	0	0	0	0	0	0	0	1	0	0	0	0	0	0	0	0	0	0	0
6	0.2.8.2.2.2.2	Peptoniphilus	0	9	0	0	0	0	0	0	0	0	0	0	0	0	0	0	0	0	0	0	0	0	0	0	0	0	0	0	0	0	0	0	0	0	0	0	0	0	0	0	0	0	0	0	0	0	0
5	0.2.8.2.2.3	Clostridiales_unclassified	1	1	0	0	1	0	0	0	0	0	0	0	0	0	0	0	0	0	0	0	0	0	0	0	0	0	0	0	0	0	0	0	0	0	0	0	0	0	0	0	0	0	0	0	0	0	0
6	0.2.8.2.2.3.1	unclassified	0	1	0	0	1	0	0	0	0	0	0	0	0	0	0	0	0	0	0	0	0	0	0	0	0	0	0	0	0	0	0	0	0	0	0	0	0	0	0	0	0	0	0	0	0	0	0
5	0.2.8.2.2.4	Eubacteriaceae	1	1	0	0	0	0	0	0	0	0	0	0	0	0	0	0	0	1	0	0	0	0	0	0	0	0	0	0	0	0	0	0	0	0	0	0	0	0	0	0	0	0	0	0	0	0	0
6	0.2.8.2.2.4.1	Eubacterium	0	1	0	0	0	0	0	0	0	0	0	0	0	0	0	0	0	1	0	0	0	0	0	0	0	0	0	0	0	0	0	0	0	0	0	0	0	0	0	0	0	0	0	0	0	0	0
5	0.2.8.2.2.5	Incertae_Sedis_XI	1	1	0	0	0	0	0	0	0	0	0	0	0	0	0	0	0	0	0	0	0	0	0	0	0	0	0	0	0	0	0	0	0	0	0	0	0	1	0	0	0	0	0	0	0	0	0
6	0.2.8.2.2.5.1	Dethiosulfatibacter	0	1	0	0	0	0	0	0	0	0	0	0	0	0	0	0	0	0	0	0	0	0	0	0	0	0	0	0	0	0	0	0	0	0	0	0	0	1	0	0	0	0	0	0	0	0	0
5	0.2.8.2.2.6	Peptococcaceae_2	1	2	0	0	0	0	0	0	0	0	0	0	0	0	0	0	0	0	0	0	0	0	0	0	0	0	0	0	0	0	0	0	0	0	0	0	0	0	0	0	0	0	0	2	0	0	0
6	0.2.8.2.2.6.1	Desulfotomaculum	0	2	0	0	0	0	0	0	0	0	0	0	0	0	0	0	0	0	0	0	0	0	0	0	0	0	0	0	0	0	0	0	0	0	0	0	0	0	0	0	0	0	0	2	0	0	0
5	0.2.8.2.2.7	Peptostreptococcaceae	2	2	0	0	0	1	0	0	0	0	0	0	0	0	0	0	0	0	0	0	0	0	0	0	0	0	0	0	0	0	0	0	0	0	0	0	0	0	0	1	0	0	0	0	0	0	0
6	0.2.8.2.2.7.1	Clostridium_XI	0	1	0	0	0	0	0	0	0	0	0	0	0	0	0	0	0	0	0	0	0	0	0	0	0	0	0	0	0	0	0	0	0	0	0	0	0	0	0	1	0	0	0	0	0	0	0
6	0.2.8.2.2.7.2	Peptostreptococcus	0	1	0	0	0	1	0	0	0	0	0	0	0	0	0	0	0	0	0	0	0	0	0	0	0	0	0	0	0	0	0	0	0	0	0	0	0	0	0	0	0	0	0	0	0	0	0
5	0.2.8.2.2.8	Ruminococcaceae	1	2	1	0	0	0	0	0	0	0	1	0	0	0	0	0	0	0	0	0	0	0	0	0	0	0	0	0	0	0	0	0	0	0	0	0	0	0	0	0	0	0	0	0	0	0	0
6	0.2.8.2.2.8.1	Faecalibacterium	0	2	1	0	0	0	0	0	0	0	1	0	0	0	0	0	0	0	0	0	0	0	0	0	0	0	0	0	0	0	0	0	0	0	0	0	0	0	0	0	0	0	0	0	0	0	0
4	0.2.8.2.3	Thermoanaerobacterales	1	1	0	0	0	0	0	0	0	0	0	0	0	0	0	0	0	0	0	0	0	0	0	0	0	0	0	0	0	0	0	0	0	0	0	0	0	0	0	0	0	0	0	1	0	0	0
5	0.2.8.2.3.1	Thermoanaerobacteraceae	1	1	0	0	0	0	0	0	0	0	0	0	0	0	0	0	0	0	0	0	0	0	0	0	0	0	0	0	0	0	0	0	0	0	0	0	0	0	0	0	0	0	0	1	0	0	0
6	0.2.8.2.3.1.1	Thermoanaerobacter	0	1	0	0	0	0	0	0	0	0	0	0	0	0	0	0	0	0	0	0	0	0	0	0	0	0	0	0	0	0	0	0	0	0	0	0	0	0	0	0	0	0	0	1	0	0	0
3	0.2.8.3	Firmicutes_unclassified	1	1	0	0	0	0	0	0	0	0	0	0	0	0	0	0	0	0	0	0	0	0	0	0	0	0	0	0	0	0	0	0	0	0	0	1	0	0	0	0	0	0	0	0	0	0	0
4	0.2.8.3.1	Firmicutes_unclassified	1	1	0	0	0	0	0	0	0	0	0	0	0	0	0	0	0	0	0	0	0	0	0	0	0	0	0	0	0	0	0	0	0	0	0	1	0	0	0	0	0	0	0	0	0	0	0
5	0.2.8.3.1.1	Firmicutes_unclassified	1	1	0	0	0	0	0	0	0	0	0	0	0	0	0	0	0	0	0	0	0	0	0	0	0	0	0	0	0	0	0	0	0	0	0	1	0	0	0	0	0	0	0	0	0	0	0
6	0.2.8.3.1.1.1	unclassified	0	1	0	0	0	0	0	0	0	0	0	0	0	0	0	0	0	0	0	0	0	0	0	0	0	0	0	0	0	0	0	0	0	0	0	1	0	0	0	0	0	0	0	0	0	0	0
3	0.2.8.4	Negativicutes	1	18	0	0	0	0	0	0	0	0	1	0	0	0	0	0	0	4	1	1	0	0	0	0	0	0	0	0	0	0	0	0	0	0	2	0	0	0	0	0	0	0	0	1	0	8	0
4	0.2.8.4.1	Selenomonadales	1	18	0	0	0	0	0	0	0	0	1	0	0	0	0	0	0	4	1	1	0	0	0	0	0	0	0	0	0	0	0	0	0	0	2	0	0	0	0	0	0	0	0	1	0	8	0
5	0.2.8.4.1.1	Veillonellaceae	5	18	0	0	0	0	0	0	0	0	1	0	0	0	0	0	0	4	1	1	0	0	0	0	0	0	0	0	0	0	0	0	0	0	2	0	0	0	0	0	0	0	0	1	0	8	0
6	0.2.8.4.1.1.1	Anaeroglobus	0	1	0	0	0	0	0	0	0	0	0	0	0	0	0	0	0	0	0	0	0	0	0	0	0	0	0	0	0	0	0	0	0	0	0	0	0	0	0	0	0	0	0	1	0	0	0
6	0.2.8.4.1.1.2	Dialister	0	1	0	0	0	0	0	0	0	0	0	0	0	0	0	0	0	0	0	0	0	0	0	0	0	0	0	0	0	0	0	0	0	0	0	0	0	0	0	0	0	0	0	0	0	1	0
6	0.2.8.4.1.1.3	Megasphaera	0	6	0	0	0	0	0	0	0	0	0	0	0	0	0	0	0	0	0	0	0	0	0	0	0	0	0	0	0	0	0	0	0	0	0	0	0	0	0	0	0	0	0	0	0	6	0
6	0.2.8.4.1.1.4	Veillonella	0	8	0	0	0	0	0	0	0	0	1	0	0	0	0	0	0	2	1	1	0	0	0	0	0	0	0	0	0	0	0	0	0	0	2	0	0	0	0	0	0	0	0	0	0	1	0
6	0.2.8.4.1.1.5	unclassified	0	2	0	0	0	0	0	0	0	0	0	0	0	0	0	0	0	2	0	0	0	0	0	0	0	0	0	0	0	0	0	0	0	0	0	0	0	0	0	0	0	0	0	0	0	0	0
2	0.2.9	Fusobacteria	1	3	0	0	0	0	0	0	0	0	0	0	0	0	0	0	0	0	0	0	0	0	0	0	1	0	0	0	0	0	0	0	0	0	0	0	0	0	0	0	0	0	0	0	0	2	0
3	0.2.9.1	Fusobacteriia	1	3	0	0	0	0	0	0	0	0	0	0	0	0	0	0	0	0	0	0	0	0	0	0	1	0	0	0	0	0	0	0	0	0	0	0	0	0	0	0	0	0	0	0	0	2	0
4	0.2.9.1.1	Fusobacteriales	2	3	0	0	0	0	0	0	0	0	0	0	0	0	0	0	0	0	0	0	0	0	0	0	1	0	0	0	0	0	0	0	0	0	0	0	0	0	0	0	0	0	0	0	0	2	0
5	0.2.9.1.1.1	Fusobacteriaceae	1	1	0	0	0	0	0	0	0	0	0	0	0	0	0	0	0	0	0	0	0	0	0	0	1	0	0	0	0	0	0	0	0	0	0	0	0	0	0	0	0	0	0	0	0	0	0
6	0.2.9.1.1.1.1	Fusobacterium	0	1	0	0	0	0	0	0	0	0	0	0	0	0	0	0	0	0	0	0	0	0	0	0	1	0	0	0	0	0	0	0	0	0	0	0	0	0	0	0	0	0	0	0	0	0	0
5	0.2.9.1.1.2	Leptotrichiaceae	1	2	0	0	0	0	0	0	0	0	0	0	0	0	0	0	0	0	0	0	0	0	0	0	0	0	0	0	0	0	0	0	0	0	0	0	0	0	0	0	0	0	0	0	0	2	0
6	0.2.9.1.1.2.1	Leptotrichia	0	2	0	0	0	0	0	0	0	0	0	0	0	0	0	0	0	0	0	0	0	0	0	0	0	0	0	0	0	0	0	0	0	0	0	0	0	0	0	0	0	0	0	0	0	2	0
2	0.2.10	Gemmatimonadetes	1	1	0	0	0	0	0	0	0	0	0	0	0	0	0	0	0	0	0	0	0	0	0	0	0	0	0	0	0	0	0	0	0	1	0	0	0	0	0	0	0	0	0	0	0	0	0
3	0.2.10.1	Gemmatimonadetes	1	1	0	0	0	0	0	0	0	0	0	0	0	0	0	0	0	0	0	0	0	0	0	0	0	0	0	0	0	0	0	0	0	1	0	0	0	0	0	0	0	0	0	0	0	0	0
4	0.2.10.1.1	Gemmatimonadales	1	1	0	0	0	0	0	0	0	0	0	0	0	0	0	0	0	0	0	0	0	0	0	0	0	0	0	0	0	0	0	0	0	1	0	0	0	0	0	0	0	0	0	0	0	0	0
5	0.2.10.1.1.1	Gemmatimonadaceae	1	1	0	0	0	0	0	0	0	0	0	0	0	0	0	0	0	0	0	0	0	0	0	0	0	0	0	0	0	0	0	0	0	1	0	0	0	0	0	0	0	0	0	0	0	0	0
6	0.2.10.1.1.1.1	Gemmatimonas	0	1	0	0	0	0	0	0	0	0	0	0	0	0	0	0	0	0	0	0	0	0	0	0	0	0	0	0	0	0	0	0	0	1	0	0	0	0	0	0	0	0	0	0	0	0	0
2	0.2.11	Hydrogenedentes	1	1	0	0	0	0	0	0	0	0	0	0	0	0	0	0	0	0	0	0	0	0	0	1	0	0	0	0	0	0	0	0	0	0	0	0	0	0	0	0	0	0	0	0	0	0	0
3	0.2.11.1	Candidatus_Hydrogenedens	1	1	0	0	0	0	0	0	0	0	0	0	0	0	0	0	0	0	0	0	0	0	0	1	0	0	0	0	0	0	0	0	0	0	0	0	0	0	0	0	0	0	0	0	0	0	0
4	0.2.11.1.1	Candidatus_Hydrogenedens_unclassified	1	1	0	0	0	0	0	0	0	0	0	0	0	0	0	0	0	0	0	0	0	0	0	1	0	0	0	0	0	0	0	0	0	0	0	0	0	0	0	0	0	0	0	0	0	0	0
5	0.2.11.1.1.1	Candidatus_Hydrogenedens_unclassified	1	1	0	0	0	0	0	0	0	0	0	0	0	0	0	0	0	0	0	0	0	0	0	1	0	0	0	0	0	0	0	0	0	0	0	0	0	0	0	0	0	0	0	0	0	0	0
6	0.2.11.1.1.1.1	unclassified	0	1	0	0	0	0	0	0	0	0	0	0	0	0	0	0	0	0	0	0	0	0	0	1	0	0	0	0	0	0	0	0	0	0	0	0	0	0	0	0	0	0	0	0	0	0	0
2	0.2.12	Marinimicrobia	1	32	5	0	0	0	0	1	0	1	0	0	0	0	2	5	0	0	0	0	0	0	3	8	0	0	0	0	0	0	5	0	0	0	0	0	0	0	2	0	0	0	0	0	0	0	0
3	0.2.12.1	Marinimicrobia_unclassified	1	32	5	0	0	0	0	1	0	1	0	0	0	0	2	5	0	0	0	0	0	0	3	8	0	0	0	0	0	0	5	0	0	0	0	0	0	0	2	0	0	0	0	0	0	0	0
4	0.2.12.1.1	Marinimicrobia_unclassified	1	32	5	0	0	0	0	1	0	1	0	0	0	0	2	5	0	0	0	0	0	0	3	8	0	0	0	0	0	0	5	0	0	0	0	0	0	0	2	0	0	0	0	0	0	0	0
5	0.2.12.1.1.1	Marinimicrobia_unclassified	1	32	5	0	0	0	0	1	0	1	0	0	0	0	2	5	0	0	0	0	0	0	3	8	0	0	0	0	0	0	5	0	0	0	0	0	0	0	2	0	0	0	0	0	0	0	0
6	0.2.12.1.1.1.1	unclassified	0	32	5	0	0	0	0	1	0	1	0	0	0	0	2	5	0	0	0	0	0	0	3	8	0	0	0	0	0	0	5	0	0	0	0	0	0	0	2	0	0	0	0	0	0	0	0
2	0.2.13	Nitrospinae	1	31	10	0	0	2	0	12	0	0	0	0	0	0	1	1	0	0	0	0	0	0	1	3	0	0	0	0	0	0	0	0	0	0	0	0	0	0	0	0	0	0	0	0	0	0	0
3	0.2.13.1	Nitrospinia	1	31	10	0	0	2	0	12	0	0	0	0	0	0	1	1	0	0	0	0	0	0	1	3	0	0	0	0	0	0	0	0	0	0	0	0	0	0	0	0	0	0	0	0	0	0	0
4	0.2.13.1.1	Nitrospinales	1	31	10	0	0	2	0	12	0	0	0	0	0	0	1	1	0	0	0	0	0	0	1	3	0	0	0	0	0	0	0	0	0	0	0	0	0	0	0	0	0	0	0	0	0	0	0
5	0.2.13.1.1.1	Nitrospinaceae	1	31	10	0	0	2	0	12	0	0	0	0	0	0	1	1	0	0	0	0	0	0	1	3	0	0	0	0	0	0	0	0	0	0	0	0	0	0	0	0	0	0	0	0	0	0	0
6	0.2.13.1.1.1.1	Nitrospina	0	31	10	0	0	2	0	12	0	0	0	0	0	0	1	1	0	0	0	0	0	0	1	3	0	0	0	0	0	0	0	0	0	0	0	0	0	0	0	0	0	0	0	0	0	0	0
2	0.2.14	Nitrospirae	1	2	0	0	0	0	0	0	0	0	0	0	0	0	0	0	0	2	0	0	0	0	0	0	0	0	0	0	0	0	0	0	0	0	0	0	0	0	0	0	0	0	0	0	0	0	0
3	0.2.14.1	Nitrospira	1	2	0	0	0	0	0	0	0	0	0	0	0	0	0	0	0	2	0	0	0	0	0	0	0	0	0	0	0	0	0	0	0	0	0	0	0	0	0	0	0	0	0	0	0	0	0
4	0.2.14.1.1	Nitrospirales	1	2	0	0	0	0	0	0	0	0	0	0	0	0	0	0	0	2	0	0	0	0	0	0	0	0	0	0	0	0	0	0	0	0	0	0	0	0	0	0	0	0	0	0	0	0	0
5	0.2.14.1.1.1	Nitrospiraceae	1	2	0	0	0	0	0	0	0	0	0	0	0	0	0	0	0	2	0	0	0	0	0	0	0	0	0	0	0	0	0	0	0	0	0	0	0	0	0	0	0	0	0	0	0	0	0
6	0.2.14.1.1.1.1	Nitrospira	0	2	0	0	0	0	0	0	0	0	0	0	0	0	0	0	0	2	0	0	0	0	0	0	0	0	0	0	0	0	0	0	0	0	0	0	0	0	0	0	0	0	0	0	0	0	0
2	0.2.15	Planctomycetes	1	20	1	0	0	0	0	0	0	0	1	0	0	0	1	0	0	0	6	1	1	0	2	0	0	0	0	0	0	0	2	0	0	0	1	0	0	0	0	0	0	0	0	0	0	0	0
3	0.2.15.1	Planctomycetia	1	20	1	0	0	0	0	0	0	0	1	0	0	0	1	0	0	0	6	1	1	0	2	0	0	0	0	0	0	0	2	0	0	0	1	0	0	0	0	0	0	0	0	0	0	0	0
4	0.2.15.1.1	Planctomycetales	1	20	1	0	0	0	0	0	0	0	1	0	0	0	1	0	0	0	6	1	1	0	2	0	0	0	0	0	0	0	2	0	0	0	1	0	0	0	0	0	0	0	0	0	0	0	0
5	0.2.15.1.1.1	Planctomycetaceae	3	20	1	0	0	0	0	0	0	0	1	0	0	0	1	0	0	0	6	1	1	0	2	0	0	0	0	0	0	0	2	0	0	0	1	0	0	0	0	0	0	0	0	0	0	0	0
6	0.2.15.1.1.1.1	Planctomyces	0	2	1	0	0	0	0	0	0	0	0	0	0	0	0	0	0	0	0	0	0	0	0	0	0	0	0	0	0	0	1	0	0	0	0	0	0	0	0	0	0	0	0	0	0	0	0
6	0.2.15.1.1.1.2	Rhodopirellula	0	4	0	0	0	0	0	0	0	0	0	0	0	0	0	0	0	0	1	0	1	0	2	0	0	0	0	0	0	0	0	0	0	0	0	0	0	0	0	0	0	0	0	0	0	0	0
6	0.2.15.1.1.1.3	unclassified	0	14	0	0	0	0	0	0	0	0	1	0	0	0	1	0	0	0	5	1	0	0	0	0	0	0	0	0	0	0	1	0	0	0	1	0	0	0	0	0	0	0	0	0	0	0	0
2	0.2.16	Proteobacteria	6	3121398	95427	125170	62837	71428	67260	58937	84964	94922	41537	59926	29703	27750	65580	74844	38357	82212	71696	53461	50312	56830	77600	55659	75358	49903	67577	68302	46809	44470	80409	52779	76138	35188	78305	109188	38331	34495	73619	84932	62585	40274	46220	91743	37630	107906	55710
3	0.2.16.1	Alphaproteobacteria	10	962868	33507	95113	54597	22252	20052	51266	4851	4541	2822	8798	2370	5243	1923	14646	7569	29381	22828	8510	16266	12816	4535	8833	15817	25411	6289	13521	11189	20125	5380	24465	53163	33303	6453	48007	23100	15178	4401	11284	44428	38615	38327	8566	36061	16999	2767
4	0.2.16.1.1	Alphaproteobacteria_unclassified	1	4504	66	179	82	46	25	98	24	594	2	48	398	467	3	49	12	69	7	32	56	45	9	20	12	50	1	14	57	172	1	57	60	72	9	27	64	93	0	17	154	109	30	5	176	157	2
5	0.2.16.1.1.1	Alphaproteobacteria_unclassified	1	4504	66	179	82	46	25	98	24	594	2	48	398	467	3	49	12	69	7	32	56	45	9	20	12	50	1	14	57	172	1	57	60	72	9	27	64	93	0	17	154	109	30	5	176	157	2
6	0.2.16.1.1.1.1	unclassified	0	4504	66	179	82	46	25	98	24	594	2	48	398	467	3	49	12	69	7	32	56	45	9	20	12	50	1	14	57	172	1	57	60	72	9	27	64	93	0	17	154	109	30	5	176	157	2
4	0.2.16.1.2	Caulobacterales	2	55040	588	3961	1870	534	380	2105	12	148	3	692	53	44	6	39	21	114	38	19	110	44	75	682	699	1262	57	388	2493	2703	3	3715	4653	4848	5	322	1095	1800	0	357	11048	2763	912	6	2280	82	288
5	0.2.16.1.2.1	Caulobacteraceae	1	11	0	0	0	0	0	0	0	0	0	0	0	0	0	0	0	0	7	0	0	0	0	0	0	0	0	0	0	0	0	0	0	0	2	0	0	0	0	0	0	1	1	0	0	0	0
6	0.2.16.1.2.1.1	Brevundimonas	0	11	0	0	0	0	0	0	0	0	0	0	0	0	0	0	0	0	7	0	0	0	0	0	0	0	0	0	0	0	0	0	0	0	2	0	0	0	0	0	0	1	1	0	0	0	0
5	0.2.16.1.2.2	Hyphomonadaceae	6	55029	588	3961	1870	534	380	2105	12	148	3	692	53	44	6	39	21	114	31	19	110	44	75	682	699	1262	57	388	2493	2703	3	3715	4653	4848	3	322	1095	1800	0	357	11048	2762	911	6	2280	82	288
6	0.2.16.1.2.2.1	Henriciella	0	2	0	0	0	0	0	0	0	0	0	0	0	0	0	0	0	0	0	0	0	0	0	0	0	0	0	0	1	0	0	0	0	0	0	0	0	0	0	0	0	0	0	0	1	0	0
6	0.2.16.1.2.2.2	Hyphomonas	0	44016	582	3946	1857	529	379	2078	12	148	3	691	52	42	6	39	19	107	31	18	106	40	73	679	687	1241	57	387	2456	1328	2	3690	829	1308	3	279	104	958	0	355	10979	2748	907	5	2254	55	286
6	0.2.16.1.2.2.3	Maricaulis	0	2	1	0	0	0	0	0	0	0	0	0	0	0	0	0	0	0	0	0	0	0	0	0	0	0	0	0	0	0	0	0	0	0	0	0	0	1	0	0	0	0	0	0	0	0	0
6	0.2.16.1.2.2.4	Oceanicaulis	0	10652	0	2	2	0	0	2	0	0	0	0	0	2	0	0	2	7	0	1	0	3	0	0	5	12	0	0	0	1361	1	0	3819	3529	0	41	990	833	0	0	7	3	0	0	0	26	1
6	0.2.16.1.2.2.5	Ponticaulis	0	7	0	0	7	0	0	0	0	0	0	0	0	0	0	0	0	0	0	0	0	0	0	0	0	0	0	0	0	0	0	0	0	0	0	0	0	0	0	0	0	0	0	0	0	0	0
6	0.2.16.1.2.2.6	unclassified	0	350	5	13	4	5	1	25	0	0	0	1	1	0	0	0	0	0	0	0	4	1	2	3	7	9	0	1	36	14	0	25	5	11	0	2	1	8	0	2	62	11	4	1	25	1	1
4	0.2.16.1.3	Kiloniellales	1	16	0	0	0	0	0	0	0	5	0	0	6	2	0	2	0	0	0	0	1	0	0	0	0	0	0	0	0	0	0	0	0	0	0	0	0	0	0	0	0	0	0	0	0	0	0
5	0.2.16.1.3.1	Kiloniellaceae	1	16	0	0	0	0	0	0	0	5	0	0	6	2	0	2	0	0	0	0	1	0	0	0	0	0	0	0	0	0	0	0	0	0	0	0	0	0	0	0	0	0	0	0	0	0	0
6	0.2.16.1.3.1.1	Kiloniella	0	16	0	0	0	0	0	0	0	5	0	0	6	2	0	2	0	0	0	0	1	0	0	0	0	0	0	0	0	0	0	0	0	0	0	0	0	0	0	0	0	0	0	0	0	0	0
4	0.2.16.1.4	Kordiimonadales	1	9	2	0	0	0	0	0	0	0	0	0	0	0	0	0	0	0	0	0	0	0	0	2	0	0	0	0	2	0	0	0	0	0	0	0	0	3	0	0	0	0	0	0	0	0	0
5	0.2.16.1.4.1	Kordiimonadaceae	1	9	2	0	0	0	0	0	0	0	0	0	0	0	0	0	0	0	0	0	0	0	0	2	0	0	0	0	2	0	0	0	0	0	0	0	0	3	0	0	0	0	0	0	0	0	0
6	0.2.16.1.4.1.1	Kordiimonas	0	9	2	0	0	0	0	0	0	0	0	0	0	0	0	0	0	0	0	0	0	0	0	2	0	0	0	0	2	0	0	0	0	0	0	0	0	3	0	0	0	0	0	0	0	0	0
4	0.2.16.1.5	Rhizobiales	9	907	1	0	2	2	0	4	1	1	2	0	0	0	0	3	0	119	34	1	2	2	49	32	44	100	34	30	145	37	9	14	6	11	14	10	2	31	5	21	6	2	1	10	13	16	2
5	0.2.16.1.5.1	Bradyrhizobiaceae	3	67	0	0	0	0	0	0	0	0	1	0	0	0	0	0	0	12	7	0	0	0	0	0	1	0	0	0	0	0	0	0	1	0	0	0	0	0	0	0	0	0	0	0	0	16	0
6	0.2.16.1.5.1.1	Bosea	0	3	0	0	0	0	0	0	0	0	0	0	0	0	0	0	0	3	0	0	0	0	0	0	0	0	0	0	0	0	0	0	0	0	0	0	0	0	0	0	0	0	0	0	0	0	0
6	0.2.16.1.5.1.2	Bradyrhizobium	0	56	0	0	0	0	0	0	0	0	0	0	0	0	0	0	0	8	5	0	0	0	0	0	1	0	0	0	0	0	0	0	1	0	0	0	0	0	0	0	0	0	0	0	0	14	0
6	0.2.16.1.5.1.3	unclassified	0	8	0	0	0	0	0	0	0	0	1	0	0	0	0	0	0	1	2	0	0	0	0	0	0	0	0	0	0	0	0	0	0	0	0	0	0	0	0	0	0	0	0	0	0	2	0
5	0.2.16.1.5.2	Brucellaceae	2	12	0	0	0	0	0	0	0	0	0	0	0	0	0	0	0	0	11	0	0	1	0	0	0	0	0	0	0	0	0	0	0	0	0	0	0	0	0	0	0	0	0	0	0	0	0
6	0.2.16.1.5.2.1	Ochrobactrum	0	11	0	0	0	0	0	0	0	0	0	0	0	0	0	0	0	0	10	0	0	1	0	0	0	0	0	0	0	0	0	0	0	0	0	0	0	0	0	0	0	0	0	0	0	0	0
6	0.2.16.1.5.2.2	unclassified	0	1	0	0	0	0	0	0	0	0	0	0	0	0	0	0	0	0	1	0	0	0	0	0	0	0	0	0	0	0	0	0	0	0	0	0	0	0	0	0	0	0	0	0	0	0	0
5	0.2.16.1.5.3	Hyphomicrobiaceae	1	8	0	0	0	0	0	0	0	0	0	0	0	0	0	0	0	8	0	0	0	0	0	0	0	0	0	0	0	0	0	0	0	0	0	0	0	0	0	0	0	0	0	0	0	0	0
6	0.2.16.1.5.3.1	Devosia	0	8	0	0	0	0	0	0	0	0	0	0	0	0	0	0	0	8	0	0	0	0	0	0	0	0	0	0	0	0	0	0	0	0	0	0	0	0	0	0	0	0	0	0	0	0	0
5	0.2.16.1.5.4	Methylobacteriaceae	2	292	0	0	1	2	0	0	0	1	1	0	0	0	0	3	0	98	16	0	1	0	1	2	2	5	6	2	7	3	8	1	5	11	14	9	2	4	3	19	1	0	0	10	0	0	2
6	0.2.16.1.5.4.1	Methylobacterium	0	290	0	0	1	2	0	0	0	1	1	0	0	0	0	3	0	97	16	0	1	0	1	2	2	5	6	2	7	3	8	1	5	11	14	9	2	4	3	19	1	0	0	10	0	0	2
6	0.2.16.1.5.4.2	unclassified	0	2	0	0	0	0	0	0	0	0	0	0	0	0	0	0	0	1	0	0	0	0	0	0	0	0	0	0	0	0	0	0	0	0	0	0	0	0	0	0	0	0	0	0	0	0	0
5	0.2.16.1.5.5	Methylocystaceae	1	29	1	0	0	0	0	0	1	0	0	0	0	0	0	0	0	0	0	1	0	0	0	0	0	1	0	0	0	0	0	13	0	0	0	1	0	0	1	2	2	1	1	0	1	0	0
6	0.2.16.1.5.5.1	Terasakiella	0	29	1	0	0	0	0	0	1	0	0	0	0	0	0	0	0	0	0	1	0	0	0	0	0	1	0	0	0	0	0	13	0	0	0	1	0	0	1	2	2	1	1	0	1	0	0
5	0.2.16.1.5.6	Rhizobiaceae	1	1	0	0	0	0	0	1	0	0	0	0	0	0	0	0	0	0	0	0	0	0	0	0	0	0	0	0	0	0	0	0	0	0	0	0	0	0	0	0	0	0	0	0	0	0	0
6	0.2.16.1.5.6.1	Rhizobium	0	1	0	0	0	0	0	1	0	0	0	0	0	0	0	0	0	0	0	0	0	0	0	0	0	0	0	0	0	0	0	0	0	0	0	0	0	0	0	0	0	0	0	0	0	0	0
5	0.2.16.1.5.7	Rhizobiales_incertae_sedis	2	264	0	0	0	0	0	0	0	0	0	0	0	0	0	0	0	0	0	0	0	0	22	17	18	49	8	10	86	25	0	0	0	0	0	0	0	13	0	0	2	1	0	0	11	0	0
6	0.2.16.1.5.7.1	Amorphus	0	263	0	0	0	0	0	0	0	0	0	0	0	0	0	0	0	0	0	0	0	0	22	17	18	49	8	10	85	25	0	0	0	0	0	0	0	13	0	0	2	1	0	0	11	0	0
6	0.2.16.1.5.7.2	unclassified	0	1	0	0	0	0	0	0	0	0	0	0	0	0	0	0	0	0	0	0	0	0	0	0	0	0	0	0	1	0	0	0	0	0	0	0	0	0	0	0	0	0	0	0	0	0	0
5	0.2.16.1.5.8	Rhizobiales_unclassified	1	29	0	0	1	0	0	3	0	0	0	0	0	0	0	0	0	1	0	0	0	1	0	1	0	2	0	6	6	2	1	0	0	0	0	0	0	0	0	0	1	0	0	0	1	0	0
6	0.2.16.1.5.8.1	unclassified	0	29	0	0	1	0	0	3	0	0	0	0	0	0	0	0	0	1	0	0	0	1	0	1	0	2	0	6	6	2	1	0	0	0	0	0	0	0	0	0	1	0	0	0	1	0	0
5	0.2.16.1.5.9	Rhodobiaceae	1	205	0	0	0	0	0	0	0	0	0	0	0	0	0	0	0	0	0	0	1	0	26	12	23	43	20	12	46	7	0	0	0	0	0	0	0	14	1	0	0	0	0	0	0	0	0
6	0.2.16.1.5.9.1	Parvibaculum	0	205	0	0	0	0	0	0	0	0	0	0	0	0	0	0	0	0	0	0	1	0	26	12	23	43	20	12	46	7	0	0	0	0	0	0	0	14	1	0	0	0	0	0	0	0	0
4	0.2.16.1.6	Rhodobacterales	1	812998	31459	90253	51906	21577	19552	46432	4791	3582	2796	7604	1771	4590	1830	11786	5471	15132	22529	5492	12057	9475	4382	7244	15017	23631	6184	13047	8362	16646	5066	18197	46813	27462	5530	46319	20401	12860	4138	9892	24979	34514	36069	7758	32221	1841	1323
5	0.2.16.1.6.1	Rhodobacteraceae	29	812998	31459	90253	51906	21577	19552	46432	4791	3582	2796	7604	1771	4590	1830	11786	5471	15132	22529	5492	12057	9475	4382	7244	15017	23631	6184	13047	8362	16646	5066	18197	46813	27462	5530	46319	20401	12860	4138	9892	24979	34514	36069	7758	32221	1841	1323
6	0.2.16.1.6.1.1	Antarctobacter	0	2	0	0	0	0	0	0	0	0	0	0	0	0	0	0	0	0	0	0	0	0	0	0	0	0	0	0	0	0	0	0	0	0	0	0	2	0	0	0	0	0	0	0	0	0	0
6	0.2.16.1.6.1.2	Citreimonas	0	1	0	0	0	0	0	0	0	0	0	0	0	0	0	0	0	0	0	0	0	0	0	0	0	0	0	0	0	0	0	0	0	0	0	0	0	0	0	0	0	1	0	0	0	0	0
6	0.2.16.1.6.1.3	Donghicola	0	1	0	0	0	0	0	0	0	0	0	0	0	0	0	0	0	1	0	0	0	0	0	0	0	0	0	0	0	0	0	0	0	0	0	0	0	0	0	0	0	0	0	0	0	0	0
6	0.2.16.1.6.1.4	Gemmobacter	0	2	0	0	0	0	0	0	0	0	0	0	0	0	0	0	0	0	0	0	0	0	0	0	0	0	0	0	0	2	0	0	0	0	0	0	0	0	0	0	0	0	0	0	0	0	0
6	0.2.16.1.6.1.5	Huaishuia	0	242	0	0	0	0	0	4	0	1	0	0	3	4	0	0	0	2	0	2	0	0	5	2	10	17	8	10	18	9	0	11	3	4	0	6	3	6	1	2	23	15	30	0	43	0	0
6	0.2.16.1.6.1.6	Hwanghaeicola	0	5	0	0	1	0	0	0	0	0	0	0	1	0	0	0	0	1	0	0	0	0	0	0	0	0	0	0	0	0	0	0	0	0	2	0	0	0	0	0	0	0	0	0	0	0	0
6	0.2.16.1.6.1.7	Jannaschia	0	439	1	15	35	0	3	1	0	0	0	19	2	0	0	0	0	7	2	0	0	1	0	4	0	0	0	0	0	51	0	1	54	50	0	68	85	30	1	2	0	0	1	0	6	0	0
6	0.2.16.1.6.1.8	Labrenzia	0	1	0	0	0	0	0	0	0	0	0	0	0	0	0	0	0	0	0	0	0	0	0	0	0	0	0	0	0	0	0	0	0	0	0	1	0	0	0	0	0	0	0	0	0	0	0
6	0.2.16.1.6.1.9	Leisingera	0	383	0	0	0	0	0	0	0	1	0	0	1	1	7	45	9	27	58	28	25	16	2	1	0	0	0	0	0	2	3	11	3	0	10	28	14	2	0	24	0	0	0	7	0	5	0
6	0.2.16.1.6.1.10	Litoreibacter	0	11470	29	3	3	146	85	20	5	2	1012	7	23	0	28	9	1032	6	81	114	378	148	27	12	672	2	418	37	112	111	37	0	514	2	851	92	177	93	16	2418	93	8	30	2273	0	112	15
6	0.2.16.1.6.1.11	Loktanella	0	77	8	0	0	0	0	3	0	0	0	2	0	0	0	0	0	0	1	2	0	0	0	1	0	0	0	0	0	6	0	0	3	0	1	2	1	15	1	0	0	11	15	2	1	0	0
6	0.2.16.1.6.1.12	Lutimaribacter	0	62	0	0	0	0	0	0	0	0	0	1	1	0	2	2	1	1	8	2	0	5	1	8	1	0	0	0	0	7	1	0	4	1	1	2	0	2	0	7	0	0	0	1	0	0	0
6	0.2.16.1.6.1.13	Marivita	0	930	0	0	0	0	0	0	0	0	0	0	0	0	0	0	0	0	0	0	0	0	0	0	0	0	0	0	0	0	1	0	0	0	0	0	0	0	2	0	0	0	0	0	0	155	24
6	0.2.16.1.6.1.14	Oceanibulbus	0	23	2	1	0	2	0	2	1	0	0	0	0	0	2	1	0	0	0	0	4	4	0	1	0	0	0	0	0	0	0	0	0	0	1	1	0	0	0	0	1	0	0	0	0	0	0
6	0.2.16.1.6.1.15	Oceanicola	0	35614	2	5	4	2	0	6	3	29	7	3576	37	50	0	1	10	119	16	0	6	2	0	621	40	89	22	24	48	4327	57	79	5920	4084	32	3011	8745	3467	37	33	147	179	310	33	339	50	31
6	0.2.16.1.6.1.16	Octadecabacter	0	4	0	0	0	0	0	0	0	0	0	0	0	0	0	0	0	0	0	0	0	0	0	3	0	0	0	0	0	0	0	1	0	0	0	0	0	0	0	0	0	0	0	0	0	0	0
6	0.2.16.1.6.1.17	Paracoccus	0	2431	0	1	2	5	4	1	0	1	0	0	0	0	0	3	9	6	2	0	8	3	0	115	1	1	1	0	0	24	2	92	32	9	11	80	216	21	75	32	61	477	755	12	240	2	46
6	0.2.16.1.6.1.18	Pelagicola	0	14	0	0	0	0	0	0	0	1	0	0	0	1	0	0	0	0	1	1	1	0	0	3	0	0	0	0	0	0	0	0	0	0	3	0	0	0	0	1	0	0	0	2	0	0	0
6	0.2.16.1.6.1.19	Pelagimonas	0	50	0	0	0	0	0	0	2	1	0	2	0	5	5	1	0	0	0	3	3	3	0	0	0	0	0	0	0	0	2	0	1	2	1	2	9	0	2	2	0	0	0	3	0	0	0
6	0.2.16.1.6.1.20	Phaeobacter	0	4482	2	4	4	37	53	2	4	0	328	6	10	0	12	8	704	2	53	24	11	21	8	1	271	2	123	7	29	87	9	0	306	0	366	63	68	65	5	523	23	1	16	627	0	212	26
6	0.2.16.1.6.1.21	Pseudoruegeria	0	2	0	0	0	0	0	0	0	0	0	0	0	0	0	0	0	0	0	0	0	0	0	0	0	0	0	0	0	0	0	0	0	0	0	0	1	1	0	0	0	0	0	0	0	0	0
6	0.2.16.1.6.1.22	Roseovarius	0	63	2	0	0	0	0	2	0	1	0	0	0	0	0	0	0	1	34	0	0	0	0	0	0	0	0	0	0	3	0	0	0	5	0	0	6	8	0	0	0	0	0	0	1	0	0
6	0.2.16.1.6.1.23	Rubellimicrobium	0	1	0	0	0	0	0	0	0	0	0	0	0	0	0	0	1	0	0	0	0	0	0	0	0	0	0	0	0	0	0	0	0	0	0	0	0	0	0	0	0	0	0	0	0	0	0
6	0.2.16.1.6.1.24	Ruegeria	0	32	0	0	0	0	0	0	0	0	0	0	0	0	4	0	2	7	12	2	0	0	0	0	0	0	0	0	0	0	0	0	0	0	0	0	0	3	0	0	0	0	0	0	0	0	0
6	0.2.16.1.6.1.25	Shimia	0	132	0	0	0	0	0	0	0	0	0	1	0	0	8	3	8	6	70	1	7	7	0	0	0	0	0	0	0	0	0	0	0	1	0	0	0	0	0	2	0	0	0	2	0	0	0
6	0.2.16.1.6.1.26	Sulfitobacter	0	452045	29802	89493	50942	21037	19122	35221	385	312	494	1215	78	122	1035	9032	2946	12567	13752	3820	9451	7222	649	3034	705	943	657	527	681	3588	3887	3218	33362	17769	2598	36343	6609	2751	2562	3161	2316	2746	3604	2827	2137	441	644
6	0.2.16.1.6.1.27	Thalassobius	0	53	1	0	0	0	0	3	0	1	0	2	3	7	1	1	1	2	6	1	2	3	0	0	2	1	1	0	4	5	0	1	0	0	0	0	0	1	0	1	0	0	0	0	0	0	0
6	0.2.16.1.6.1.28	Vadicella	0	1	0	0	0	0	0	0	0	0	0	0	0	0	0	0	0	0	0	0	0	0	0	0	0	0	0	0	0	0	0	0	0	0	0	0	0	0	0	0	0	0	0	0	1	0	0
6	0.2.16.1.6.1.29	unclassified	0	304436	1610	731	915	348	285	11167	4391	3232	955	2773	1612	4400	726	2680	748	2377	8433	1492	2161	2040	3690	3438	13315	22576	4954	12442	7470	8424	1067	14783	6611	5535	1653	6620	4465	6395	1436	3684	22315	31076	31308	1969	29453	864	537
4	0.2.16.1.7	Rhodospirillales	3	87020	1189	237	345	37	36	2553	17	203	5	381	135	134	65	2713	2053	13876	62	2947	4019	3224	7	829	40	362	6	39	118	562	293	2478	1623	904	890	1322	1531	386	258	972	8236	1214	1311	771	1366	14899	1141
5	0.2.16.1.7.1	Acetobacteraceae	1	6	0	2	0	0	0	3	0	0	0	1	0	0	0	0	0	0	0	0	0	0	0	0	0	0	0	0	0	0	0	0	0	0	0	0	0	0	0	0	0	0	0	0	0	0	0
6	0.2.16.1.7.1.1	Roseomonas	0	6	0	2	0	0	0	3	0	0	0	1	0	0	0	0	0	0	0	0	0	0	0	0	0	0	0	0	0	0	0	0	0	0	0	0	0	0	0	0	0	0	0	0	0	0	0
5	0.2.16.1.7.2	Rhodospirillaceae	5	86999	1183	235	345	37	36	2550	17	201	5	380	135	134	63	2712	2053	13876	62	2947	4018	3224	7	827	40	362	6	39	118	562	293	2478	1623	904	890	1322	1531	386	258	972	8236	1214	1311	771	1366	14898	1141
6	0.2.16.1.7.2.1	Azospirillum	0	1	0	0	0	0	0	0	0	0	0	0	0	0	1	0	0	0	0	0	0	0	0	0	0	0	0	0	0	0	0	0	0	0	0	0	0	0	0	0	0	0	0	0	0	0	0
6	0.2.16.1.7.2.2	Magnetospira	0	1	0	0	0	0	0	0	0	0	0	0	0	0	1	0	0	0	0	0	0	0	0	0	0	0	0	0	0	0	0	0	0	0	0	0	0	0	0	0	0	0	0	0	0	0	0
6	0.2.16.1.7.2.3	Nisaea	0	8	6	0	0	0	0	0	0	0	0	0	0	0	0	0	0	0	0	0	0	0	1	1	0	0	0	0	0	0	0	0	0	0	0	0	0	0	0	0	0	0	0	0	0	0	0
6	0.2.16.1.7.2.4	Thalassospira	0	86937	1170	235	344	37	35	2548	17	200	5	379	135	134	61	2712	2052	13872	62	2947	4014	3220	3	824	40	362	6	39	117	562	293	2477	1621	903	890	1322	1531	386	258	971	8229	1214	1311	769	1366	14895	1141
6	0.2.16.1.7.2.5	unclassified	0	52	7	0	1	0	1	2	0	1	0	1	0	0	0	0	1	4	0	0	4	4	3	2	0	0	0	0	1	0	0	1	2	1	0	0	0	0	0	1	7	0	0	2	0	3	0
5	0.2.16.1.7.3	Rhodospirillales_unclassified	1	15	6	0	0	0	0	0	0	2	0	0	0	0	2	1	0	0	0	0	1	0	0	2	0	0	0	0	0	0	0	0	0	0	0	0	0	0	0	0	0	0	0	0	0	1	0
6	0.2.16.1.7.3.1	unclassified	0	15	6	0	0	0	0	0	0	2	0	0	0	0	2	1	0	0	0	0	1	0	0	2	0	0	0	0	0	0	0	0	0	0	0	0	0	0	0	0	0	0	0	0	0	1	0
4	0.2.16.1.8	SAR11	1	239	125	1	0	3	1	8	0	3	1	0	0	0	7	4	0	0	18	0	0	0	9	13	3	0	5	2	3	0	8	0	4	0	0	3	1	0	0	5	0	0	0	6	0	3	2
5	0.2.16.1.8.1	Candidatus_Pelagibacter	1	239	125	1	0	3	1	8	0	3	1	0	0	0	7	4	0	0	18	0	0	0	9	13	3	0	5	2	3	0	8	0	4	0	0	3	1	0	0	5	0	0	0	6	0	3	2
6	0.2.16.1.8.1.1	unclassified	0	239	125	1	0	3	1	8	0	3	1	0	0	0	7	4	0	0	18	0	0	0	9	13	3	0	5	2	3	0	8	0	4	0	0	3	1	0	0	5	0	0	0	6	0	3	2
4	0.2.16.1.9	Sneathiellales	1	4	0	0	0	0	0	0	0	1	0	0	1	2	0	0	0	0	0	0	0	0	0	0	0	0	0	0	0	0	0	0	0	0	0	0	0	0	0	0	0	0	0	0	0	0	0
5	0.2.16.1.9.1	Sneathiellaceae	1	4	0	0	0	0	0	0	0	1	0	0	1	2	0	0	0	0	0	0	0	0	0	0	0	0	0	0	0	0	0	0	0	0	0	0	0	0	0	0	0	0	0	0	0	0	0
6	0.2.16.1.9.1.1	Sneathiella	0	4	0	0	0	0	0	0	0	1	0	0	1	2	0	0	0	0	0	0	0	0	0	0	0	0	0	0	0	0	0	0	0	0	0	0	0	0	0	0	0	0	0	0	0	0	0
4	0.2.16.1.10	Sphingomonadales	3	2131	77	482	392	53	58	66	6	4	13	73	6	4	12	50	12	71	140	19	21	26	4	11	2	6	2	1	9	5	0	4	4	6	5	4	6	5	0	20	5	13	4	10	5	1	9
5	0.2.16.1.10.1	Erythrobacteraceae	3	1553	71	476	386	52	53	56	4	1	5	1	2	4	11	48	10	44	125	15	14	25	1	9	2	3	1	1	3	3	0	2	3	5	2	3	3	5	0	16	2	13	4	9	4	0	3
6	0.2.16.1.10.1.1	Altererythrobacter	0	681	26	147	196	26	29	3	2	0	5	0	2	1	8	34	5	19	98	8	7	13	0	0	0	0	0	0	0	0	0	0	0	0	1	0	0	0	0	0	0	2	0	0	1	0	0
6	0.2.16.1.10.1.2	Erythrobacter	0	795	38	309	182	23	22	52	0	1	0	1	0	3	1	7	3	22	19	5	5	7	1	8	2	3	1	1	3	3	0	2	3	5	1	3	3	5	0	16	2	10	4	9	3	0	2
6	0.2.16.1.10.1.3	unclassified	0	77	7	20	8	3	2	1	2	0	0	0	0	0	2	7	2	3	8	2	2	5	0	1	0	0	0	0	0	0	0	0	0	0	0	0	0	0	0	0	0	1	0	0	0	0	1
5	0.2.16.1.10.2	Sphingomonadaceae	5	556	6	6	4	1	5	10	2	2	8	72	4	0	1	2	2	15	15	4	7	1	3	2	0	3	1	0	6	2	0	2	1	1	3	1	1	0	0	4	3	0	0	1	1	1	6
6	0.2.16.1.10.2.1	Novosphingobium	0	6	0	0	0	0	0	0	0	0	0	0	0	0	0	0	0	1	0	0	4	0	0	0	0	0	0	0	0	0	0	0	0	0	0	0	0	0	0	0	1	0	0	0	0	0	0
6	0.2.16.1.10.2.2	Sphingobium	0	3	0	0	0	0	0	0	0	0	0	0	0	0	0	0	0	0	3	0	0	0	0	0	0	0	0	0	0	0	0	0	0	0	0	0	0	0	0	0	0	0	0	0	0	0	0
6	0.2.16.1.10.2.3	Sphingomonas	0	57	1	0	0	0	0	0	0	0	0	0	0	0	0	0	0	11	4	0	1	0	2	0	0	0	0	0	0	2	0	0	1	1	2	0	1	0	0	2	0	0	0	1	0	1	1
6	0.2.16.1.10.2.4	Sphingorhabdus	0	24	1	0	0	0	0	0	0	1	0	0	0	0	0	0	0	0	0	0	0	0	0	0	0	2	0	0	0	0	0	0	0	0	0	0	0	0	0	0	0	0	0	0	0	0	0
6	0.2.16.1.10.2.5	unclassified	0	466	4	6	4	1	5	10	2	1	8	72	4	0	1	2	2	3	8	4	2	1	1	2	0	1	1	0	6	0	0	2	0	0	1	1	0	0	0	2	2	0	0	0	1	0	5
5	0.2.16.1.10.3	Sphingomonadales_unclassified	1	22	0	0	2	0	0	0	0	1	0	0	0	0	0	0	0	12	0	0	0	0	0	0	0	0	0	0	0	0	0	0	0	0	0	0	2	0	0	0	0	0	0	0	0	0	0
6	0.2.16.1.10.3.1	unclassified	0	22	0	0	2	0	0	0	0	1	0	0	0	0	0	0	0	12	0	0	0	0	0	0	0	0	0	0	0	0	0	0	0	0	0	0	2	0	0	0	0	0	0	0	0	0	0
3	0.2.16.2	Betaproteobacteria	5	365	40	6	1	23	18	0	0	1	14	0	0	0	4	0	6	7	70	10	6	0	4	4	9	1	6	2	3	0	2	1	4	0	3	2	1	0	2	19	5	0	0	14	0	43	2
4	0.2.16.2.1	Betaproteobacteria_unclassified	1	85	33	4	0	17	13	0	0	0	0	0	0	0	0	0	0	1	3	0	2	0	1	3	0	0	0	0	0	0	1	1	0	0	0	2	0	0	0	0	0	0	0	0	0	0	0
5	0.2.16.2.1.1	Betaproteobacteria_unclassified	1	85	33	4	0	17	13	0	0	0	0	0	0	0	0	0	0	1	3	0	2	0	1	3	0	0	0	0	0	0	1	1	0	0	0	2	0	0	0	0	0	0	0	0	0	0	0
6	0.2.16.2.1.1.1	unclassified	0	85	33	4	0	17	13	0	0	0	0	0	0	0	0	0	0	1	3	0	2	0	1	3	0	0	0	0	0	0	1	1	0	0	0	2	0	0	0	0	0	0	0	0	0	0	0
4	0.2.16.2.2	Burkholderiales	4	70	2	0	0	1	0	0	0	0	0	0	0	0	2	0	0	5	0	7	0	0	0	1	3	0	0	0	0	0	0	0	0	0	0	0	0	0	0	2	0	0	0	2	0	29	2
5	0.2.16.2.2.1	Burkholderiaceae	2	18	0	0	0	0	0	0	0	0	0	0	0	0	0	0	0	0	0	7	0	0	0	0	0	0	0	0	0	0	0	0	0	0	0	0	0	0	0	0	0	0	0	0	0	0	0
6	0.2.16.2.2.1.1	Burkholderia	0	7	0	0	0	0	0	0	0	0	0	0	0	0	0	0	0	0	0	7	0	0	0	0	0	0	0	0	0	0	0	0	0	0	0	0	0	0	0	0	0	0	0	0	0	0	0
6	0.2.16.2.2.1.2	Ralstonia	0	11	0	0	0	0	0	0	0	0	0	0	0	0	0	0	0	0	0	0	0	0	0	0	0	0	0	0	0	0	0	0	0	0	0	0	0	0	0	0	0	0	0	0	0	0	0
5	0.2.16.2.2.2	Burkholderiales_incertae_sedis	1	11	0	0	0	0	0	0	0	0	0	0	0	0	0	0	0	5	0	0	0	0	0	0	3	0	0	0	0	0	0	0	0	0	0	0	0	0	0	2	0	0	0	1	0	0	0
6	0.2.16.2.2.2.1	Aquabacterium	0	11	0	0	0	0	0	0	0	0	0	0	0	0	0	0	0	5	0	0	0	0	0	0	3	0	0	0	0	0	0	0	0	0	0	0	0	0	0	2	0	0	0	1	0	0	0
5	0.2.16.2.2.3	Burkholderiales_unclassified	1	2	0	0	0	0	0	0	0	0	0	0	0	0	0	0	0	0	0	0	0	0	0	0	0	0	0	0	0	0	0	0	0	0	0	0	0	0	0	0	0	0	0	0	0	0	2
6	0.2.16.2.2.3.1	unclassified	0	2	0	0	0	0	0	0	0	0	0	0	0	0	0	0	0	0	0	0	0	0	0	0	0	0	0	0	0	0	0	0	0	0	0	0	0	0	0	0	0	0	0	0	0	0	2
5	0.2.16.2.2.4	Comamonadaceae	6	39	2	0	0	1	0	0	0	0	0	0	0	0	2	0	0	0	0	0	0	0	0	1	0	0	0	0	0	0	0	0	0	0	0	0	0	0	0	0	0	0	0	1	0	29	0
6	0.2.16.2.2.4.1	Acidovorax	0	1	0	0	0	1	0	0	0	0	0	0	0	0	0	0	0	0	0	0	0	0	0	0	0	0	0	0	0	0	0	0	0	0	0	0	0	0	0	0	0	0	0	0	0	0	0
6	0.2.16.2.2.4.2	Comamonas	0	3	0	0	0	0	0	0	0	0	0	0	0	0	0	0	0	0	0	0	0	0	0	0	0	0	0	0	0	0	0	0	0	0	0	0	0	0	0	0	0	0	0	0	0	0	0
6	0.2.16.2.2.4.3	Delftia	0	26	0	0	0	0	0	0	0	0	0	0	0	0	0	0	0	0	0	0	0	0	0	0	0	0	0	0	0	0	0	0	0	0	0	0	0	0	0	0	0	0	0	0	0	26	0
6	0.2.16.2.2.4.4	Hydrogenophaga	0	2	2	0	0	0	0	0	0	0	0	0	0	0	0	0	0	0	0	0	0	0	0	0	0	0	0	0	0	0	0	0	0	0	0	0	0	0	0	0	0	0	0	0	0	0	0
6	0.2.16.2.2.4.5	Schlegelella	0	3	0	0	0	0	0	0	0	0	0	0	0	0	2	0	0	0	0	0	0	0	0	1	0	0	0	0	0	0	0	0	0	0	0	0	0	0	0	0	0	0	0	0	0	0	0
6	0.2.16.2.2.4.6	unclassified	0	4	0	0	0	0	0	0	0	0	0	0	0	0	0	0	0	0	0	0	0	0	0	0	0	0	0	0	0	0	0	0	0	0	0	0	0	0	0	0	0	0	0	1	0	3	0
4	0.2.16.2.3	Methylophilales	1	20	5	2	0	5	4	0	0	1	0	0	0	0	0	0	0	0	0	0	0	0	1	0	0	0	0	0	0	0	0	0	0	0	0	0	0	0	0	0	0	0	0	2	0	0	0
5	0.2.16.2.3.1	Methylophilaceae	2	20	5	2	0	5	4	0	0	1	0	0	0	0	0	0	0	0	0	0	0	0	1	0	0	0	0	0	0	0	0	0	0	0	0	0	0	0	0	0	0	0	0	2	0	0	0
6	0.2.16.2.3.1.1	Methylotenera	0	12	5	1	0	4	2	0	0	0	0	0	0	0	0	0	0	0	0	0	0	0	0	0	0	0	0	0	0	0	0	0	0	0	0	0	0	0	0	0	0	0	0	0	0	0	0
6	0.2.16.2.3.1.2	unclassified	0	8	0	1	0	1	2	0	0	1	0	0	0	0	0	0	0	0	0	0	0	0	1	0	0	0	0	0	0	0	0	0	0	0	0	0	0	0	0	0	0	0	0	2	0	0	0
4	0.2.16.2.4	Neisseriales	1	183	0	0	1	0	1	0	0	0	14	0	0	0	2	0	6	1	67	3	4	0	2	0	6	1	6	2	3	0	1	0	4	0	3	0	1	0	2	17	5	0	0	10	0	14	0
5	0.2.16.2.4.1	Neisseriaceae	4	183	0	0	1	0	1	0	0	0	14	0	0	0	2	0	6	1	67	3	4	0	2	0	6	1	6	2	3	0	1	0	4	0	3	0	1	0	2	17	5	0	0	10	0	14	0
6	0.2.16.2.4.1.1	Chromobacterium	0	75	0	0	1	0	1	0	0	0	14	0	0	0	0	0	5	0	0	3	4	0	0	0	5	1	6	2	3	0	0	0	3	0	1	0	1	0	0	15	4	0	0	6	0	0	0
6	0.2.16.2.4.1.2	Kingella	0	1	0	0	0	0	0	0	0	0	0	0	0	0	0	0	0	0	0	0	0	0	0	0	0	0	0	0	0	0	0	0	0	0	0	0	0	0	0	1	0	0	0	0	0	0	0
6	0.2.16.2.4.1.3	Neisseria	0	76	0	0	0	0	0	0	0	0	0	0	0	0	2	0	0	0	67	0	0	0	0	0	0	0	0	0	0	0	1	0	0	0	0	0	0	0	2	1	0	0	0	2	0	0	0
6	0.2.16.2.4.1.4	unclassified	0	31	0	0	0	0	0	0	0	0	0	0	0	0	0	0	1	1	0	0	0	0	2	0	1	0	0	0	0	0	0	0	1	0	2	0	0	0	0	0	1	0	0	2	0	14	0
4	0.2.16.2.5	Rhodocyclales	1	7	0	0	0	0	0	0	0	0	0	0	0	0	0	0	0	0	0	0	0	0	0	0	0	0	0	0	0	0	0	0	0	0	0	0	0	0	0	0	0	0	0	0	0	0	0
5	0.2.16.2.5.1	Rhodocyclaceae	1	7	0	0	0	0	0	0	0	0	0	0	0	0	0	0	0	0	0	0	0	0	0	0	0	0	0	0	0	0	0	0	0	0	0	0	0	0	0	0	0	0	0	0	0	0	0
6	0.2.16.2.5.1.1	Thauera	0	7	0	0	0	0	0	0	0	0	0	0	0	0	0	0	0	0	0	0	0	0	0	0	0	0	0	0	0	0	0	0	0	0	0	0	0	0	0	0	0	0	0	0	0	0	0
3	0.2.16.3	Deltaproteobacteria	3	31	4	0	0	0	0	0	0	0	0	0	0	0	0	1	0	3	0	0	0	0	0	3	0	1	0	0	0	0	1	0	0	0	0	0	0	1	0	0	0	0	0	0	0	0	17
4	0.2.16.3.1	Bdellovibrionales	1	20	0	0	0	0	0	0	0	0	0	0	0	0	0	0	0	3	0	0	0	0	0	0	0	0	0	0	0	0	0	0	0	0	0	0	0	0	0	0	0	0	0	0	0	0	17
5	0.2.16.3.1.1	Bdellovibrionaceae	2	20	0	0	0	0	0	0	0	0	0	0	0	0	0	0	0	3	0	0	0	0	0	0	0	0	0	0	0	0	0	0	0	0	0	0	0	0	0	0	0	0	0	0	0	0	17
6	0.2.16.3.1.1.1	Bdellovibrio	0	17	0	0	0	0	0	0	0	0	0	0	0	0	0	0	0	0	0	0	0	0	0	0	0	0	0	0	0	0	0	0	0	0	0	0	0	0	0	0	0	0	0	0	0	0	17
6	0.2.16.3.1.1.2	Vampirovibrio	0	3	0	0	0	0	0	0	0	0	0	0	0	0	0	0	0	3	0	0	0	0	0	0	0	0	0	0	0	0	0	0	0	0	0	0	0	0	0	0	0	0	0	0	0	0	0
4	0.2.16.3.2	Deltaproteobacteria_unclassified	1	10	4	0	0	0	0	0	0	0	0	0	0	0	0	1	0	0	0	0	0	0	0	3	0	0	0	0	0	0	1	0	0	0	0	0	0	1	0	0	0	0	0	0	0	0	0
5	0.2.16.3.2.1	Deltaproteobacteria_unclassified	1	10	4	0	0	0	0	0	0	0	0	0	0	0	0	1	0	0	0	0	0	0	0	3	0	0	0	0	0	0	1	0	0	0	0	0	0	1	0	0	0	0	0	0	0	0	0
6	0.2.16.3.2.1.1	unclassified	0	10	4	0	0	0	0	0	0	0	0	0	0	0	0	1	0	0	0	0	0	0	0	3	0	0	0	0	0	0	1	0	0	0	0	0	0	1	0	0	0	0	0	0	0	0	0
4	0.2.16.3.3	Syntrophobacterales	1	1	0	0	0	0	0	0	0	0	0	0	0	0	0	0	0	0	0	0	0	0	0	0	0	1	0	0	0	0	0	0	0	0	0	0	0	0	0	0	0	0	0	0	0	0	0
5	0.2.16.3.3.1	Syntrophaceae	1	1	0	0	0	0	0	0	0	0	0	0	0	0	0	0	0	0	0	0	0	0	0	0	0	1	0	0	0	0	0	0	0	0	0	0	0	0	0	0	0	0	0	0	0	0	0
6	0.2.16.3.3.1.1	Smithella	0	1	0	0	0	0	0	0	0	0	0	0	0	0	0	0	0	0	0	0	0	0	0	0	0	1	0	0	0	0	0	0	0	0	0	0	0	0	0	0	0	0	0	0	0	0	0
3	0.2.16.4	Epsilonproteobacteria	1	35	0	0	0	0	0	0	0	0	0	0	0	0	0	0	0	0	0	0	0	0	0	0	0	0	0	0	0	0	0	0	0	0	0	0	0	0	0	0	0	0	0	0	0	0	5
4	0.2.16.4.1	Campylobacterales	2	35	0	0	0	0	0	0	0	0	0	0	0	0	0	0	0	0	0	0	0	0	0	0	0	0	0	0	0	0	0	0	0	0	0	0	0	0	0	0	0	0	0	0	0	0	5
5	0.2.16.4.1.1	Campylobacteraceae	1	5	0	0	0	0	0	0	0	0	0	0	0	0	0	0	0	0	0	0	0	0	0	0	0	0	0	0	0	0	0	0	0	0	0	0	0	0	0	0	0	0	0	0	0	0	5
6	0.2.16.4.1.1.1	Arcobacter	0	5	0	0	0	0	0	0	0	0	0	0	0	0	0	0	0	0	0	0	0	0	0	0	0	0	0	0	0	0	0	0	0	0	0	0	0	0	0	0	0	0	0	0	0	0	5
5	0.2.16.4.1.2	Helicobacteraceae	2	30	0	0	0	0	0	0	0	0	0	0	0	0	0	0	0	0	0	0	0	0	0	0	0	0	0	0	0	0	0	0	0	0	0	0	0	0	0	0	0	0	0	0	0	0	0
6	0.2.16.4.1.2.1	Helicobacter	0	28	0	0	0	0	0	0	0	0	0	0	0	0	0	0	0	0	0	0	0	0	0	0	0	0	0	0	0	0	0	0	0	0	0	0	0	0	0	0	0	0	0	0	0	0	0
6	0.2.16.4.1.2.2	unclassified	0	2	0	0	0	0	0	0	0	0	0	0	0	0	0	0	0	0	0	0	0	0	0	0	0	0	0	0	0	0	0	0	0	0	0	0	0	0	0	0	0	0	0	0	0	0	0
3	0.2.16.5	Gammaproteobacteria	13	2155448	61640	30021	8228	49095	47071	7551	80061	90303	38679	51081	27288	22374	63632	60135	30755	52724	48731	44914	33919	43969	73026	46754	59473	24468	61249	54764	35541	24247	74997	28248	22920	1872	71796	61103	15146	19270	69193	73543	18087	1650	7880	83110	1550	90809	52912
4	0.2.16.5.1	Aeromonadales	1	26	0	0	0	0	1	0	0	0	0	0	0	0	0	1	0	0	1	1	0	0	0	0	0	0	2	0	1	0	0	0	3	0	2	2	1	0	5	2	0	0	1	1	0	0	0
5	0.2.16.5.1.1	Aeromonadaceae	2	26	0	0	0	0	1	0	0	0	0	0	0	0	0	1	0	0	1	1	0	0	0	0	0	0	2	0	1	0	0	0	3	0	2	2	1	0	5	2	0	0	1	1	0	0	0
6	0.2.16.5.1.1.1	Aeromonas	0	25	0	0	0	0	1	0	0	0	0	0	0	0	0	1	0	0	1	1	0	0	0	0	0	0	2	0	1	0	0	0	3	0	2	2	1	0	4	2	0	0	1	1	0	0	0
6	0.2.16.5.1.1.2	unclassified	0	1	0	0	0	0	0	0	0	0	0	0	0	0	0	0	0	0	0	0	0	0	0	0	0	0	0	0	0	0	0	0	0	0	0	0	0	0	1	0	0	0	0	0	0	0	0
4	0.2.16.5.2	Alteromonadales	12	1052616	60648	29698	8052	47298	45512	7144	77071	31372	19776	24891	14162	9250	47336	55580	16498	50455	36509	39239	29038	38281	28607	8783	2052	2789	9393	4866	4315	1373	15760	6815	2333	497	20252	7198	2166	955	31908	19212	555	364	2442	21584	324	7278	30823
5	0.2.16.5.2.1	Alteromonadaceae	8	483022	22020	22235	7533	16036	15181	553	55469	21959	16521	22611	8961	3014	14897	27630	8795	22362	11406	13005	8013	11845	5421	2451	1269	562	2052	2029	1963	507	4813	4641	1075	248	9507	3964	725	366	12255	7744	149	254	838	8256	255	2483	15146
6	0.2.16.5.2.1.1	Aestuariibacter	0	4066	553	802	242	373	340	23	90	44	26	488	20	18	9	10	6	38	13	14	8	11	324	47	62	29	82	93	134	31	9	1	5	2	4	5	0	17	18	11	5	6	3	8	0	16	4
6	0.2.16.5.2.1.2	Aliagarivorans	0	3	0	0	0	0	0	0	0	0	0	0	0	0	0	1	0	0	0	0	0	0	0	0	0	0	0	0	1	0	0	0	0	0	0	0	0	0	0	0	0	0	0	0	0	0	0
6	0.2.16.5.2.1.3	Alteromonas	0	347422	4618	305	35	1930	1865	81	51054	21089	14750	20994	8664	2780	14022	26817	7644	21682	10881	12548	7387	11340	1669	633	91	67	368	527	244	75	1583	4434	329	61	1819	821	320	66	11639	2231	64	228	770	1843	242	310	14638
6	0.2.16.5.2.1.4	Glaciecola	0	1243	4	0	1	29	14	0	0	2	379	109	1	0	0	0	7	21	15	12	38	14	8	2	88	0	6	6	8	2	1	0	6	0	112	0	0	0	94	119	18	0	18	50	4	0	23
6	0.2.16.5.2.1.5	Haliea	0	1	0	0	0	0	0	0	0	0	0	0	0	0	0	0	0	0	0	0	0	0	0	0	0	0	0	0	1	0	0	0	0	0	0	0	0	0	0	0	0	0	0	0	0	0	0
6	0.2.16.5.2.1.6	Marinobacter	0	31201	22	4	3	29	51	5	34	15	432	111	12	3	16	25	437	73	119	54	124	131	26	910	174	7	73	12	28	54	3074	74	630	175	7357	3039	358	42	73	5107	40	10	18	5968	2	1293	216
6	0.2.16.5.2.1.7	Salinimonas	0	476	7	0	0	6	4	0	28	23	51	16	5	15	9	25	21	34	7	15	25	9	18	12	3	1	2	1	2	4	4	25	2	0	9	6	0	1	5	15	2	0	0	14	2	0	15
6	0.2.16.5.2.1.8	unclassified	0	98610	16816	21124	7252	13669	12907	444	4263	786	883	893	259	198	841	752	680	514	371	362	431	340	3376	847	851	458	1521	1390	1545	341	142	107	103	10	206	93	47	240	426	261	20	10	29	373	5	864	250
5	0.2.16.5.2.2	Alteromonadales_unclassified	1	7750	444	70	10	292	242	46	873	149	37	66	103	132	551	474	60	283	151	179	311	309	531	88	28	17	113	23	96	23	225	49	15	5	138	65	36	4	379	229	8	4	15	214	3	30	88
6	0.2.16.5.2.2.1	unclassified	0	7750	444	70	10	292	242	46	873	149	37	66	103	132	551	474	60	283	151	179	311	309	531	88	28	17	113	23	96	23	225	49	15	5	138	65	36	4	379	229	8	4	15	214	3	30	88
5	0.2.16.5.2.3	Celerinatantimonadaceae	1	2	0	0	0	0	0	0	0	0	1	0	0	0	0	0	0	0	0	0	0	0	0	0	0	0	0	0	0	0	1	0	0	0	0	0	0	0	0	0	0	0	0	0	0	0	0
6	0.2.16.5.2.3.1	Celerinatantimonas	0	2	0	0	0	0	0	0	0	0	1	0	0	0	0	0	0	0	0	0	0	0	0	0	0	0	0	0	0	0	1	0	0	0	0	0	0	0	0	0	0	0	0	0	0	0	0
5	0.2.16.5.2.4	Colwelliaceae	3	143493	23761	759	8	24175	22954	107	18056	7442	2043	1219	4454	5506	17195	495	142	188	8062	519	136	779	2179	255	40	8	730	307	50	26	288	54	11	2	209	333	51	26	118	203	5	4	11	264	1	15	10
6	0.2.16.5.2.4.1	Colwellia	0	139281	23561	756	8	24035	22835	105	17722	7389	2034	1209	4407	5426	14189	488	142	187	7976	517	118	767	2136	250	38	7	727	305	48	26	288	53	11	2	206	331	50	25	113	201	5	4	10	260	1	15	10
6	0.2.16.5.2.4.2	Thalassomonas	0	260	8	1	0	8	1	1	22	9	1	0	4	4	170	0	0	0	3	0	13	0	4	2	0	0	0	0	0	0	0	0	0	0	0	1	0	0	2	1	0	0	1	0	0	0	0
6	0.2.16.5.2.4.3	unclassified	0	3952	192	2	0	132	118	1	312	44	8	10	43	76	2836	7	0	1	83	2	5	12	39	3	2	1	3	2	2	0	0	1	0	0	3	1	1	1	3	1	0	0	0	4	0	0	0
5	0.2.16.5.2.5	Ferrimonadaceae	1	1	0	0	0	0	0	0	0	0	0	0	0	0	1	0	0	0	0	0	0	0	0	0	0	0	0	0	0	0	0	0	0	0	0	0	0	0	0	0	0	0	0	0	0	0	0
6	0.2.16.5.2.5.1	Ferrimonas	0	1	0	0	0	0	0	0	0	0	0	0	0	0	1	0	0	0	0	0	0	0	0	0	0	0	0	0	0	0	0	0	0	0	0	0	0	0	0	0	0	0	0	0	0	0	0
5	0.2.16.5.2.6	Idiomarinaceae	2	179	0	0	5	0	0	0	0	0	0	0	0	0	0	1	1	48	0	0	10	2	1	0	3	10	3	0	2	8	0	0	0	0	24	0	4	8	0	15	1	0	0	31	0	2	0
6	0.2.16.5.2.6.1	Idiomarina	0	175	0	0	5	0	0	0	0	0	0	0	0	0	0	1	1	48	0	0	10	2	1	0	3	10	3	0	2	8	0	0	0	0	24	0	4	7	0	14	1	0	0	29	0	2	0
6	0.2.16.5.2.6.2	unclassified	0	4	0	0	0	0	0	0	0	0	0	0	0	0	0	0	0	0	0	0	0	0	0	0	0	0	0	0	0	0	0	0	0	0	0	0	0	1	0	1	0	0	0	2	0	0	0
5	0.2.16.5.2.7	Maricurvus	1	11	0	0	0	0	0	0	4	3	0	0	3	0	0	0	0	0	0	0	1	0	0	0	0	0	0	0	0	0	0	0	0	0	0	0	0	0	0	0	0	0	0	0	0	0	0
6	0.2.16.5.2.7.1	unclassified	0	11	0	0	0	0	0	0	4	3	0	0	3	0	0	0	0	0	0	0	1	0	0	0	0	0	0	0	0	0	0	0	0	0	0	0	0	0	0	0	0	0	0	0	0	0	0
5	0.2.16.5.2.8	Moritellaceae	2	81	0	0	0	0	0	0	54	2	0	3	0	0	5	0	0	0	12	0	0	0	0	1	0	0	0	0	0	0	0	0	0	0	2	2	0	0	0	0	0	0	0	0	0	0	0
6	0.2.16.5.2.8.1	Moritella	0	80	0	0	0	0	0	0	53	2	0	3	0	0	5	0	0	0	12	0	0	0	0	1	0	0	0	0	0	0	0	0	0	0	2	2	0	0	0	0	0	0	0	0	0	0	0
6	0.2.16.5.2.8.2	unclassified	0	1	0	0	0	0	0	0	1	0	0	0	0	0	0	0	0	0	0	0	0	0	0	0	0	0	0	0	0	0	0	0	0	0	0	0	0	0	0	0	0	0	0	0	0	0	0
5	0.2.16.5.2.9	Neiella	1	1	0	0	0	0	0	0	0	0	0	0	0	0	0	0	0	0	0	0	0	0	0	0	0	0	1	0	0	0	0	0	0	0	0	0	0	0	0	0	0	0	0	0	0	0	0
6	0.2.16.5.2.9.1	unclassified	0	1	0	0	0	0	0	0	0	0	0	0	0	0	0	0	0	0	0	0	0	0	0	0	0	0	1	0	0	0	0	0	0	0	0	0	0	0	0	0	0	0	0	0	0	0	0
5	0.2.16.5.2.10	Pseudoalteromonadaceae	3	415895	14403	6631	496	6782	7117	6438	2580	1706	1174	415	593	547	14624	26902	7486	27531	16733	25490	20550	25290	20467	5978	712	2190	6490	2506	2203	809	10432	2044	1231	241	10369	2826	1346	551	19142	11016	391	98	1572	12816	62	4739	15575
6	0.2.16.5.2.10.1	Pseudoalteromonas	0	414882	14348	6618	494	6767	7094	6406	2569	1701	1170	414	591	543	14581	26854	7474	27472	16710	25462	20501	25236	20347	5954	702	2186	6468	2499	2183	799	10410	2037	1228	241	10351	2813	1344	544	19107	10972	389	98	1571	12790	62	4728	15553
6	0.2.16.5.2.10.2	Psychrosphaera	0	12	0	0	0	0	0	11	0	0	0	0	0	0	0	0	0	0	0	0	0	0	1	0	0	0	0	0	0	0	0	0	0	0	0	0	0	0	0	0	0	0	0	0	0	0	0
6	0.2.16.5.2.10.3	unclassified	0	1001	55	13	2	15	23	21	11	5	4	1	2	4	43	48	12	59	23	28	49	54	119	24	10	4	22	7	20	10	22	7	3	0	18	13	2	7	35	44	2	0	1	26	0	11	22
5	0.2.16.5.2.11	Psychromonadaceae	1	119	0	0	0	0	0	0	0	0	0	0	0	0	0	0	0	0	0	0	0	0	0	0	0	0	0	1	0	0	0	0	0	0	0	0	0	0	0	0	0	0	0	0	0	0	0
6	0.2.16.5.2.11.1	Psychromonas	0	119	0	0	0	0	0	0	0	0	0	0	0	0	0	0	0	0	0	0	0	0	0	0	0	0	0	1	0	0	0	0	0	0	0	0	0	0	0	0	0	0	0	0	0	0	0
5	0.2.16.5.2.12	Shewanellaceae	1	2062	20	3	0	13	18	0	35	111	0	577	48	51	63	78	14	43	145	46	17	56	8	10	0	2	4	0	1	0	1	27	1	1	3	8	4	0	14	5	1	4	6	3	3	9	4
6	0.2.16.5.2.12.1	Shewanella	0	2062	20	3	0	13	18	0	35	111	0	577	48	51	63	78	14	43	145	46	17	56	8	10	0	2	4	0	1	0	1	27	1	1	3	8	4	0	14	5	1	4	6	3	3	9	4
4	0.2.16.5.3	Chromatiales	1	4	0	0	0	0	0	0	0	0	0	0	0	0	0	0	0	0	0	0	0	0	0	0	0	0	0	0	0	0	0	0	0	0	0	4	0	0	0	0	0	0	0	0	0	0	0
5	0.2.16.5.3.1	Chromatiaceae	1	4	0	0	0	0	0	0	0	0	0	0	0	0	0	0	0	0	0	0	0	0	0	0	0	0	0	0	0	0	0	0	0	0	0	4	0	0	0	0	0	0	0	0	0	0	0
6	0.2.16.5.3.1.1	Rheinheimera	0	4	0	0	0	0	0	0	0	0	0	0	0	0	0	0	0	0	0	0	0	0	0	0	0	0	0	0	0	0	0	0	0	0	0	4	0	0	0	0	0	0	0	0	0	0	0
4	0.2.16.5.4	Enterobacteriales	1	3956	1	0	2	195	161	3	5	0	370	19	0	0	2	4	202	5	1241	195	73	169	6	3	112	0	43	59	12	18	11	2	78	3	157	162	56	18	3	160	34	0	67	222	0	6	1
5	0.2.16.5.4.1	Enterobacteriaceae	10	3956	1	0	2	195	161	3	5	0	370	19	0	0	2	4	202	5	1241	195	73	169	6	3	112	0	43	59	12	18	11	2	78	3	157	162	56	18	3	160	34	0	67	222	0	6	1
6	0.2.16.5.4.1.1	Buttiauxella	0	4	0	0	0	0	0	0	0	0	0	0	0	0	0	1	0	0	2	0	0	0	1	0	0	0	0	0	0	0	0	0	0	0	0	0	0	0	0	0	0	0	0	0	0	0	0
6	0.2.16.5.4.1.2	Citrobacter	0	5	0	0	0	0	0	0	0	0	0	0	0	0	0	0	0	0	1	0	0	0	0	0	0	0	0	0	0	0	0	0	0	0	0	0	0	0	0	0	0	0	0	0	0	0	0
6	0.2.16.5.4.1.3	Enterobacter	0	22	0	0	0	0	0	0	0	0	0	0	0	0	0	0	0	4	0	0	0	0	0	0	0	0	0	0	2	0	4	0	0	1	1	3	0	0	1	3	0	0	0	1	0	0	0
6	0.2.16.5.4.1.4	Escherichia/Shigella	0	3707	0	0	0	192	159	0	1	0	362	19	0	0	2	1	201	0	1193	194	71	154	0	0	105	0	40	58	10	18	2	0	76	1	143	151	40	18	2	148	34	0	64	203	0	0	0
6	0.2.16.5.4.1.5	Klebsiella	0	9	0	0	2	0	0	0	0	0	0	0	0	0	0	0	0	0	6	0	0	0	0	0	0	0	0	0	0	0	0	0	0	0	0	1	0	0	0	0	0	0	0	0	0	0	0
6	0.2.16.5.4.1.6	Pantoea	0	7	0	0	0	0	0	0	0	0	0	0	0	0	0	0	0	0	0	0	0	0	0	0	0	0	0	0	0	0	0	0	0	0	0	0	7	0	0	0	0	0	0	0	0	0	0
6	0.2.16.5.4.1.7	Raoultella	0	39	0	0	0	0	0	0	0	0	0	0	0	0	0	0	0	0	0	0	0	12	1	0	0	0	0	0	0	0	0	0	0	0	1	0	0	0	0	0	0	0	0	1	0	0	1
6	0.2.16.5.4.1.8	Serratia	0	1	0	0	0	0	0	0	0	0	0	0	0	0	0	0	0	0	0	0	0	0	0	0	0	0	0	0	0	0	0	0	0	0	1	0	0	0	0	0	0	0	0	0	0	0	0
6	0.2.16.5.4.1.9	Yersinia	0	1	0	0	0	0	0	0	0	0	0	0	0	0	0	0	0	0	0	0	0	0	0	0	0	0	0	0	0	0	0	0	0	0	1	0	0	0	0	0	0	0	0	0	0	0	0
6	0.2.16.5.4.1.10	unclassified	0	161	1	0	0	3	2	3	4	0	8	0	0	0	0	2	1	1	39	1	2	3	4	3	7	0	3	1	0	0	5	2	2	1	10	7	9	0	0	9	0	0	3	17	0	6	0
4	0.2.16.5.5	Gammaproteobacteria_incertae_sedis	4	135	3	0	0	0	0	0	1	0	0	2	1	5	0	0	0	0	0	0	0	0	1	5	0	0	0	1	0	0	13	1	3	0	21	5	0	0	3	15	0	0	3	26	0	6	6
5	0.2.16.5.5.1	Arenicella	1	1	1	0	0	0	0	0	0	0	0	0	0	0	0	0	0	0	0	0	0	0	0	0	0	0	0	0	0	0	0	0	0	0	0	0	0	0	0	0	0	0	0	0	0	0	0
6	0.2.16.5.5.1.1	unclassified	0	1	1	0	0	0	0	0	0	0	0	0	0	0	0	0	0	0	0	0	0	0	0	0	0	0	0	0	0	0	0	0	0	0	0	0	0	0	0	0	0	0	0	0	0	0	0
5	0.2.16.5.5.2	Gammaproteobacteria_incertae_sedis_unclassified	1	24	1	0	0	0	0	0	0	0	0	0	0	0	0	0	0	0	0	0	0	0	0	0	0	0	0	1	0	0	0	0	0	0	0	0	0	0	0	0	0	0	0	0	0	6	5
6	0.2.16.5.5.2.1	unclassified	0	24	1	0	0	0	0	0	0	0	0	0	0	0	0	0	0	0	0	0	0	0	0	0	0	0	0	1	0	0	0	0	0	0	0	0	0	0	0	0	0	0	0	0	0	6	5
5	0.2.16.5.5.3	Methylonatrum	1	1	0	0	0	0	0	0	0	0	0	0	0	0	0	0	0	0	0	0	0	0	0	0	0	0	0	0	0	0	0	0	0	0	0	0	0	0	0	0	0	0	0	0	0	0	0
6	0.2.16.5.5.3.1	unclassified	0	1	0	0	0	0	0	0	0	0	0	0	0	0	0	0	0	0	0	0	0	0	0	0	0	0	0	0	0	0	0	0	0	0	0	0	0	0	0	0	0	0	0	0	0	0	0
5	0.2.16.5.5.4	Spongiibacter	1	109	1	0	0	0	0	0	1	0	0	2	1	5	0	0	0	0	0	0	0	0	1	5	0	0	0	0	0	0	13	1	3	0	21	5	0	0	3	15	0	0	3	26	0	0	1
6	0.2.16.5.5.4.1	unclassified	0	109	1	0	0	0	0	0	1	0	0	2	1	5	0	0	0	0	0	0	0	0	1	5	0	0	0	0	0	0	13	1	3	0	21	5	0	0	3	15	0	0	3	26	0	0	1
4	0.2.16.5.6	Gammaproteobacteria_unclassified	1	19612	351	80	34	237	215	58	862	1736	412	878	564	735	741	318	268	244	284	196	292	303	1015	388	221	93	325	177	339	117	637	197	135	20	852	397	193	59	1146	1304	65	18	36	1114	24	758	169
5	0.2.16.5.6.1	Gammaproteobacteria_unclassified	1	19612	351	80	34	237	215	58	862	1736	412	878	564	735	741	318	268	244	284	196	292	303	1015	388	221	93	325	177	339	117	637	197	135	20	852	397	193	59	1146	1304	65	18	36	1114	24	758	169
6	0.2.16.5.6.1.1	unclassified	0	19612	351	80	34	237	215	58	862	1736	412	878	564	735	741	318	268	244	284	196	292	303	1015	388	221	93	325	177	339	117	637	197	135	20	852	397	193	59	1146	1304	65	18	36	1114	24	758	169
4	0.2.16.5.7	Halioglobus	1	1	0	0	0	0	0	0	0	0	0	0	0	0	0	0	0	0	0	0	0	0	0	0	0	0	0	0	0	0	0	0	0	0	0	0	0	0	0	0	0	0	0	0	0	1	0
5	0.2.16.5.7.1	Halioglobus_unclassified	1	1	0	0	0	0	0	0	0	0	0	0	0	0	0	0	0	0	0	0	0	0	0	0	0	0	0	0	0	0	0	0	0	0	0	0	0	0	0	0	0	0	0	0	0	1	0
6	0.2.16.5.7.1.1	unclassified	0	1	0	0	0	0	0	0	0	0	0	0	0	0	0	0	0	0	0	0	0	0	0	0	0	0	0	0	0	0	0	0	0	0	0	0	0	0	0	0	0	0	0	0	0	1	0
4	0.2.16.5.8	Oceanospirillales	6	597838	300	188	107	858	715	274	1700	56798	7766	24751	12288	10745	11439	2948	7603	1097	2117	4024	3078	3912	33133	20114	54642	21389	48311	49064	29499	22130	457	17652	2747	638	6406	1948	1213	17803	1069	10303	16723	759	888	10533	885	27372	19985
5	0.2.16.5.8.1	Alcanivoracaceae	1	105563	58	53	34	340	238	111	124	34	2914	128	59	22	347	579	3053	101	784	364	725	319	1193	557	2060	320	1134	857	746	430	179	14162	1032	39	2850	266	419	288	362	5200	12220	30	129	4108	186	2900	19208
6	0.2.16.5.8.1.1	Alcanivorax	0	105563	58	53	34	340	238	111	124	34	2914	128	59	22	347	579	3053	101	784	364	725	319	1193	557	2060	320	1134	857	746	430	179	14162	1032	39	2850	266	419	288	362	5200	12220	30	129	4108	186	2900	19208
5	0.2.16.5.8.2	Halomonadaceae	4	329445	54	47	23	33	58	49	56	3631	72	217	180	98	21	155	127	241	109	344	1122	315	31747	19388	50313	20900	46319	47088	28493	21417	148	3154	530	555	630	807	367	17270	398	744	4113	687	640	591	654	23641	419
6	0.2.16.5.8.2.1	Chromohalobacter	0	1	0	0	0	0	0	0	0	0	0	0	0	0	0	0	0	0	0	0	0	0	0	1	0	0	0	0	0	0	0	0	0	0	0	0	0	0	0	0	0	0	0	0	0	0	0
6	0.2.16.5.8.2.2	Cobetia	0	41998	5	10	8	3	6	2	28	3496	36	183	153	73	3	90	12	137	20	128	12	121	12	216	17	62	3	39	5	150	118	3123	487	377	454	707	243	116	368	646	4093	508	532	488	518	23394	386
6	0.2.16.5.8.2.3	Halomonas	0	280877	47	32	14	24	45	44	26	113	34	27	23	20	17	58	108	90	85	211	1062	182	30757	18716	49185	20417	45508	46358	27648	20753	27	25	38	173	173	90	117	16779	27	87	12	171	102	94	129	180	25
6	0.2.16.5.8.2.4	unclassified	0	6569	2	5	1	6	7	3	2	22	2	7	4	5	1	7	7	14	4	5	48	12	978	455	1111	421	808	691	840	514	3	6	5	5	3	10	7	375	3	11	8	8	6	9	7	67	8
5	0.2.16.5.8.3	Oceanospirillaceae	9	148491	142	73	40	381	343	113	1425	52919	4605	24323	11978	10570	141	2133	4376	746	680	3291	1202	3069	96	131	2060	143	778	1056	193	249	77	277	1166	38	2847	832	408	215	289	4232	321	39	111	5694	41	791	302
6	0.2.16.5.8.3.1	Amphritea	0	6	0	0	0	0	0	0	3	3	0	0	0	0	0	0	0	0	0	0	0	0	0	0	0	0	0	0	0	0	0	0	0	0	0	0	0	0	0	0	0	0	0	0	0	0	0
6	0.2.16.5.8.3.2	Marinomonas	0	2084	0	0	0	0	0	0	930	265	190	388	32	22	0	11	0	16	105	1	1	26	9	2	6	0	8	19	3	1	1	0	1	0	6	0	0	2	3	0	0	0	1	0	0	0	1
6	0.2.16.5.8.3.3	Neptuniibacter	0	103896	2	9	0	9	25	94	146	49831	271	22489	10942	9657	13	1915	233	561	176	2736	284	2426	8	1	23	89	12	795	0	16	1	235	0	8	3	545	5	0	0	41	3	1	8	11	0	136	96
6	0.2.16.5.8.3.4	Oceaniserpentilla	0	5	0	0	0	0	0	0	0	0	0	0	0	0	3	0	0	0	1	0	0	0	0	0	0	0	0	0	0	0	0	0	0	0	0	0	0	0	0	1	0	0	0	0	0	0	0
6	0.2.16.5.8.3.5	Oceanobacter	0	24	0	0	0	0	0	0	0	0	1	0	1	0	0	0	0	0	0	0	2	2	0	0	10	0	1	0	0	1	0	0	0	0	2	0	0	0	0	1	0	0	0	3	0	0	0
6	0.2.16.5.8.3.6	Oleibacter	0	13056	8	3	1	125	97	1	13	1	1550	21	22	1	40	6	1746	13	142	130	390	120	35	0	693	2	289	48	55	72	17	0	478	9	1075	96	167	78	20	1562	130	12	43	2344	3	178	41
6	0.2.16.5.8.3.7	Oleispira	0	993	19	11	0	23	9	7	179	32	14	27	7	1	36	24	17	5	33	4	7	9	3	0	2	8	2	0	2	14	17	28	6	2	27	3	1	8	224	23	2	0	4	15	0	24	39
6	0.2.16.5.8.3.8	Thalassolituus	0	19622	10	4	4	195	160	4	9	1	2299	20	42	2	48	22	2270	20	190	212	457	227	27	1	1214	5	416	128	83	134	23	1	658	11	1653	142	222	115	26	2475	181	7	46	3223	1	433	116
6	0.2.16.5.8.3.9	unclassified	0	8805	103	46	35	29	52	7	145	2786	280	1378	932	887	1	155	110	131	33	208	61	259	14	127	112	39	50	66	50	11	18	13	23	8	81	46	13	12	16	129	5	19	9	98	37	20	9
5	0.2.16.5.8.4	Oceanospirillales_incertae_sedis	1	10503	37	1	8	88	63	1	40	13	30	1	0	4	9177	54	4	2	494	17	5	184	6	14	1	0	3	5	3	3	21	16	9	3	9	11	6	2	6	26	5	2	5	22	1	0	18
6	0.2.16.5.8.4.1	Spongiispira	0	10503	37	1	8	88	63	1	40	13	30	1	0	4	9177	54	4	2	494	17	5	184	6	14	1	0	3	5	3	3	21	16	9	3	9	11	6	2	6	26	5	2	5	22	1	0	18
5	0.2.16.5.8.5	Oceanospirillales_unclassified	1	3835	9	14	2	16	13	0	55	201	145	82	71	51	1753	27	43	7	50	8	24	25	91	24	208	26	77	58	64	31	32	43	10	3	70	32	13	28	14	100	64	1	3	118	3	40	38
6	0.2.16.5.8.5.1	unclassified	0	3835	9	14	2	16	13	0	55	201	145	82	71	51	1753	27	43	7	50	8	24	25	91	24	208	26	77	58	64	31	32	43	10	3	70	32	13	28	14	100	64	1	3	118	3	40	38
5	0.2.16.5.8.6	Oleiphilaceae	1	1	0	0	0	0	0	0	0	0	0	0	0	0	0	0	0	0	0	0	0	0	0	0	0	0	0	0	0	0	0	0	0	0	0	0	0	0	0	1	0	0	0	0	0	0	0
6	0.2.16.5.8.6.1	Oleiphilus	0	1	0	0	0	0	0	0	0	0	0	0	0	0	0	0	0	0	0	0	0	0	0	0	0	0	0	0	0	0	0	0	0	0	0	0	0	0	0	1	0	0	0	0	0	0	0
4	0.2.16.5.9	Pasteurellales	1	94	0	0	0	0	0	0	5	0	1	0	0	0	8	0	0	0	78	0	0	0	0	0	0	0	0	0	0	0	0	0	0	0	0	0	0	0	0	0	0	0	0	0	0	0	0
5	0.2.16.5.9.1	Pasteurellaceae	2	94	0	0	0	0	0	0	5	0	1	0	0	0	8	0	0	0	78	0	0	0	0	0	0	0	0	0	0	0	0	0	0	0	0	0	0	0	0	0	0	0	0	0	0	0	0
6	0.2.16.5.9.1.1	Haemophilus	0	89	0	0	0	0	0	0	5	0	1	0	0	0	8	0	0	0	73	0	0	0	0	0	0	0	0	0	0	0	0	0	0	0	0	0	0	0	0	0	0	0	0	0	0	0	0
6	0.2.16.5.9.1.2	unclassified	0	5	0	0	0	0	0	0	0	0	0	0	0	0	0	0	0	0	5	0	0	0	0	0	0	0	0	0	0	0	0	0	0	0	0	0	0	0	0	0	0	0	0	0	0	0	0
4	0.2.16.5.10	Pseudomonadales	3	69924	171	40	15	67	45	21	29	178	46	231	55	66	286	677	163	660	1086	385	154	425	24	59	22	62	27	16	9	14	47	133	36	28	116	75	15	9	29	117	222	48	51	98	98	52683	74
5	0.2.16.5.10.1	Moraxellaceae	4	55935	149	34	11	43	32	2	17	163	46	229	36	12	47	105	23	34	916	50	37	42	18	49	21	62	25	15	7	11	41	21	28	27	103	59	14	5	29	76	33	38	42	84	81	52633	43
6	0.2.16.5.10.1.1	Acinetobacter	0	861	34	4	0	2	4	1	6	1	11	5	0	0	22	21	0	2	261	9	2	5	14	11	0	1	13	3	3	6	30	2	10	0	57	14	4	1	2	41	1	0	3	47	1	0	2
6	0.2.16.5.10.1.2	Enhydrobacter	0	69	7	3	0	3	8	0	0	1	0	0	0	0	0	1	1	1	13	1	0	1	0	0	0	0	2	0	0	0	0	0	0	2	0	1	1	0	0	4	0	0	0	2	0	0	1
6	0.2.16.5.10.1.3	Psychrobacter	0	54815	108	27	11	38	20	1	7	161	34	224	34	12	25	83	21	31	641	40	34	36	4	37	21	60	10	12	3	5	11	19	18	25	46	44	8	4	27	30	31	37	39	35	80	52464	40
6	0.2.16.5.10.1.4	unclassified	0	190	0	0	0	0	0	0	4	0	1	0	2	0	0	0	1	0	1	0	1	0	0	1	0	1	0	0	1	0	0	0	0	0	0	0	1	0	0	1	1	1	0	0	0	169	0
5	0.2.16.5.10.2	Pseudomonadaceae	3	13979	22	6	4	24	13	19	12	15	0	2	19	54	239	572	140	624	169	334	117	383	6	10	1	0	2	1	2	3	6	112	8	1	13	16	1	4	0	41	189	10	9	14	17	48	31
6	0.2.16.5.10.2.1	Pseudomonas	0	12676	19	6	4	21	7	18	6	10	0	1	17	37	223	501	132	551	154	298	102	348	4	9	0	0	1	1	2	2	3	100	8	1	11	15	1	4	0	39	164	10	7	14	16	45	29
6	0.2.16.5.10.2.2	Serpens	0	12	0	0	0	0	0	0	0	0	0	0	0	0	0	1	0	1	0	0	0	1	0	0	0	0	0	0	0	0	0	0	0	0	0	1	0	0	0	0	0	0	0	0	0	0	0
6	0.2.16.5.10.2.3	unclassified	0	1291	3	0	0	3	6	1	6	5	0	1	2	17	16	70	8	72	15	36	15	34	2	1	1	0	1	0	0	1	3	12	0	0	2	0	0	0	0	2	25	0	2	0	1	3	2
5	0.2.16.5.10.3	Pseudomonadales_unclassified	1	10	0	0	0	0	0	0	0	0	0	0	0	0	0	0	0	2	1	1	0	0	0	0	0	0	0	0	0	0	0	0	0	0	0	0	0	0	0	0	0	0	0	0	0	2	0
6	0.2.16.5.10.3.1	unclassified	0	10	0	0	0	0	0	0	0	0	0	0	0	0	0	0	0	2	1	1	0	0	0	0	0	0	0	0	0	0	0	0	0	0	0	0	0	0	0	0	0	0	0	0	0	2	0
4	0.2.16.5.11	Thiotrichales	2	53079	30	9	6	402	357	45	49	9	10170	55	180	1539	81	38	5999	226	461	437	1230	469	65	9	2158	15	904	58	188	283	78	5	1730	30	3319	370	593	191	56	4275	315	14	92	5572	1	1728	527
5	0.2.16.5.11.1	Piscirickettsiaceae	3	53077	30	9	6	402	357	45	49	9	10170	55	180	1538	81	38	5999	226	461	437	1230	469	65	9	2158	15	904	57	188	283	78	5	1730	30	3319	370	593	191	56	4275	315	14	92	5572	1	1728	527
6	0.2.16.5.11.1.1	Cycloclasticus	0	52846	30	7	6	402	357	45	48	9	10165	55	180	1538	81	38	5995	58	460	435	1230	468	65	9	2157	15	904	57	188	276	78	5	1728	30	3316	370	593	189	56	4274	315	13	92	5572	1	1728	500
6	0.2.16.5.11.1.2	Methylophaga	0	224	0	2	0	0	0	0	1	0	4	0	0	0	0	0	4	168	1	2	0	1	0	0	0	0	0	0	0	7	0	0	2	0	2	0	0	2	0	0	0	1	0	0	0	0	24
6	0.2.16.5.11.1.3	unclassified	0	7	0	0	0	0	0	0	0	0	1	0	0	0	0	0	0	0	0	0	0	0	0	0	1	0	0	0	0	0	0	0	0	0	1	0	0	0	0	1	0	0	0	0	0	0	3
5	0.2.16.5.11.2	Thiotrichales_unclassified	1	2	0	0	0	0	0	0	0	0	0	0	0	1	0	0	0	0	0	0	0	0	0	0	0	0	0	1	0	0	0	0	0	0	0	0	0	0	0	0	0	0	0	0	0	0	0
6	0.2.16.5.11.2.1	unclassified	0	2	0	0	0	0	0	0	0	0	0	0	0	1	0	0	0	0	0	0	0	0	0	0	0	0	0	1	0	0	0	0	0	0	0	0	0	0	0	0	0	0	0	0	0	0	0
4	0.2.16.5.12	Vibrionales	1	357982	136	6	12	38	65	6	339	210	137	254	38	34	3739	569	22	37	6954	437	54	382	10173	17393	266	120	2244	523	1178	312	57993	3443	15855	656	40670	50942	10909	234	34973	38155	173	447	4300	43960	218	977	1322
5	0.2.16.5.12.1	Vibrionaceae	4	357982	136	6	12	38	65	6	339	210	137	254	38	34	3739	569	22	37	6954	437	54	382	10173	17393	266	120	2244	523	1178	312	57993	3443	15855	656	40670	50942	10909	234	34973	38155	173	447	4300	43960	218	977	1322
6	0.2.16.5.12.1.1	Aliivibrio	0	2025	3	0	0	0	0	0	5	6	4	0	0	2	26	7	0	1	42	3	1	4	67	106	2	1	13	3	25	1	279	17	80	7	217	263	84	0	152	209	2	1	29	290	5	3	7
6	0.2.16.5.12.1.2	Photobacterium	0	2	0	0	0	0	0	0	0	0	0	0	0	0	0	2	0	0	0	0	0	0	0	0	0	0	0	0	0	0	0	0	0	0	0	0	0	0	0	0	0	0	0	0	0	0	0
6	0.2.16.5.12.1.3	Vibrio	0	324418	114	4	8	20	33	1	129	106	120	226	19	9	3379	491	6	1	6397	389	44	338	9110	15642	229	104	2027	463	961	257	53242	2970	14193	569	37222	45911	9601	198	32633	34520	153	384	3752	39645	186	881	1173
6	0.2.16.5.12.1.4	unclassified	0	31537	19	2	4	18	32	5	205	98	13	28	19	23	334	69	16	35	515	45	9	40	996	1645	35	15	204	57	192	54	4472	456	1582	80	3231	4768	1224	36	2188	3426	18	62	519	4025	27	93	142
4	0.2.16.5.13	Xanthomonadales	1	181	0	0	0	0	0	0	0	0	1	0	0	0	0	0	0	0	0	0	0	28	2	0	0	0	0	0	0	0	1	0	0	0	1	0	0	1	1	0	0	0	0	0	0	0	5
5	0.2.16.5.13.1	Xanthomonadaceae	3	181	0	0	0	0	0	0	0	0	1	0	0	0	0	0	0	0	0	0	0	28	2	0	0	0	0	0	0	0	1	0	0	0	1	0	0	1	1	0	0	0	0	0	0	0	5
6	0.2.16.5.13.1.1	Lysobacter	0	2	0	0	0	0	0	0	0	0	0	0	0	0	0	0	0	0	0	0	0	0	0	0	0	0	0	0	0	0	1	0	0	0	0	0	0	1	0	0	0	0	0	0	0	0	0
6	0.2.16.5.13.1.2	Stenotrophomonas	0	175	0	0	0	0	0	0	0	0	1	0	0	0	0	0	0	0	0	0	0	28	0	0	0	0	0	0	0	0	0	0	0	0	1	0	0	0	1	0	0	0	0	0	0	0	5
6	0.2.16.5.13.1.3	unclassified	0	4	0	0	0	0	0	0	0	0	0	0	0	0	0	0	0	0	0	0	0	0	2	0	0	0	0	0	0	0	0	0	0	0	0	0	0	0	0	0	0	0	0	0	0	0	0
3	0.2.16.6	Proteobacteria_unclassified	1	2651	236	30	11	58	119	120	52	77	22	47	45	133	21	62	27	97	67	27	121	45	35	65	59	22	33	15	76	98	29	65	51	13	53	76	84	46	23	86	65	9	13	53	19	55	7
4	0.2.16.6.1	Proteobacteria_unclassified	1	2651	236	30	11	58	119	120	52	77	22	47	45	133	21	62	27	97	67	27	121	45	35	65	59	22	33	15	76	98	29	65	51	13	53	76	84	46	23	86	65	9	13	53	19	55	7
5	0.2.16.6.1.1	Proteobacteria_unclassified	1	2651	236	30	11	58	119	120	52	77	22	47	45	133	21	62	27	97	67	27	121	45	35	65	59	22	33	15	76	98	29	65	51	13	53	76	84	46	23	86	65	9	13	53	19	55	7
6	0.2.16.6.1.1.1	unclassified	0	2651	236	30	11	58	119	120	52	77	22	47	45	133	21	62	27	97	67	27	121	45	35	65	59	22	33	15	76	98	29	65	51	13	53	76	84	46	23	86	65	9	13	53	19	55	7
2	0.2.17	Spirochaetes	1	31	0	0	0	0	0	0	0	0	0	0	0	0	0	0	0	0	0	0	0	0	0	0	0	0	0	0	0	0	0	0	0	0	0	0	0	0	0	0	0	0	0	0	0	0	0
3	0.2.17.1	Spirochaetia	1	31	0	0	0	0	0	0	0	0	0	0	0	0	0	0	0	0	0	0	0	0	0	0	0	0	0	0	0	0	0	0	0	0	0	0	0	0	0	0	0	0	0	0	0	0	0
4	0.2.17.1.1	Spirochaetales	1	31	0	0	0	0	0	0	0	0	0	0	0	0	0	0	0	0	0	0	0	0	0	0	0	0	0	0	0	0	0	0	0	0	0	0	0	0	0	0	0	0	0	0	0	0	0
5	0.2.17.1.1.1	Spirochaetaceae	1	31	0	0	0	0	0	0	0	0	0	0	0	0	0	0	0	0	0	0	0	0	0	0	0	0	0	0	0	0	0	0	0	0	0	0	0	0	0	0	0	0	0	0	0	0	0
6	0.2.17.1.1.1.1	Treponema	0	31	0	0	0	0	0	0	0	0	0	0	0	0	0	0	0	0	0	0	0	0	0	0	0	0	0	0	0	0	0	0	0	0	0	0	0	0	0	0	0	0	0	0	0	0	0
2	0.2.18	Synergistetes	1	1	0	0	0	0	0	0	0	0	0	0	0	0	0	0	0	0	0	0	0	0	0	0	0	1	0	0	0	0	0	0	0	0	0	0	0	0	0	0	0	0	0	0	0	0	0
3	0.2.18.1	Synergistia	1	1	0	0	0	0	0	0	0	0	0	0	0	0	0	0	0	0	0	0	0	0	0	0	0	1	0	0	0	0	0	0	0	0	0	0	0	0	0	0	0	0	0	0	0	0	0
4	0.2.18.1.1	Synergistales	1	1	0	0	0	0	0	0	0	0	0	0	0	0	0	0	0	0	0	0	0	0	0	0	0	1	0	0	0	0	0	0	0	0	0	0	0	0	0	0	0	0	0	0	0	0	0
5	0.2.18.1.1.1	Synergistaceae	1	1	0	0	0	0	0	0	0	0	0	0	0	0	0	0	0	0	0	0	0	0	0	0	0	1	0	0	0	0	0	0	0	0	0	0	0	0	0	0	0	0	0	0	0	0	0
6	0.2.18.1.1.1.1	unclassified	0	1	0	0	0	0	0	0	0	0	0	0	0	0	0	0	0	0	0	0	0	0	0	0	0	1	0	0	0	0	0	0	0	0	0	0	0	0	0	0	0	0	0	0	0	0	0
2	0.2.19	Verrucomicrobia	4	37	7	0	0	0	0	0	2	0	0	0	0	0	2	2	0	4	4	0	0	0	3	2	0	1	0	0	2	0	1	0	0	0	1	0	0	0	0	0	0	0	0	0	0	0	6
3	0.2.19.1	Opitutae	2	5	1	0	0	0	0	0	0	0	0	0	0	0	0	0	0	4	0	0	0	0	0	0	0	0	0	0	0	0	0	0	0	0	0	0	0	0	0	0	0	0	0	0	0	0	0
4	0.2.19.1.1	Opitutales	1	4	0	0	0	0	0	0	0	0	0	0	0	0	0	0	0	4	0	0	0	0	0	0	0	0	0	0	0	0	0	0	0	0	0	0	0	0	0	0	0	0	0	0	0	0	0
5	0.2.19.1.1.1	Opitutaceae	1	4	0	0	0	0	0	0	0	0	0	0	0	0	0	0	0	4	0	0	0	0	0	0	0	0	0	0	0	0	0	0	0	0	0	0	0	0	0	0	0	0	0	0	0	0	0
6	0.2.19.1.1.1.1	Opitutus	0	4	0	0	0	0	0	0	0	0	0	0	0	0	0	0	0	4	0	0	0	0	0	0	0	0	0	0	0	0	0	0	0	0	0	0	0	0	0	0	0	0	0	0	0	0	0
4	0.2.19.1.2	Puniceicoccales	1	1	1	0	0	0	0	0	0	0	0	0	0	0	0	0	0	0	0	0	0	0	0	0	0	0	0	0	0	0	0	0	0	0	0	0	0	0	0	0	0	0	0	0	0	0	0
5	0.2.19.1.2.1	Puniceicoccaceae	1	1	1	0	0	0	0	0	0	0	0	0	0	0	0	0	0	0	0	0	0	0	0	0	0	0	0	0	0	0	0	0	0	0	0	0	0	0	0	0	0	0	0	0	0	0	0
6	0.2.19.1.2.1.1	unclassified	0	1	1	0	0	0	0	0	0	0	0	0	0	0	0	0	0	0	0	0	0	0	0	0	0	0	0	0	0	0	0	0	0	0	0	0	0	0	0	0	0	0	0	0	0	0	0
3	0.2.19.2	Spartobacteria	1	1	0	0	0	0	0	0	0	0	0	0	0	0	0	0	0	0	0	0	0	0	0	0	0	1	0	0	0	0	0	0	0	0	0	0	0	0	0	0	0	0	0	0	0	0	0
4	0.2.19.2.1	Spartobacteria_unclassified	1	1	0	0	0	0	0	0	0	0	0	0	0	0	0	0	0	0	0	0	0	0	0	0	0	1	0	0	0	0	0	0	0	0	0	0	0	0	0	0	0	0	0	0	0	0	0
5	0.2.19.2.1.1	Spartobacteria_unclassified	1	1	0	0	0	0	0	0	0	0	0	0	0	0	0	0	0	0	0	0	0	0	0	0	0	1	0	0	0	0	0	0	0	0	0	0	0	0	0	0	0	0	0	0	0	0	0
6	0.2.19.2.1.1.1	unclassified	0	1	0	0	0	0	0	0	0	0	0	0	0	0	0	0	0	0	0	0	0	0	0	0	0	1	0	0	0	0	0	0	0	0	0	0	0	0	0	0	0	0	0	0	0	0	0
3	0.2.19.3	Verrucomicrobia_unclassified	1	4	0	0	0	0	0	0	2	0	0	0	0	0	0	0	0	0	0	0	0	0	0	1	0	0	0	0	0	0	1	0	0	0	0	0	0	0	0	0	0	0	0	0	0	0	0
4	0.2.19.3.1	Verrucomicrobia_unclassified	1	4	0	0	0	0	0	0	2	0	0	0	0	0	0	0	0	0	0	0	0	0	0	1	0	0	0	0	0	0	1	0	0	0	0	0	0	0	0	0	0	0	0	0	0	0	0
5	0.2.19.3.1.1	Verrucomicrobia_unclassified	1	4	0	0	0	0	0	0	2	0	0	0	0	0	0	0	0	0	0	0	0	0	0	1	0	0	0	0	0	0	1	0	0	0	0	0	0	0	0	0	0	0	0	0	0	0	0
6	0.2.19.3.1.1.1	unclassified	0	4	0	0	0	0	0	0	2	0	0	0	0	0	0	0	0	0	0	0	0	0	0	1	0	0	0	0	0	0	1	0	0	0	0	0	0	0	0	0	0	0	0	0	0	0	0
3	0.2.19.4	Verrucomicrobiae	1	27	6	0	0	0	0	0	0	0	0	0	0	0	2	2	0	0	4	0	0	0	3	1	0	0	0	0	2	0	0	0	0	0	1	0	0	0	0	0	0	0	0	0	0	0	6
4	0.2.19.4.1	Verrucomicrobiales	2	27	6	0	0	0	0	0	0	0	0	0	0	0	2	2	0	0	4	0	0	0	3	1	0	0	0	0	2	0	0	0	0	0	1	0	0	0	0	0	0	0	0	0	0	0	6
5	0.2.19.4.1.1	Rubritaleaceae	1	1	1	0	0	0	0	0	0	0	0	0	0	0	0	0	0	0	0	0	0	0	0	0	0	0	0	0	0	0	0	0	0	0	0	0	0	0	0	0	0	0	0	0	0	0	0
6	0.2.19.4.1.1.1	Rubritalea	0	1	1	0	0	0	0	0	0	0	0	0	0	0	0	0	0	0	0	0	0	0	0	0	0	0	0	0	0	0	0	0	0	0	0	0	0	0	0	0	0	0	0	0	0	0	0
5	0.2.19.4.1.2	Verrucomicrobiaceae	3	26	5	0	0	0	0	0	0	0	0	0	0	0	2	2	0	0	4	0	0	0	3	1	0	0	0	0	2	0	0	0	0	0	1	0	0	0	0	0	0	0	0	0	0	0	6
6	0.2.19.4.1.2.1	Luteolibacter	0	1	0	0	0	0	0	0	0	0	0	0	0	0	0	0	0	0	0	0	0	0	0	0	0	0	0	0	0	0	0	0	0	0	1	0	0	0	0	0	0	0	0	0	0	0	0
6	0.2.19.4.1.2.2	Roseibacillus	0	4	3	0	0	0	0	0	0	0	0	0	0	0	0	1	0	0	0	0	0	0	0	0	0	0	0	0	0	0	0	0	0	0	0	0	0	0	0	0	0	0	0	0	0	0	0
6	0.2.19.4.1.2.3	unclassified	0	21	2	0	0	0	0	0	0	0	0	0	0	0	2	1	0	0	4	0	0	0	3	1	0	0	0	0	2	0	0	0	0	0	0	0	0	0	0	0	0	0	0	0	0	0	6
[truncated: 1 more columns]

## Sheet: All_data_Summary
				Time	0	1	2.5	4	6	6	1	1	2.5	2.5	4	6	1	1	2.5	2.5	4	4	6	6	1	1	2.5	2.5	4	4	6	6	1	1	2.5	2.5	4	4	6	6	1	1	2.5	2.5	4	6	6	2.5	2.5
taxlevel	rankID	taxon	total	Treatment	SW	SW					SW+N						SW+D								WAF								CEWAF								CEWAF+N							MOS	MOS
0	0	Root	3215785		67837	72021	95985	126559	63256	59253	85161	42277	98597	81407	35513	34797	65667	72636	74990	53581	38537	50382	82846	56997	77807	67738	55852	68368	75550	46970	50215	44687	80529	78585	58725	109240	76205	38444	35277	34651	73669	67501	85610	92177	65455	50567	38777	57473	39735
1	0.1	Archaea	6		0	0	0	0	0	1	0	0	0	0	0	0	0	0	0	0	0	0	0	0	1	0	1	0	0	0	0	0	2	0	0	0	0	0	0	0	0	0	0	0	0	0	0	0	0
2	0.1.1	Euryarchaeota	6		0	0	0	0	0	1	0	0	0	0	0	0	0	0	0	0	0	0	0	0	1	0	1	0	0	0	0	0	2	0	0	0	0	0	0	0	0	0	0	0	0	0	0	0	0
3	0.1.1.1	Euryarchaeota_unclassified	6		0	0	0	0	0	1	0	0	0	0	0	0	0	0	0	0	0	0	0	0	1	0	1	0	0	0	0	0	2	0	0	0	0	0	0	0	0	0	0	0	0	0	0	0	0
4	0.1.1.1.1	Euryarchaeota_unclassified	6		0	0	0	0	0	1	0	0	0	0	0	0	0	0	0	0	0	0	0	0	1	0	1	0	0	0	0	0	2	0	0	0	0	0	0	0	0	0	0	0	0	0	0	0	0
5	0.1.1.1.1.1	Euryarchaeota_unclassified	6		0	0	0	0	0	1	0	0	0	0	0	0	0	0	0	0	0	0	0	0	1	0	1	0	0	0	0	0	2	0	0	0	0	0	0	0	0	0	0	0	0	0	0	0	0
6	0.1.1.1.1.1.1	unclassified	6		0	0	0	0	0	1	0	0	0	0	0	0	0	0	0	0	0	0	0	0	1	0	1	0	0	0	0	0	2	0	0	0	0	0	0	0	0	0	0	0	0	0	0	0	0
1	0.2	Bacteria	3215779		67837	72021	95985	126559	63256	59252	85161	42277	98597	81407	35513	34797	65667	72636	74990	53581	38537	50382	82846	56997	77806	67738	55851	68368	75550	46970	50215	44687	80527	78585	58725	109240	76205	38444	35277	34651	73669	67501	85610	92177	65455	50567	38777	57473	39735
2	0.2.1	Acidobacteria	5		0	0	0	0	0	2	0	0	0	0	0	0	0	0	0	0	0	0	1	0	0	0	0	0	0	0	0	0	0	0	0	0	0	0	0	0	0	0	0	0	1	0	0	1	0
3	0.2.1.1	Acidobacteria_Gp10	2		0	0	0	0	0	2	0	0	0	0	0	0	0	0	0	0	0	0	0	0	0	0	0	0	0	0	0	0	0	0	0	0	0	0	0	0	0	0	0	0	0	0	0	0	0
4	0.2.1.1.1	Gp10	2		0	0	0	0	0	2	0	0	0	0	0	0	0	0	0	0	0	0	0	0	0	0	0	0	0	0	0	0	0	0	0	0	0	0	0	0	0	0	0	0	0	0	0	0	0
5	0.2.1.1.1.1	Gp10_unclassified	2		0	0	0	0	0	2	0	0	0	0	0	0	0	0	0	0	0	0	0	0	0	0	0	0	0	0	0	0	0	0	0	0	0	0	0	0	0	0	0	0	0	0	0	0	0
6	0.2.1.1.1.1.1	unclassified	2		0	0	0	0	0	2	0	0	0	0	0	0	0	0	0	0	0	0	0	0	0	0	0	0	0	0	0	0	0	0	0	0	0	0	0	0	0	0	0	0	0	0	0	0	0
3	0.2.1.2	Acidobacteria_Gp3	1		0	0	0	0	0	0	0	0	0	0	0	0	0	0	0	0	0	0	1	0	0	0	0	0	0	0	0	0	0	0	0	0	0	0	0	0	0	0	0	0	0	0	0	0	0
4	0.2.1.2.1	Gp3	1		0	0	0	0	0	0	0	0	0	0	0	0	0	0	0	0	0	0	1	0	0	0	0	0	0	0	0	0	0	0	0	0	0	0	0	0	0	0	0	0	0	0	0	0	0
5	0.2.1.2.1.1	Gp3_unclassified	1		0	0	0	0	0	0	0	0	0	0	0	0	0	0	0	0	0	0	1	0	0	0	0	0	0	0	0	0	0	0	0	0	0	0	0	0	0	0	0	0	0	0	0	0	0
6	0.2.1.2.1.1.1	unclassified	1		0	0	0	0	0	0	0	0	0	0	0	0	0	0	0	0	0	0	1	0	0	0	0	0	0	0	0	0	0	0	0	0	0	0	0	0	0	0	0	0	0	0	0	0	0
3	0.2.1.3	Acidobacteria_Gp6	2		0	0	0	0	0	0	0	0	0	0	0	0	0	0	0	0	0	0	0	0	0	0	0	0	0	0	0	0	0	0	0	0	0	0	0	0	0	0	0	0	1	0	0	1	0
4	0.2.1.3.1	Gp6	2		0	0	0	0	0	0	0	0	0	0	0	0	0	0	0	0	0	0	0	0	0	0	0	0	0	0	0	0	0	0	0	0	0	0	0	0	0	0	0	0	1	0	0	1	0
5	0.2.1.3.1.1	Gp6_unclassified	2		0	0	0	0	0	0	0	0	0	0	0	0	0	0	0	0	0	0	0	0	0	0	0	0	0	0	0	0	0	0	0	0	0	0	0	0	0	0	0	0	1	0	0	1	0
6	0.2.1.3.1.1.1	unclassified	2		0	0	0	0	0	0	0	0	0	0	0	0	0	0	0	0	0	0	0	0	0	0	0	0	0	0	0	0	0	0	0	0	0	0	0	0	0	0	0	0	1	0	0	1	0
2	0.2.2	Actinobacteria	2810		14	16	60	6	11	3	62	501	3	6	0	0	61	736	40	48	0	9	7	42	59	70	32	17	3	2	2	2	70	65	8	24	8	8	0	1	20	4	235	248	0	1	0	2	11
3	0.2.2.1	Actinobacteria	2810		14	16	60	6	11	3	62	501	3	6	0	0	61	736	40	48	0	9	7	42	59	70	32	17	3	2	2	2	70	65	8	24	8	8	0	1	20	4	235	248	0	1	0	2	11
4	0.2.2.1.1	Acidimicrobiales	61		0	1	14	0	0	0	0	0	3	0	0	0	0	0	5	0	0	0	1	1	3	0	18	0	0	0	0	0	8	0	0	2	3	0	0	0	1	0	1	0	0	0	0	0	0
5	0.2.2.1.1.1	Acidimicrobiaceae	1		0	0	0	0	0	0	0	0	0	0	0	0	0	0	0	0	0	0	0	1	0	0	0	0	0	0	0	0	0	0	0	0	0	0	0	0	0	0	0	0	0	0	0	0	0
6	0.2.2.1.1.1.1	Ilumatobacter	1		0	0	0	0	0	0	0	0	0	0	0	0	0	0	0	0	0	0	0	1	0	0	0	0	0	0	0	0	0	0	0	0	0	0	0	0	0	0	0	0	0	0	0	0	0
5	0.2.2.1.1.2	Acidimicrobiales_unclassified	60		0	1	14	0	0	0	0	0	3	0	0	0	0	0	5	0	0	0	1	0	3	0	18	0	0	0	0	0	8	0	0	2	3	0	0	0	1	0	1	0	0	0	0	0	0
6	0.2.2.1.1.2.1	unclassified	60		0	1	14	0	0	0	0	0	3	0	0	0	0	0	5	0	0	0	1	0	3	0	18	0	0	0	0	0	8	0	0	2	3	0	0	0	1	0	1	0	0	0	0	0	0
4	0.2.2.1.2	Actinobacteria_unclassified	65		5	0	19	0	0	0	3	1	0	0	0	0	1	0	7	2	0	0	0	1	3	0	7	0	0	1	0	0	3	0	3	0	0	4	0	0	0	0	0	0	0	0	0	0	0
5	0.2.2.1.2.1	Actinobacteria_unclassified	65		5	0	19	0	0	0	3	1	0	0	0	0	1	0	7	2	0	0	0	1	3	0	7	0	0	1	0	0	3	0	3	0	0	4	0	0	0	0	0	0	0	0	0	0	0
6	0.2.2.1.2.1.1	unclassified	65		5	0	19	0	0	0	3	1	0	0	0	0	1	0	7	2	0	0	0	1	3	0	7	0	0	1	0	0	3	0	3	0	0	4	0	0	0	0	0	0	0	0	0	0	0
4	0.2.2.1.3	Actinomycetales	2682		9	14	27	6	11	3	59	500	0	6	0	0	60	736	27	46	0	9	6	40	53	70	7	17	3	1	2	2	59	65	5	22	5	4	0	1	19	4	234	248	0	1	0	2	11
5	0.2.2.1.3.1	Actinomycetaceae	11		0	0	0	0	0	0	0	0	0	0	0	0	0	1	0	0	0	0	0	0	0	0	0	0	0	0	0	0	0	2	0	0	0	0	0	0	0	0	0	0	0	0	0	0	0
6	0.2.2.1.3.1.1	Actinomyces	10		0	0	0	0	0	0	0	0	0	0	0	0	0	1	0	0	0	0	0	0	0	0	0	0	0	0	0	0	0	2	0	0	0	0	0	0	0	0	0	0	0	0	0	0	0
6	0.2.2.1.3.1.2	Varibaculum	1		0	0	0	0	0	0	0	0	0	0	0	0	0	0	0	0	0	0	0	0	0	0	0	0	0	0	0	0	0	0	0	0	0	0	0	0	0	0	0	0	0	0	0	0	0
5	0.2.2.1.3.2	Actinomycetales_unclassified	72		2	3	2	0	0	0	2	10	0	0	0	0	4	8	3	0	0	1	1	1	0	0	0	0	0	1	0	0	2	0	0	0	0	0	0	0	0	0	9	7	0	0	0	0	8
6	0.2.2.1.3.2.1	unclassified	72		2	3	2	0	0	0	2	10	0	0	0	0	4	8	3	0	0	1	1	1	0	0	0	0	0	1	0	0	2	0	0	0	0	0	0	0	0	0	9	7	0	0	0	0	8
5	0.2.2.1.3.3	Brevibacteriaceae	3		0	0	0	0	0	0	0	0	0	0	0	0	0	0	0	0	0	0	0	0	2	0	0	1	0	0	0	0	0	0	0	0	0	0	0	0	0	0	0	0	0	0	0	0	0
6	0.2.2.1.3.3.1	Brevibacterium	3		0	0	0	0	0	0	0	0	0	0	0	0	0	0	0	0	0	0	0	0	2	0	0	1	0	0	0	0	0	0	0	0	0	0	0	0	0	0	0	0	0	0	0	0	0
5	0.2.2.1.3.4	Cellulomonadaceae	4		0	0	0	0	0	0	0	0	0	0	0	0	0	4	0	0	0	0	0	0	0	0	0	0	0	0	0	0	0	0	0	0	0	0	0	0	0	0	0	0	0	0	0	0	0
6	0.2.2.1.3.4.1	Cellulomonas	3		0	0	0	0	0	0	0	0	0	0	0	0	0	3	0	0	0	0	0	0	0	0	0	0	0	0	0	0	0	0	0	0	0	0	0	0	0	0	0	0	0	0	0	0	0
6	0.2.2.1.3.4.2	unclassified	1		0	0	0	0	0	0	0	0	0	0	0	0	0	1	0	0	0	0	0	0	0	0	0	0	0	0	0	0	0	0	0	0	0	0	0	0	0	0	0	0	0	0	0	0	0
5	0.2.2.1.3.5	Corynebacteriaceae	57		0	0	0	1	0	0	0	0	0	0	0	0	0	6	3	0	0	0	0	1	0	0	0	0	0	0	0	0	0	0	0	0	0	0	0	0	0	1	0	0	0	0	0	0	1
6	0.2.2.1.3.5.1	Corynebacterium	57		0	0	0	1	0	0	0	0	0	0	0	0	0	6	3	0	0	0	0	1	0	0	0	0	0	0	0	0	0	0	0	0	0	0	0	0	0	1	0	0	0	0	0	0	1
5	0.2.2.1.3.6	Dermabacteraceae	2		0	0	0	0	0	0	0	0	0	0	0	0	0	0	0	0	0	0	0	0	0	0	0	0	0	0	0	0	0	2	0	0	0	0	0	0	0	0	0	0	0	0	0	0	0
6	0.2.2.1.3.6.1	Brachybacterium	2		0	0	0	0	0	0	0	0	0	0	0	0	0	0	0	0	0	0	0	0	0	0	0	0	0	0	0	0	0	2	0	0	0	0	0	0	0	0	0	0	0	0	0	0	0
5	0.2.2.1.3.7	Dermacoccaceae	36		1	0	0	0	0	0	0	2	0	0	0	0	0	22	0	4	0	0	0	0	0	0	0	0	0	0	0	0	0	0	0	1	0	1	0	0	0	0	1	2	0	0	0	2	0
6	0.2.2.1.3.7.1	Dermacoccus	36		1	0	0	0	0	0	0	2	0	0	0	0	0	22	0	4	0	0	0	0	0	0	0	0	0	0	0	0	0	0	0	1	0	1	0	0	0	0	1	2	0	0	0	2	0
5	0.2.2.1.3.8	Dietziaceae	1		0	0	1	0	0	0	0	0	0	0	0	0	0	0	0	0	0	0	0	0	0	0	0	0	0	0	0	0	0	0	0	0	0	0	0	0	0	0	0	0	0	0	0	0	0
6	0.2.2.1.3.8.1	Dietzia	1		0	0	1	0	0	0	0	0	0	0	0	0	0	0	0	0	0	0	0	0	0	0	0	0	0	0	0	0	0	0	0	0	0	0	0	0	0	0	0	0	0	0	0	0	0
5	0.2.2.1.3.9	Intrasporangiaceae	108		0	2	2	0	1	0	0	0	0	0	0	0	0	18	2	0	0	0	0	0	0	0	0	0	0	0	0	0	0	0	0	0	0	0	0	0	0	0	0	0	0	0	0	0	0
6	0.2.2.1.3.9.1	Janibacter	15		0	0	0	0	0	0	0	0	0	0	0	0	0	11	2	0	0	0	0	0	0	0	0	0	0	0	0	0	0	0	0	0	0	0	0	0	0	0	0	0	0	0	0	0	0
6	0.2.2.1.3.9.2	Ornithinibacter	2		0	0	0	0	0	0	0	0	0	0	0	0	0	2	0	0	0	0	0	0	0	0	0	0	0	0	0	0	0	0	0	0	0	0	0	0	0	0	0	0	0	0	0	0	0
6	0.2.2.1.3.9.3	Phycicoccus	26		0	0	0	0	0	0	0	0	0	0	0	0	0	0	0	0	0	0	0	0	0	0	0	0	0	0	0	0	0	0	0	0	0	0	0	0	0	0	0	0	0	0	0	0	0
6	0.2.2.1.3.9.4	unclassified	65		0	2	2	0	1	0	0	0	0	0	0	0	0	5	0	0	0	0	0	0	0	0	0	0	0	0	0	0	0	0	0	0	0	0	0	0	0	0	0	0	0	0	0	0	0
5	0.2.2.1.3.10	Microbacteriaceae	8		0	0	0	0	2	0	0	0	0	0	0	0	0	0	0	0	0	0	3	0	0	0	1	0	0	0	1	0	0	0	0	1	0	0	0	0	0	0	0	0	0	0	0	0	0
6	0.2.2.1.3.10.1	Leucobacter	6		0	0	0	0	2	0	0	0	0	0	0	0	0	0	0	0	0	0	3	0	0	0	0	0	0	0	1	0	0	0	0	0	0	0	0	0	0	0	0	0	0	0	0	0	0
6	0.2.2.1.3.10.2	Plantibacter	1		0	0	0	0	0	0	0	0	0	0	0	0	0	0	0	0	0	0	0	0	0	0	1	0	0	0	0	0	0	0	0	0	0	0	0	0	0	0	0	0	0	0	0	0	0
6	0.2.2.1.3.10.3	unclassified	1		0	0	0	0	0	0	0	0	0	0	0	0	0	0	0	0	0	0	0	0	0	0	0	0	0	0	0	0	0	0	0	1	0	0	0	0	0	0	0	0	0	0	0	0	0
5	0.2.2.1.3.11	Micrococcaceae	379		2	0	1	0	8	3	7	1	0	0	0	0	6	304	0	0	0	2	0	0	2	0	0	0	2	0	0	2	0	0	0	0	0	0	0	0	2	0	2	0	0	0	0	0	0
6	0.2.2.1.3.11.1	Arthrobacter	5		1	0	0	0	4	0	0	0	0	0	0	0	0	0	0	0	0	0	0	0	0	0	0	0	0	0	0	0	0	0	0	0	0	0	0	0	0	0	0	0	0	0	0	0	0
6	0.2.2.1.3.11.2	Kocuria	16		0	0	1	0	0	0	0	0	0	0	0	0	0	0	0	0	0	0	0	0	0	0	0	0	0	0	0	0	0	0	0	0	0	0	0	0	0	0	0	0	0	0	0	0	0
6	0.2.2.1.3.11.3	Micrococcus	13		1	0	0	0	0	3	0	0	0	0	0	0	0	7	0	0	0	0	0	0	2	0	0	0	0	0	0	0	0	0	0	0	0	0	0	0	0	0	0	0	0	0	0	0	0
6	0.2.2.1.3.11.4	Nesterenkonia	16		0	0	0	0	0	0	0	0	0	0	0	0	0	0	0	0	0	0	0	0	0	0	0	0	0	0	0	0	0	0	0	0	0	0	0	0	0	0	0	0	0	0	0	0	0
6	0.2.2.1.3.11.5	Rothia	327		0	0	0	0	4	0	7	1	0	0	0	0	6	297	0	0	0	2	0	0	0	0	0	0	2	0	0	0	0	0	0	0	0	0	0	0	2	0	2	0	0	0	0	0	0
6	0.2.2.1.3.11.6	unclassified	2		0	0	0	0	0	0	0	0	0	0	0	0	0	0	0	0	0	0	0	0	0	0	0	0	0	0	0	2	0	0	0	0	0	0	0	0	0	0	0	0	0	0	0	0	0
5	0.2.2.1.3.12	Mycobacteriaceae	1873		4	9	21	4	0	0	50	486	0	6	0	0	50	368	16	42	0	5	0	38	49	69	6	16	1	0	0	0	56	60	5	20	4	3	0	0	17	3	221	236	0	1	0	0	0
6	0.2.2.1.3.12.1	Mycobacterium	1866		4	9	21	4	0	0	50	486	0	6	0	0	50	368	16	42	0	5	0	37	48	68	6	16	1	0	0	0	55	60	5	20	4	3	0	0	17	3	220	234	0	1	0	0	0
6	0.2.2.1.3.12.2	unclassified	7		0	0	0	0	0	0	0	0	0	0	0	0	0	0	0	0	0	0	0	1	1	1	0	0	0	0	0	0	1	0	0	0	0	0	0	0	0	0	1	2	0	0	0	0	0
5	0.2.2.1.3.13	Nakamurellaceae	1		0	0	0	1	0	0	0	0	0	0	0	0	0	0	0	0	0	0	0	0	0	0	0	0	0	0	0	0	0	0	0	0	0	0	0	0	0	0	0	0	0	0	0	0	0
6	0.2.2.1.3.13.1	Nakamurella	1		0	0	0	1	0	0	0	0	0	0	0	0	0	0	0	0	0	0	0	0	0	0	0	0	0	0	0	0	0	0	0	0	0	0	0	0	0	0	0	0	0	0	0	0	0
5	0.2.2.1.3.14	Nocardiaceae	2		0	0	0	0	0	0	0	0	0	0	0	0	0	0	0	0	0	0	0	0	0	0	0	0	0	0	0	0	0	0	0	0	0	0	0	0	0	0	0	0	0	0	0	0	2
6	0.2.2.1.3.14.1	Rhodococcus	2		0	0	0	0	0	0	0	0	0	0	0	0	0	0	0	0	0	0	0	0	0	0	0	0	0	0	0	0	0	0	0	0	0	0	0	0	0	0	0	0	0	0	0	0	2
5	0.2.2.1.3.15	Propionibacteriaceae	125		0	0	0	0	0	0	0	1	0	0	0	0	0	5	3	0	0	1	2	0	0	1	0	0	0	0	1	0	1	1	0	0	1	0	0	1	0	0	1	3	0	0	0	0	0
6	0.2.2.1.3.15.1	Propionibacterium	124		0	0	0	0	0	0	0	1	0	0	0	0	0	5	3	0	0	1	2	0	0	1	0	0	0	0	1	0	1	1	0	0	1	0	0	0	0	0	1	3	0	0	0	0	0
6	0.2.2.1.3.15.2	unclassified	1		0	0	0	0	0	0	0	0	0	0	0	0	0	0	0	0	0	0	0	0	0	0	0	0	0	0	0	0	0	0	0	0	0	0	0	1	0	0	0	0	0	0	0	0	0
4	0.2.2.1.4	Solirubrobacterales	2		0	1	0	0	0	0	0	0	0	0	0	0	0	0	1	0	0	0	0	0	0	0	0	0	0	0	0	0	0	0	0	0	0	0	0	0	0	0	0	0	0	0	0	0	0
5	0.2.2.1.4.1	Conexibacteraceae	1		0	1	0	0	0	0	0	0	0	0	0	0	0	0	0	0	0	0	0	0	0	0	0	0	0	0	0	0	0	0	0	0	0	0	0	0	0	0	0	0	0	0	0	0	0
6	0.2.2.1.4.1.1	Conexibacter	1		0	1	0	0	0	0	0	0	0	0	0	0	0	0	0	0	0	0	0	0	0	0	0	0	0	0	0	0	0	0	0	0	0	0	0	0	0	0	0	0	0	0	0	0	0
5	0.2.2.1.4.2	Solirubrobacterales_unclassified	1		0	0	0	0	0	0	0	0	0	0	0	0	0	0	1	0	0	0	0	0	0	0	0	0	0	0	0	0	0	0	0	0	0	0	0	0	0	0	0	0	0	0	0	0	0
6	0.2.2.1.4.2.1	unclassified	1		0	0	0	0	0	0	0	0	0	0	0	0	0	0	1	0	0	0	0	0	0	0	0	0	0	0	0	0	0	0	0	0	0	0	0	0	0	0	0	0	0	0	0	0	0
2	0.2.3	Bacteria_unclassified	1256		6	7	64	3	1	55	2	10	21	66	15	34	7	7	34	5	2	1	20	0	25	6	49	1	6	0	10	0	24	7	14	3	1	9	0	2	7	15	5	11	10	7	0	7	0
3	0.2.3.1	Bacteria_unclassified	1256		6	7	64	3	1	55	2	10	21	66	15	34	7	7	34	5	2	1	20	0	25	6	49	1	6	0	10	0	24	7	14	3	1	9	0	2	7	15	5	11	10	7	0	7	0
4	0.2.3.1.1	Bacteria_unclassified	1256		6	7	64	3	1	55	2	10	21	66	15	34	7	7	34	5	2	1	20	0	25	6	49	1	6	0	10	0	24	7	14	3	1	9	0	2	7	15	5	11	10	7	0	7	0
5	0.2.3.1.1.1	Bacteria_unclassified	1256		6	7	64	3	1	55	2	10	21	66	15	34	7	7	34	5	2	1	20	0	25	6	49	1	6	0	10	0	24	7	14	3	1	9	0	2	7	15	5	11	10	7	0	7	0
6	0.2.3.1.1.1.1	unclassified	1256		6	7	64	3	1	55	2	10	21	66	15	34	7	7	34	5	2	1	20	0	25	6	49	1	6	0	10	0	24	7	14	3	1	9	0	2	7	15	5	11	10	7	0	7	0
2	0.2.4	Bacteroidetes	89713		555	565	405	1377	404	235	130	226	3650	21409	5795	7013	13	124	59	65	176	55	574	123	113	80	96	48	181	154	293	213	13	186	5924	22	57	95	86	152	19	21262	431	159	2858	10283	1147	1742	647
3	0.2.4.1	Bacteroidetes_unclassified	46		0	3	0	0	0	0	0	0	0	27	0	0	2	0	0	0	0	0	2	0	0	0	0	0	0	0	1	0	2	0	0	0	0	0	0	0	0	0	0	0	0	0	0	0	0
4	0.2.4.1.1	Bacteroidetes_unclassified	46		0	3	0	0	0	0	0	0	0	27	0	0	2	0	0	0	0	0	2	0	0	0	0	0	0	0	1	0	2	0	0	0	0	0	0	0	0	0	0	0	0	0	0	0	0
5	0.2.4.1.1.1	Bacteroidetes_unclassified	46		0	3	0	0	0	0	0	0	0	27	0	0	2	0	0	0	0	0	2	0	0	0	0	0	0	0	1	0	2	0	0	0	0	0	0	0	0	0	0	0	0	0	0	0	0
6	0.2.4.1.1.1.1	unclassified	46		0	3	0	0	0	0	0	0	0	27	0	0	2	0	0	0	0	0	2	0	0	0	0	0	0	0	1	0	2	0	0	0	0	0	0	0	0	0	0	0	0	0	0	0	0
3	0.2.4.2	Bacteroidia	3		0	0	0	0	0	0	0	1	0	0	0	0	0	0	0	0	0	0	0	0	0	0	0	0	0	0	0	0	0	2	0	0	0	0	0	0	0	0	0	0	0	0	0	0	0
4	0.2.4.2.1	Bacteroidales	3		0	0	0	0	0	0	0	1	0	0	0	0	0	0	0	0	0	0	0	0	0	0	0	0	0	0	0	0	0	2	0	0	0	0	0	0	0	0	0	0	0	0	0	0	0
5	0.2.4.2.1.1	Prevotellaceae	3		0	0	0	0	0	0	0	1	0	0	0	0	0	0	0	0	0	0	0	0	0	0	0	0	0	0	0	0	0	2	0	0	0	0	0	0	0	0	0	0	0	0	0	0	0
6	0.2.4.2.1.1.1	Prevotella	2		0	0	0	0	0	0	0	0	0	0	0	0	0	0	0	0	0	0	0	0	0	0	0	0	0	0	0	0	0	2	0	0	0	0	0	0	0	0	0	0	0	0	0	0	0
6	0.2.4.2.1.1.2	unclassified	1		0	0	0	0	0	0	0	1	0	0	0	0	0	0	0	0	0	0	0	0	0	0	0	0	0	0	0	0	0	0	0	0	0	0	0	0	0	0	0	0	0	0	0	0	0
3	0.2.4.3	Cytophagia	5		0	0	0	0	0	0	0	2	0	0	0	0	0	0	0	0	0	0	0	0	0	0	0	0	0	0	0	0	0	0	0	0	0	0	0	0	0	0	0	0	0	0	0	3	0
4	0.2.4.3.1	Cytophagales	5		0	0	0	0	0	0	0	2	0	0	0	0	0	0	0	0	0	0	0	0	0	0	0	0	0	0	0	0	0	0	0	0	0	0	0	0	0	0	0	0	0	0	0	3	0
5	0.2.4.3.1.1	Cytophagaceae	5		0	0	0	0	0	0	0	2	0	0	0	0	0	0	0	0	0	0	0	0	0	0	0	0	0	0	0	0	0	0	0	0	0	0	0	0	0	0	0	0	0	0	0	3	0
6	0.2.4.3.1.1.1	Hymenobacter	4		0	0	0	0	0	0	0	1	0	0	0	0	0	0	0	0	0	0	0	0	0	0	0	0	0	0	0	0	0	0	0	0	0	0	0	0	0	0	0	0	0	0	0	3	0
6	0.2.4.3.1.1.2	unclassified	1		0	0	0	0	0	0	0	1	0	0	0	0	0	0	0	0	0	0	0	0	0	0	0	0	0	0	0	0	0	0	0	0	0	0	0	0	0	0	0	0	0	0	0	0	0
3	0.2.4.4	Flavobacteriia	89493		555	562	403	1377	404	235	130	223	3650	21244	5795	7011	11	124	59	65	176	55	571	123	113	80	94	48	179	149	281	211	11	184	5924	22	57	95	86	152	19	21262	431	159	2858	10283	1147	1739	646
4	0.2.4.4.1	Flavobacteriales	89493		555	562	403	1377	404	235	130	223	3650	21244	5795	7011	11	124	59	65	176	55	571	123	113	80	94	48	179	149	281	211	11	184	5924	22	57	95	86	152	19	21262	431	159	2858	10283	1147	1739	646
5	0.2.4.4.1.1	Cryomorphaceae	6		0	0	0	0	0	0	0	0	0	0	0	0	0	0	3	1	0	0	0	0	0	0	1	0	0	0	0	0	0	0	0	0	0	0	0	0	0	1	0	0	0	0	0	0	0
6	0.2.4.4.1.1.1	Crocinitomix	1		0	0	0	0	0	0	0	0	0	0	0	0	0	0	0	1	0	0	0	0	0	0	0	0	0	0	0	0	0	0	0	0	0	0	0	0	0	0	0	0	0	0	0	0	0
6	0.2.4.4.1.1.2	unclassified	5		0	0	0	0	0	0	0	0	0	0	0	0	0	0	3	0	0	0	0	0	0	0	1	0	0	0	0	0	0	0	0	0	0	0	0	0	0	1	0	0	0	0	0	0	0
5	0.2.4.4.1.2	Flavobacteriaceae	88712		554	562	402	1377	404	234	129	223	3647	20561	5759	6984	11	124	54	64	176	55	558	121	113	79	93	48	179	149	278	211	11	184	5924	22	57	95	86	152	19	21261	431	159	2858	10283	1147	1739	646
6	0.2.4.4.1.2.1	Algibacter	346		0	0	0	0	0	0	0	0	0	0	0	0	0	0	0	0	0	0	0	0	0	0	0	0	0	0	0	0	0	0	0	0	0	0	0	0	0	0	0	0	0	0	0	346	0
6	0.2.4.4.1.2.2	Aquimarina	1		0	0	0	0	0	0	0	0	0	0	0	0	0	0	1	0	0	0	0	0	0	0	0	0	0	0	0	0	0	0	0	0	0	0	0	0	0	0	0	0	0	0	0	0	0
6	0.2.4.4.1.2.3	Capnocytophaga	1		0	0	0	0	0	0	0	0	0	0	0	0	0	0	0	0	0	0	0	0	0	0	0	0	0	0	0	0	0	1	0	0	0	0	0	0	0	0	0	0	0	0	0	0	0
6	0.2.4.4.1.2.4	Cellulophaga	13		0	0	2	4	0	4	0	0	1	2	0	0	0	0	0	0	0	0	0	0	0	0	0	0	0	0	0	0	0	0	0	0	0	0	0	0	0	0	0	0	0	0	0	0	0
6	0.2.4.4.1.2.5	Cloacibacterium	5		0	0	0	0	0	0	0	0	0	0	0	0	0	0	0	0	0	0	0	0	0	0	0	0	0	0	0	0	0	0	0	0	0	0	0	0	0	0	0	0	0	0	0	0	0
6	0.2.4.4.1.2.6	Croceibacter	3149		423	420	85	781	229	8	114	85	59	403	16	58	3	95	3	5	0	1	19	3	93	37	22	15	41	40	30	11	1	3	7	0	0	1	0	7	3	3	2	2	10	0	0	2	4
6	0.2.4.4.1.2.7	Dokdonia	625		7	4	0	0	0	0	0	48	0	2	2	0	3	6	0	12	75	21	0	8	2	17	0	1	46	4	0	3	1	117	0	6	24	15	0	1	0	1	59	96	11	1	0	11	0
6	0.2.4.4.1.2.8	Formosa	2		0	0	0	0	0	0	0	0	0	2	0	0	0	0	0	0	0	0	0	0	0	0	0	0	0	0	0	0	0	0	0	0	0	0	0	0	0	0	0	0	0	0	0	0	0
6	0.2.4.4.1.2.9	Gramella	9		1	0	0	0	0	0	0	0	0	0	0	0	0	0	0	0	0	0	0	0	2	1	0	0	0	0	0	0	0	3	0	0	0	0	0	0	0	0	0	2	0	0	0	0	0
6	0.2.4.4.1.2.10	Joostella	1034		0	0	0	0	0	0	0	0	0	0	0	0	0	1	0	0	0	0	0	0	0	2	5	2	0	0	2	17	0	4	8	1	4	25	1	18	2	533	2	0	134	217	33	11	0
6	0.2.4.4.1.2.11	Kordia	8		0	0	0	0	0	0	0	0	7	0	1	0	0	0	0	0	0	0	0	0	0	0	0	0	0	0	0	0	0	0	0	0	0	0	0	0	0	0	0	0	0	0	0	0	0
6	0.2.4.4.1.2.12	Lacinutrix	51		0	0	0	0	0	0	0	0	1	41	6	3	0	0	0	0	0	0	0	0	0	0	0	0	0	0	0	0	0	0	0	0	0	0	0	0	0	0	0	0	0	0	0	0	0
6	0.2.4.4.1.2.13	Leeuwenhoekiella	476		3	3	2	16	38	4	0	0	0	37	0	0	0	0	0	0	0	3	7	0	0	1	4	2	14	23	33	126	0	0	0	0	0	41	0	90	0	0	0	1	0	0	0	0	0
6	0.2.4.4.1.2.14	Maribacter	3900		3	10	12	271	17	92	0	1	9	3093	21	5	0	4	1	1	1	1	63	0	1	1	44	0	3	57	2	5	4	7	58	1	0	0	0	5	0	16	6	2	28	6	2	32	7
6	0.2.4.4.1.2.15	Marixanthomonas	2		0	0	0	0	0	0	0	1	0	0	0	0	0	0	0	0	0	0	0	0	0	0	0	0	0	0	0	0	0	0	0	0	0	0	0	0	0	0	0	0	0	0	0	0	0
6	0.2.4.4.1.2.16	Mesonia	43428		6	3	2	0	10	8	2	0	69	3	8	12	0	4	6	3	1	2	6	49	1	3	4	7	3	17	178	31	1	6	5830	3	4	2	53	18	14	20685	322	3	2661	10052	1111	1331	552
6	0.2.4.4.1.2.17	Muricauda	8		0	0	0	0	0	0	0	0	0	7	0	1	0	0	0	0	0	0	0	0	0	0	0	0	0	0	0	0	0	0	0	0	0	0	0	0	0	0	0	0	0	0	0	0	0
6	0.2.4.4.1.2.18	Polaribacter	425		3	5	6	13	2	0	3	27	0	340	1	0	0	1	0	0	1	0	0	0	6	3	1	4	1	2	0	0	0	1	0	0	0	0	0	0	0	0	5	0	0	0	0	0	0
6	0.2.4.4.1.2.19	Psychroserpens	1		0	0	0	0	0	0	0	0	0	0	0	0	0	1	0	0	0	0	0	0	0	0	0	0	0	0	0	0	0	0	0	0	0	0	0	0	0	0	0	0	0	0	0	0	0
6	0.2.4.4.1.2.20	Tenacibaculum	468		7	14	44	12	3	1	1	16	2	333	2	4	2	3	0	0	0	0	0	0	6	1	3	1	2	1	1	3	0	1	0	0	0	0	0	0	0	0	0	4	0	0	0	0	1
6	0.2.4.4.1.2.21	Winogradskyella	21		0	0	0	0	0	0	0	0	11	0	5	4	0	0	0	0	0	0	0	0	0	0	0	0	0	0	0	0	0	1	0	0	0	0	0	0	0	0	0	0	0	0	0	0	0
6	0.2.4.4.1.2.22	Zobellia	1		0	0	0	0	0	0	0	0	0	1	0	0	0	0	0	0	0	0	0	0	0	0	0	0	0	0	0	0	0	0	0	0	0	0	0	0	0	0	0	0	0	0	0	0	0
6	0.2.4.4.1.2.23	unclassified	34738		101	103	249	280	105	117	9	45	3488	16297	5697	6897	3	9	43	43	98	27	463	61	2	13	10	16	69	5	32	15	4	40	21	11	25	11	32	13	0	23	35	49	14	7	1	6	82
5	0.2.4.4.1.3	Flavobacteriales_unclassified	775		1	0	1	0	0	1	1	0	3	683	36	27	0	0	2	0	0	0	13	2	0	1	0	0	0	0	3	0	0	0	0	0	0	0	0	0	0	0	0	0	0	0	0	0	0
6	0.2.4.4.1.3.1	unclassified	775		1	0	1	0	0	1	1	0	3	683	36	27	0	0	2	0	0	0	13	2	0	1	0	0	0	0	3	0	0	0	0	0	0	0	0	0	0	0	0	0	0	0	0	0	0
3	0.2.4.5	Sphingobacteriia	166		0	0	2	0	0	0	0	0	0	138	0	2	0	0	0	0	0	0	1	0	0	0	2	0	2	5	11	2	0	0	0	0	0	0	0	0	0	0	0	0	0	0	0	0	1
4	0.2.4.5.1	Sphingobacteriales	166		0	0	2	0	0	0	0	0	0	138	0	2	0	0	0	0	0	0	1	0	0	0	2	0	2	5	11	2	0	0	0	0	0	0	0	0	0	0	0	0	0	0	0	0	1
5	0.2.4.5.1.1	Chitinophagaceae	166		0	0	2	0	0	0	0	0	0	138	0	2	0	0	0	0	0	0	1	0	0	0	2	0	2	5	11	2	0	0	0	0	0	0	0	0	0	0	0	0	0	0	0	0	1
6	0.2.4.5.1.1.1	Balneola	145		0	0	2	0	0	0	0	0	0	120	0	2	0	0	0	0	0	0	1	0	0	0	1	0	2	5	11	1	0	0	0	0	0	0	0	0	0	0	0	0	0	0	0	0	0
6	0.2.4.5.1.1.2	Flavisolibacter	1		0	0	0	0	0	0	0	0	0	0	0	0	0	0	0	0	0	0	0	0	0	0	0	0	0	0	0	0	0	0	0	0	0	0	0	0	0	0	0	0	0	0	0	0	1
6	0.2.4.5.1.1.3	unclassified	20		0	0	0	0	0	0	0	0	0	18	0	0	0	0	0	0	0	0	0	0	0	0	1	0	0	0	0	1	0	0	0	0	0	0	0	0	0	0	0	0	0	0	0	0	0
2	0.2.5	Chloroflexi	7		0	0	0	0	0	1	0	0	0	0	0	0	0	0	0	0	0	0	3	0	0	0	0	0	0	0	3	0	0	0	0	0	0	0	0	0	0	0	0	0	0	0	0	0	0
3	0.2.5.1	Anaerolineae	7		0	0	0	0	0	1	0	0	0	0	0	0	0	0	0	0	0	0	3	0	0	0	0	0	0	0	3	0	0	0	0	0	0	0	0	0	0	0	0	0	0	0	0	0	0
4	0.2.5.1.1	Anaerolineales	7		0	0	0	0	0	1	0	0	0	0	0	0	0	0	0	0	0	0	3	0	0	0	0	0	0	0	3	0	0	0	0	0	0	0	0	0	0	0	0	0	0	0	0	0	0
5	0.2.5.1.1.1	Anaerolineaceae	7		0	0	0	0	0	1	0	0	0	0	0	0	0	0	0	0	0	0	3	0	0	0	0	0	0	0	3	0	0	0	0	0	0	0	0	0	0	0	0	0	0	0	0	0	0
6	0.2.5.1.1.1.1	unclassified	7		0	0	0	0	0	1	0	0	0	0	0	0	0	0	0	0	0	0	3	0	0	0	0	0	0	0	3	0	0	0	0	0	0	0	0	0	0	0	0	0	0	0	0	0	0
2	0.2.6	Deinococcus-Thermus	1		0	0	0	0	0	0	0	0	0	0	0	0	0	0	0	0	0	0	0	0	0	0	0	0	0	0	0	0	0	0	0	0	0	0	0	0	0	0	0	0	0	0	0	0	0
3	0.2.6.1	Deinococci	1		0	0	0	0	0	0	0	0	0	0	0	0	0	0	0	0	0	0	0	0	0	0	0	0	0	0	0	0	0	0	0	0	0	0	0	0	0	0	0	0	0	0	0	0	0
4	0.2.6.1.1	Thermales	1		0	0	0	0	0	0	0	0	0	0	0	0	0	0	0	0	0	0	0	0	0	0	0	0	0	0	0	0	0	0	0	0	0	0	0	0	0	0	0	0	0	0	0	0	0
5	0.2.6.1.1.1	Thermaceae	1		0	0	0	0	0	0	0	0	0	0	0	0	0	0	0	0	0	0	0	0	0	0	0	0	0	0	0	0	0	0	0	0	0	0	0	0	0	0	0	0	0	0	0	0	0
6	0.2.6.1.1.1.1	Thermus	1		0	0	0	0	0	0	0	0	0	0	0	0	0	0	0	0	0	0	0	0	0	0	0	0	0	0	0	0	0	0	0	0	0	0	0	0	0	0	0	0	0	0	0	0	0
2	0.2.7	Elusimicrobia	2		0	0	0	0	0	0	0	0	0	0	0	0	0	0	0	0	0	0	2	0	0	0	0	0	0	0	0	0	0	0	0	0	0	0	0	0	0	0	0	0	0	0	0	0	0
3	0.2.7.1	Endomicrobia	2		0	0	0	0	0	0	0	0	0	0	0	0	0	0	0	0	0	0	2	0	0	0	0	0	0	0	0	0	0	0	0	0	0	0	0	0	0	0	0	0	0	0	0	0	0
4	0.2.7.1.1	Candidatus_Endomicrobium	2		0	0	0	0	0	0	0	0	0	0	0	0	0	0	0	0	0	0	2	0	0	0	0	0	0	0	0	0	0	0	0	0	0	0	0	0	0	0	0	0	0	0	0	0	0
5	0.2.7.1.1.1	Candidatus_Endomicrobium_unclassified	2		0	0	0	0	0	0	0	0	0	0	0	0	0	0	0	0	0	0	2	0	0	0	0	0	0	0	0	0	0	0	0	0	0	0	0	0	0	0	0	0	0	0	0	0	0
6	0.2.7.1.1.1.1	unclassified	2		0	0	0	0	0	0	0	0	0	0	0	0	0	0	0	0	0	0	2	0	0	0	0	0	0	0	0	0	0	0	0	0	0	0	0	0	0	0	0	0	0	0	0	0	0
2	0.2.8	Firmicutes	428		2	3	6	3	3	6	1	2	0	0	0	0	0	63	5	1	2	4	21	2	0	5	1	0	1	3	2	2	3	20	0	3	1	1	2	1	2	0	7	16	1	2	0	5	13
3	0.2.8.1	Bacilli	385		2	2	5	3	1	6	1	0	0	0	0	0	0	61	5	0	2	4	15	2	0	5	1	0	1	3	2	2	3	18	0	1	1	1	2	0	2	0	5	12	1	2	0	5	8
4	0.2.8.1.1	Bacillales	85		0	2	2	0	1	0	0	0	0	0	0	0	0	2	0	0	0	3	2	1	0	0	1	0	1	1	0	1	0	2	0	0	0	1	0	0	0	0	0	1	0	0	0	5	1
5	0.2.8.1.1.1	Bacillaceae_1	10		0	1	0	0	0	0	0	0	0	0	0	0	0	0	0	0	0	0	2	0	0	0	0	0	0	0	0	0	0	1	0	0	0	0	0	0	0	0	0	1	0	0	0	0	1
6	0.2.8.1.1.1.1	Bacillus	9		0	1	0	0	0	0	0	0	0	0	0	0	0	0	0	0	0	0	2	0	0	0	0	0	0	0	0	0	0	1	0	0	0	0	0	0	0	0	0	1	0	0	0	0	0
6	0.2.8.1.1.1.2	unclassified	1		0	0	0	0	0	0	0	0	0	0	0	0	0	0	0	0	0	0	0	0	0	0	0	0	0	0	0	0	0	0	0	0	0	0	0	0	0	0	0	0	0	0	0	0	1
5	0.2.8.1.1.2	Bacillaceae_2	1		0	1	0	0	0	0	0	0	0	0	0	0	0	0	0	0	0	0	0	0	0	0	0	0	0	0	0	0	0	0	0	0	0	0	0	0	0	0	0	0	0	0	0	0	0
6	0.2.8.1.1.2.1	unclassified	1		0	1	0	0	0	0	0	0	0	0	0	0	0	0	0	0	0	0	0	0	0	0	0	0	0	0	0	0	0	0	0	0	0	0	0	0	0	0	0	0	0	0	0	0	0
5	0.2.8.1.1.3	Bacillales_Incertae_Sedis_XI	1		0	0	0	0	0	0	0	0	0	0	0	0	0	1	0	0	0	0	0	0	0	0	0	0	0	0	0	0	0	0	0	0	0	0	0	0	0	0	0	0	0	0	0	0	0
6	0.2.8.1.1.3.1	Gemella	1		0	0	0	0	0	0	0	0	0	0	0	0	0	1	0	0	0	0	0	0	0	0	0	0	0	0	0	0	0	0	0	0	0	0	0	0	0	0	0	0	0	0	0	0	0
5	0.2.8.1.1.4	Bacillales_unclassified	3		0	0	0	0	0	0	0	0	0	0	0	0	0	0	0	0	0	0	0	0	0	0	0	0	0	0	0	1	0	1	0	0	0	0	0	0	0	0	0	0	0	0	0	0	0
6	0.2.8.1.1.4.1	unclassified	3		0	0	0	0	0	0	0	0	0	0	0	0	0	0	0	0	0	0	0	0	0	0	0	0	0	0	0	1	0	1	0	0	0	0	0	0	0	0	0	0	0	0	0	0	0
5	0.2.8.1.1.5	Listeriaceae	1		0	0	0	0	0	0	0	0	0	0	0	0	0	0	0	0	0	0	0	1	0	0	0	0	0	0	0	0	0	0	0	0	0	0	0	0	0	0	0	0	0	0	0	0	0
6	0.2.8.1.1.5.1	Brochothrix	1		0	0	0	0	0	0	0	0	0	0	0	0	0	0	0	0	0	0	0	1	0	0	0	0	0	0	0	0	0	0	0	0	0	0	0	0	0	0	0	0	0	0	0	0	0
5	0.2.8.1.1.6	Staphylococcaceae	69		0	0	2	0	1	0	0	0	0	0	0	0	0	1	0	0	0	3	0	0	0	0	1	0	1	1	0	0	0	0	0	0	0	1	0	0	0	0	0	0	0	0	0	5	0
6	0.2.8.1.1.6.1	Staphylococcus	41		0	0	2	0	0	0	0	0	0	0	0	0	0	1	0	0	0	3	0	0	0	0	1	0	1	1	0	0	0	0	0	0	0	1	0	0	0	0	0	0	0	0	0	5	0
6	0.2.8.1.1.6.2	unclassified	28		0	0	0	0	1	0	0	0	0	0	0	0	0	0	0	0	0	0	0	0	0	0	0	0	0	0	0	0	0	0	0	0	0	0	0	0	0	0	0	0	0	0	0	0	0
4	0.2.8.1.2	Bacilli_unclassified	1		0	0	0	0	0	0	0	0	0	0	0	0	0	0	0	0	0	0	0	0	0	0	0	0	0	0	0	0	0	0	0	0	0	0	0	0	0	0	0	1	0	0	0	0	0
5	0.2.8.1.2.1	Bacilli_unclassified	1		0	0	0	0	0	0	0	0	0	0	0	0	0	0	0	0	0	0	0	0	0	0	0	0	0	0	0	0	0	0	0	0	0	0	0	0	0	0	0	1	0	0	0	0	0
6	0.2.8.1.2.1.1	unclassified	1		0	0	0	0	0	0	0	0	0	0	0	0	0	0	0	0	0	0	0	0	0	0	0	0	0	0	0	0	0	0	0	0	0	0	0	0	0	0	0	1	0	0	0	0	0
4	0.2.8.1.3	Lactobacillales	299		2	0	3	3	0	6	1	0	0	0	0	0	0	59	5	0	2	1	13	1	0	5	0	0	0	2	2	1	3	16	0	1	1	0	2	0	2	0	5	10	1	2	0	0	7
5	0.2.8.1.3.1	Carnobacteriaceae	21		0	0	0	0	0	0	0	0	0	0	0	0	0	6	3	0	0	0	3	0	0	0	0	0	0	0	0	0	0	0	0	0	0	0	1	0	2	0	0	0	0	0	0	0	6
6	0.2.8.1.3.1.1	Dolosigranulum	11		0	0	0	0	0	0	0	0	0	0	0	0	0	0	3	0	0	0	0	0	0	0	0	0	0	0	0	0	0	0	0	0	0	0	0	0	2	0	0	0	0	0	0	0	6
6	0.2.8.1.3.1.2	Granulicatella	6		0	0	0	0	0	0	0	0	0	0	0	0	0	5	0	0	0	0	0	0	0	0	0	0	0	0	0	0	0	0	0	0	0	0	1	0	0	0	0	0	0	0	0	0	0
6	0.2.8.1.3.1.3	Trichococcus	3		0	0	0	0	0	0	0	0	0	0	0	0	0	0	0	0	0	0	3	0	0	0	0	0	0	0	0	0	0	0	0	0	0	0	0	0	0	0	0	0	0	0	0	0	0
6	0.2.8.1.3.1.4	unclassified	1		0	0	0	0	0	0	0	0	0	0	0	0	0	1	0	0	0	0	0	0	0	0	0	0	0	0	0	0	0	0	0	0	0	0	0	0	0	0	0	0	0	0	0	0	0
5	0.2.8.1.3.2	Enterococcaceae	42		0	0	1	1	0	1	0	0	0	0	0	0	0	0	0	0	1	0	7	0	0	5	0	0	0	0	0	0	0	14	0	0	0	0	0	0	0	0	3	9	0	0	0	0	0
6	0.2.8.1.3.2.1	Enterococcus	41		0	0	1	1	0	1	0	0	0	0	0	0	0	0	0	0	1	0	7	0	0	4	0	0	0	0	0	0	0	14	0	0	0	0	0	0	0	0	3	9	0	0	0	0	0
6	0.2.8.1.3.2.2	unclassified	1		0	0	0	0	0	0	0	0	0	0	0	0	0	0	0	0	0	0	0	0	0	1	0	0	0	0	0	0	0	0	0	0	0	0	0	0	0	0	0	0	0	0	0	0	0
5	0.2.8.1.3.3	Lactobacillaceae	3		0	0	0	0	0	1	0	0	0	0	0	0	0	0	0	0	0	0	0	0	0	0	0	0	0	0	0	0	0	0	0	0	0	0	0	0	0	0	0	0	1	0	0	0	0
6	0.2.8.1.3.3.1	Lactobacillus	3		0	0	0	0	0	1	0	0	0	0	0	0	0	0	0	0	0	0	0	0	0	0	0	0	0	0	0	0	0	0	0	0	0	0	0	0	0	0	0	0	1	0	0	0	0
5	0.2.8.1.3.4	Lactobacillales_unclassified	3		0	0	0	0	0	1	0	0	0	0	0	0	0	0	0	0	0	0	0	1	0	0	0	0	0	0	0	0	0	0	0	0	0	0	0	0	0	0	0	1	0	0	0	0	0
6	0.2.8.1.3.4.1	unclassified	3		0	0	0	0	0	1	0	0	0	0	0	0	0	0	0	0	0	0	0	1	0	0	0	0	0	0	0	0	0	0	0	0	0	0	0	0	0	0	0	1	0	0	0	0	0
5	0.2.8.1.3.5	Streptococcaceae	230		2	0	2	2	0	3	1	0	0	0	0	0	0	53	2	0	1	1	3	0	0	0	0	0	0	2	2	1	3	2	0	1	1	0	1	0	0	0	2	0	0	2	0	0	1
6	0.2.8.1.3.5.1	Lactococcus	35		0	0	0	0	0	0	0	0	0	0	0	0	0	0	0	0	1	0	1	0	0	0	0	0	0	1	0	0	0	0	0	0	0	0	0	0	0	0	0	0	0	0	0	0	0
6	0.2.8.1.3.5.2	Streptococcus	195		2	0	2	2	0	3	1	0	0	0	0	0	0	53	2	0	0	1	2	0	0	0	0	0	0	1	2	1	3	2	0	1	1	0	1	0	0	0	2	0	0	2	0	0	1
3	0.2.8.2	Clostridia	24		0	1	1	0	2	0	0	1	0	0	0	0	0	1	0	0	0	0	2	0	0	0	0	0	0	0	0	0	0	0	0	1	0	0	0	1	0	0	2	3	0	0	0	0	5
4	0.2.8.2.1	Clostridia_unclassified	1		0	0	0	0	0	0	0	0	0	0	0	0	0	0	0	0	0	0	0	0	0	0	0	0	0	0	0	0	0	0	0	0	0	0	0	0	0	0	1	0	0	0	0	0	0
5	0.2.8.2.1.1	Clostridia_unclassified	1		0	0	0	0	0	0	0	0	0	0	0	0	0	0	0	0	0	0	0	0	0	0	0	0	0	0	0	0	0	0	0	0	0	0	0	0	0	0	1	0	0	0	0	0	0
6	0.2.8.2.1.1.1	unclassified	1		0	0	0	0	0	0	0	0	0	0	0	0	0	0	0	0	0	0	0	0	0	0	0	0	0	0	0	0	0	0	0	0	0	0	0	0	0	0	1	0	0	0	0	0	0
4	0.2.8.2.2	Clostridiales	22		0	1	1	0	2	0	0	1	0	0	0	0	0	1	0	0	0	0	2	0	0	0	0	0	0	0	0	0	0	0	0	1	0	0	0	1	0	0	1	2	0	0	0	0	5
5	0.2.8.2.2.1	Clostridiaceae_1	2		0	0	0	0	1	0	0	0	0	0	0	0	0	0	0	0	0	0	1	0	0	0	0	0	0	0	0	0	0	0	0	0	0	0	0	0	0	0	0	0	0	0	0	0	0
6	0.2.8.2.2.1.1	Clostridium_sensu_stricto	2		0	0	0	0	1	0	0	0	0	0	0	0	0	0	0	0	0	0	1	0	0	0	0	0	0	0	0	0	0	0	0	0	0	0	0	0	0	0	0	0	0	0	0	0	0
5	0.2.8.2.2.2	Clostridiales_Incertae_Sedis_XI	11		0	0	0	0	0	0	0	0	0	0	0	0	0	1	0	0	0	0	0	0	0	0	0	0	0	0	0	0	0	0	0	1	0	0	0	0	0	0	0	0	0	0	0	0	5
6	0.2.8.2.2.2.1	Anaerococcus	2		0	0	0	0	0	0	0	0	0	0	0	0	0	1	0	0	0	0	0	0	0	0	0	0	0	0	0	0	0	0	0	1	0	0	0	0	0	0	0	0	0	0	0	0	0
6	0.2.8.2.2.2.2	Peptoniphilus	9		0	0	0	0	0	0	0	0	0	0	0	0	0	0	0	0	0	0	0	0	0	0	0	0	0	0	0	0	0	0	0	0	0	0	0	0	0	0	0	0	0	0	0	0	5
5	0.2.8.2.2.3	Clostridiales_unclassified	1		0	0	0	0	1	0	0	0	0	0	0	0	0	0	0	0	0	0	0	0	0	0	0	0	0	0	0	0	0	0	0	0	0	0	0	0	0	0	0	0	0	0	0	0	0
6	0.2.8.2.2.3.1	unclassified	1		0	0	0	0	1	0	0	0	0	0	0	0	0	0	0	0	0	0	0	0	0	0	0	0	0	0	0	0	0	0	0	0	0	0	0	0	0	0	0	0	0	0	0	0	0
5	0.2.8.2.2.4	Eubacteriaceae	1		0	0	0	0	0	0	0	0	0	0	0	0	0	0	0	0	0	0	1	0	0	0	0	0	0	0	0	0	0	0	0	0	0	0	0	0	0	0	0	0	0	0	0	0	0
6	0.2.8.2.2.4.1	Eubacterium	1		0	0	0	0	0	0	0	0	0	0	0	0	0	0	0	0	0	0	1	0	0	0	0	0	0	0	0	0	0	0	0	0	0	0	0	0	0	0	0	0	0	0	0	0	0
5	0.2.8.2.2.5	Incertae_Sedis_XI	1		0	0	0	0	0	0	0	0	0	0	0	0	0	0	0	0	0	0	0	0	0	0	0	0	0	0	0	0	0	0	0	0	0	0	0	1	0	0	0	0	0	0	0	0	0
6	0.2.8.2.2.5.1	Dethiosulfatibacter	1		0	0	0	0	0	0	0	0	0	0	0	0	0	0	0	0	0	0	0	0	0	0	0	0	0	0	0	0	0	0	0	0	0	0	0	1	0	0	0	0	0	0	0	0	0
5	0.2.8.2.2.6	Peptococcaceae_2	2		0	0	0	0	0	0	0	0	0	0	0	0	0	0	0	0	0	0	0	0	0	0	0	0	0	0	0	0	0	0	0	0	0	0	0	0	0	0	0	2	0	0	0	0	0
6	0.2.8.2.2.6.1	Desulfotomaculum	2		0	0	0	0	0	0	0	0	0	0	0	0	0	0	0	0	0	0	0	0	0	0	0	0	0	0	0	0	0	0	0	0	0	0	0	0	0	0	0	2	0	0	0	0	0
5	0.2.8.2.2.7	Peptostreptococcaceae	2		0	1	0	0	0	0	0	0	0	0	0	0	0	0	0	0	0	0	0	0	0	0	0	0	0	0	0	0	0	0	0	0	0	0	0	0	0	0	1	0	0	0	0	0	0
6	0.2.8.2.2.7.1	Clostridium_XI	1		0	0	0	0	0	0	0	0	0	0	0	0	0	0	0	0	0	0	0	0	0	0	0	0	0	0	0	0	0	0	0	0	0	0	0	0	0	0	1	0	0	0	0	0	0
6	0.2.8.2.2.7.2	Peptostreptococcus	1		0	1	0	0	0	0	0	0	0	0	0	0	0	0	0	0	0	0	0	0	0	0	0	0	0	0	0	0	0	0	0	0	0	0	0	0	0	0	0	0	0	0	0	0	0
5	0.2.8.2.2.8	Ruminococcaceae	2		0	0	1	0	0	0	0	1	0	0	0	0	0	0	0	0	0	0	0	0	0	0	0	0	0	0	0	0	0	0	0	0	0	0	0	0	0	0	0	0	0	0	0	0	0
6	0.2.8.2.2.8.1	Faecalibacterium	2		0	0	1	0	0	0	0	1	0	0	0	0	0	0	0	0	0	0	0	0	0	0	0	0	0	0	0	0	0	0	0	0	0	0	0	0	0	0	0	0	0	0	0	0	0
4	0.2.8.2.3	Thermoanaerobacterales	1		0	0	0	0	0	0	0	0	0	0	0	0	0	0	0	0	0	0	0	0	0	0	0	0	0	0	0	0	0	0	0	0	0	0	0	0	0	0	0	1	0	0	0	0	0
5	0.2.8.2.3.1	Thermoanaerobacteraceae	1		0	0	0	0	0	0	0	0	0	0	0	0	0	0	0	0	0	0	0	0	0	0	0	0	0	0	0	0	0	0	0	0	0	0	0	0	0	0	0	1	0	0	0	0	0
6	0.2.8.2.3.1.1	Thermoanaerobacter	1		0	0	0	0	0	0	0	0	0	0	0	0	0	0	0	0	0	0	0	0	0	0	0	0	0	0	0	0	0	0	0	0	0	0	0	0	0	0	0	1	0	0	0	0	0
3	0.2.8.3	Firmicutes_unclassified	1		0	0	0	0	0	0	0	0	0	0	0	0	0	0	0	0	0	0	0	0	0	0	0	0	0	0	0	0	0	0	0	1	0	0	0	0	0	0	0	0	0	0	0	0	0
4	0.2.8.3.1	Firmicutes_unclassified	1		0	0	0	0	0	0	0	0	0	0	0	0	0	0	0	0	0	0	0	0	0	0	0	0	0	0	0	0	0	0	0	1	0	0	0	0	0	0	0	0	0	0	0	0	0
5	0.2.8.3.1.1	Firmicutes_unclassified	1		0	0	0	0	0	0	0	0	0	0	0	0	0	0	0	0	0	0	0	0	0	0	0	0	0	0	0	0	0	0	0	1	0	0	0	0	0	0	0	0	0	0	0	0	0
6	0.2.8.3.1.1.1	unclassified	1		0	0	0	0	0	0	0	0	0	0	0	0	0	0	0	0	0	0	0	0	0	0	0	0	0	0	0	0	0	0	0	1	0	0	0	0	0	0	0	0	0	0	0	0	0
3	0.2.8.4	Negativicutes	18		0	0	0	0	0	0	0	1	0	0	0	0	0	1	0	1	0	0	4	0	0	0	0	0	0	0	0	0	0	2	0	0	0	0	0	0	0	0	0	1	0	0	0	0	0
4	0.2.8.4.1	Selenomonadales	18		0	0	0	0	0	0	0	1	0	0	0	0	0	1	0	1	0	0	4	0	0	0	0	0	0	0	0	0	0	2	0	0	0	0	0	0	0	0	0	1	0	0	0	0	0
5	0.2.8.4.1.1	Veillonellaceae	18		0	0	0	0	0	0	0	1	0	0	0	0	0	1	0	1	0	0	4	0	0	0	0	0	0	0	0	0	0	2	0	0	0	0	0	0	0	0	0	1	0	0	0	0	0
6	0.2.8.4.1.1.1	Anaeroglobus	1		0	0	0	0	0	0	0	0	0	0	0	0	0	0	0	0	0	0	0	0	0	0	0	0	0	0	0	0	0	0	0	0	0	0	0	0	0	0	0	1	0	0	0	0	0
6	0.2.8.4.1.1.2	Dialister	1		0	0	0	0	0	0	0	0	0	0	0	0	0	0	0	0	0	0	0	0	0	0	0	0	0	0	0	0	0	0	0	0	0	0	0	0	0	0	0	0	0	0	0	0	0
6	0.2.8.4.1.1.3	Megasphaera	6		0	0	0	0	0	0	0	0	0	0	0	0	0	0	0	0	0	0	0	0	0	0	0	0	0	0	0	0	0	0	0	0	0	0	0	0	0	0	0	0	0	0	0	0	0
6	0.2.8.4.1.1.4	Veillonella	8		0	0	0	0	0	0	0	1	0	0	0	0	0	1	0	1	0	0	2	0	0	0	0	0	0	0	0	0	0	2	0	0	0	0	0	0	0	0	0	0	0	0	0	0	0
6	0.2.8.4.1.1.5	unclassified	2		0	0	0	0	0	0	0	0	0	0	0	0	0	0	0	0	0	0	2	0	0	0	0	0	0	0	0	0	0	0	0	0	0	0	0	0	0	0	0	0	0	0	0	0	0
2	0.2.9	Fusobacteria	3		0	0	0	0	0	0	0	0	0	0	0	0	0	0	0	0	0	0	0	0	0	0	0	0	1	0	0	0	0	0	0	0	0	0	0	0	0	0	0	0	0	0	0	0	0
3	0.2.9.1	Fusobacteriia	3		0	0	0	0	0	0	0	0	0	0	0	0	0	0	0	0	0	0	0	0	0	0	0	0	1	0	0	0	0	0	0	0	0	0	0	0	0	0	0	0	0	0	0	0	0
4	0.2.9.1.1	Fusobacteriales	3		0	0	0	0	0	0	0	0	0	0	0	0	0	0	0	0	0	0	0	0	0	0	0	0	1	0	0	0	0	0	0	0	0	0	0	0	0	0	0	0	0	0	0	0	0
5	0.2.9.1.1.1	Fusobacteriaceae	1		0	0	0	0	0	0	0	0	0	0	0	0	0	0	0	0	0	0	0	0	0	0	0	0	1	0	0	0	0	0	0	0	0	0	0	0	0	0	0	0	0	0	0	0	0
6	0.2.9.1.1.1.1	Fusobacterium	1		0	0	0	0	0	0	0	0	0	0	0	0	0	0	0	0	0	0	0	0	0	0	0	0	1	0	0	0	0	0	0	0	0	0	0	0	0	0	0	0	0	0	0	0	0
5	0.2.9.1.1.2	Leptotrichiaceae	2		0	0	0	0	0	0	0	0	0	0	0	0	0	0	0	0	0	0	0	0	0	0	0	0	0	0	0	0	0	0	0	0	0	0	0	0	0	0	0	0	0	0	0	0	0
6	0.2.9.1.1.2.1	Leptotrichia	2		0	0	0	0	0	0	0	0	0	0	0	0	0	0	0	0	0	0	0	0	0	0	0	0	0	0	0	0	0	0	0	0	0	0	0	0	0	0	0	0	0	0	0	0	0
2	0.2.10	Gemmatimonadetes	1		0	0	0	0	0	0	0	0	0	0	0	0	0	0	0	0	0	0	0	0	0	0	0	0	0	0	0	0	0	0	0	0	0	0	1	0	0	0	0	0	0	0	0	0	0
3	0.2.10.1	Gemmatimonadetes	1		0	0	0	0	0	0	0	0	0	0	0	0	0	0	0	0	0	0	0	0	0	0	0	0	0	0	0	0	0	0	0	0	0	0	1	0	0	0	0	0	0	0	0	0	0
4	0.2.10.1.1	Gemmatimonadales	1		0	0	0	0	0	0	0	0	0	0	0	0	0	0	0	0	0	0	0	0	0	0	0	0	0	0	0	0	0	0	0	0	0	0	1	0	0	0	0	0	0	0	0	0	0
5	0.2.10.1.1.1	Gemmatimonadaceae	1		0	0	0	0	0	0	0	0	0	0	0	0	0	0	0	0	0	0	0	0	0	0	0	0	0	0	0	0	0	0	0	0	0	0	1	0	0	0	0	0	0	0	0	0	0
6	0.2.10.1.1.1.1	Gemmatimonas	1		0	0	0	0	0	0	0	0	0	0	0	0	0	0	0	0	0	0	0	0	0	0	0	0	0	0	0	0	0	0	0	0	0	0	1	0	0	0	0	0	0	0	0	0	0
2	0.2.11	Hydrogenedentes	1		0	0	0	0	0	0	0	0	0	0	0	0	0	0	0	0	0	0	0	0	0	0	1	0	0	0	0	0	0	0	0	0	0	0	0	0	0	0	0	0	0	0	0	0	0
3	0.2.11.1	Candidatus_Hydrogenedens	1		0	0	0	0	0	0	0	0	0	0	0	0	0	0	0	0	0	0	0	0	0	0	1	0	0	0	0	0	0	0	0	0	0	0	0	0	0	0	0	0	0	0	0	0	0
4	0.2.11.1.1	Candidatus_Hydrogenedens_unclassified	1		0	0	0	0	0	0	0	0	0	0	0	0	0	0	0	0	0	0	0	0	0	0	1	0	0	0	0	0	0	0	0	0	0	0	0	0	0	0	0	0	0	0	0	0	0
5	0.2.11.1.1.1	Candidatus_Hydrogenedens_unclassified	1		0	0	0	0	0	0	0	0	0	0	0	0	0	0	0	0	0	0	0	0	0	0	1	0	0	0	0	0	0	0	0	0	0	0	0	0	0	0	0	0	0	0	0	0	0
6	0.2.11.1.1.1.1	unclassified	1		0	0	0	0	0	0	0	0	0	0	0	0	0	0	0	0	0	0	0	0	0	0	1	0	0	0	0	0	0	0	0	0	0	0	0	0	0	0	0	0	0	0	0	0	0
2	0.2.12	Marinimicrobia	32		0	0	5	0	0	1	0	0	1	0	0	0	2	0	5	0	0	0	0	0	3	0	8	0	0	0	0	0	5	0	0	0	0	0	0	0	2	0	0	0	0	0	0	0	0
3	0.2.12.1	Marinimicrobia_unclassified	32		0	0	5	0	0	1	0	0	1	0	0	0	2	0	5	0	0	0	0	0	3	0	8	0	0	0	0	0	5	0	0	0	0	0	0	0	2	0	0	0	0	0	0	0	0
4	0.2.12.1.1	Marinimicrobia_unclassified	32		0	0	5	0	0	1	0	0	1	0	0	0	2	0	5	0	0	0	0	0	3	0	8	0	0	0	0	0	5	0	0	0	0	0	0	0	2	0	0	0	0	0	0	0	0
5	0.2.12.1.1.1	Marinimicrobia_unclassified	32		0	0	5	0	0	1	0	0	1	0	0	0	2	0	5	0	0	0	0	0	3	0	8	0	0	0	0	0	5	0	0	0	0	0	0	0	2	0	0	0	0	0	0	0	0
6	0.2.12.1.1.1.1	unclassified	32		0	0	5	0	0	1	0	0	1	0	0	0	2	0	5	0	0	0	0	0	3	0	8	0	0	0	0	0	5	0	0	0	0	0	0	0	2	0	0	0	0	0	0	0	0
2	0.2.13	Nitrospinae	31		0	2	10	0	0	12	0	0	0	0	0	0	1	0	1	0	0	0	0	0	1	0	3	0	0	0	0	0	0	0	0	0	0	0	0	0	0	0	0	0	0	0	0	0	0
3	0.2.13.1	Nitrospinia	31		0	2	10	0	0	12	0	0	0	0	0	0	1	0	1	0	0	0	0	0	1	0	3	0	0	0	0	0	0	0	0	0	0	0	0	0	0	0	0	0	0	0	0	0	0
4	0.2.13.1.1	Nitrospinales	31		0	2	10	0	0	12	0	0	0	0	0	0	1	0	1	0	0	0	0	0	1	0	3	0	0	0	0	0	0	0	0	0	0	0	0	0	0	0	0	0	0	0	0	0	0
5	0.2.13.1.1.1	Nitrospinaceae	31		0	2	10	0	0	12	0	0	0	0	0	0	1	0	1	0	0	0	0	0	1	0	3	0	0	0	0	0	0	0	0	0	0	0	0	0	0	0	0	0	0	0	0	0	0
6	0.2.13.1.1.1.1	Nitrospina	31		0	2	10	0	0	12	0	0	0	0	0	0	1	0	1	0	0	0	0	0	1	0	3	0	0	0	0	0	0	0	0	0	0	0	0	0	0	0	0	0	0	0	0	0	0
2	0.2.14	Nitrospirae	2		0	0	0	0	0	0	0	0	0	0	0	0	0	0	0	0	0	0	2	0	0	0	0	0	0	0	0	0	0	0	0	0	0	0	0	0	0	0	0	0	0	0	0	0	0
3	0.2.14.1	Nitrospira	2		0	0	0	0	0	0	0	0	0	0	0	0	0	0	0	0	0	0	2	0	0	0	0	0	0	0	0	0	0	0	0	0	0	0	0	0	0	0	0	0	0	0	0	0	0
4	0.2.14.1.1	Nitrospirales	2		0	0	0	0	0	0	0	0	0	0	0	0	0	0	0	0	0	0	2	0	0	0	0	0	0	0	0	0	0	0	0	0	0	0	0	0	0	0	0	0	0	0	0	0	0
5	0.2.14.1.1.1	Nitrospiraceae	2		0	0	0	0	0	0	0	0	0	0	0	0	0	0	0	0	0	0	2	0	0	0	0	0	0	0	0	0	0	0	0	0	0	0	0	0	0	0	0	0	0	0	0	0	0
6	0.2.14.1.1.1.1	Nitrospira	2		0	0	0	0	0	0	0	0	0	0	0	0	0	0	0	0	0	0	2	0	0	0	0	0	0	0	0	0	0	0	0	0	0	0	0	0	0	0	0	0	0	0	0	0	0
2	0.2.15	Planctomycetes	20		0	0	1	0	0	0	0	1	0	0	0	0	1	6	0	1	0	1	0	0	2	0	0	0	0	0	0	0	2	1	0	0	0	0	0	0	0	0	0	0	0	0	0	0	0
3	0.2.15.1	Planctomycetia	20		0	0	1	0	0	0	0	1	0	0	0	0	1	6	0	1	0	1	0	0	2	0	0	0	0	0	0	0	2	1	0	0	0	0	0	0	0	0	0	0	0	0	0	0	0
4	0.2.15.1.1	Planctomycetales	20		0	0	1	0	0	0	0	1	0	0	0	0	1	6	0	1	0	1	0	0	2	0	0	0	0	0	0	0	2	1	0	0	0	0	0	0	0	0	0	0	0	0	0	0	0
5	0.2.15.1.1.1	Planctomycetaceae	20		0	0	1	0	0	0	0	1	0	0	0	0	1	6	0	1	0	1	0	0	2	0	0	0	0	0	0	0	2	1	0	0	0	0	0	0	0	0	0	0	0	0	0	0	0
6	0.2.15.1.1.1.1	Planctomyces	2		0	0	1	0	0	0	0	0	0	0	0	0	0	0	0	0	0	0	0	0	0	0	0	0	0	0	0	0	1	0	0	0	0	0	0	0	0	0	0	0	0	0	0	0	0
6	0.2.15.1.1.1.2	Rhodopirellula	4		0	0	0	0	0	0	0	0	0	0	0	0	0	1	0	0	0	1	0	0	2	0	0	0	0	0	0	0	0	0	0	0	0	0	0	0	0	0	0	0	0	0	0	0	0
6	0.2.15.1.1.1.3	unclassified	14		0	0	0	0	0	0	0	1	0	0	0	0	1	5	0	1	0	0	0	0	0	0	0	0	0	0	0	0	1	1	0	0	0	0	0	0	0	0	0	0	0	0	0	0	0
2	0.2.16	Proteobacteria	3121398		67260	71428	95427	125170	62837	58937	84964	41537	94922	59926	29703	27750	65580	71696	74844	53461	38357	50312	82212	56830	77600	67577	55659	68302	75358	46809	49903	44470	80409	78305	52779	109188	76138	38331	35188	34495	73619	46220	84932	91743	62585	40274	37630	55710	39064
3	0.2.16.1	Alphaproteobacteria	962868		20052	22252	33507	95113	54597	51266	4851	2822	4541	8798	2370	5243	1923	22828	14646	8510	7569	16266	29381	12816	4535	6289	8833	13521	15817	11189	25411	20125	5380	6453	24465	48007	53163	23100	33303	15178	4401	38327	11284	8566	44428	38615	36061	2767	2659
4	0.2.16.1.1	Alphaproteobacteria_unclassified	4504		25	46	66	179	82	98	24	2	594	48	398	467	3	7	49	32	12	56	69	45	9	1	20	14	12	57	50	172	1	9	57	27	60	64	72	93	0	30	17	5	154	109	176	2	16
5	0.2.16.1.1.1	Alphaproteobacteria_unclassified	4504		25	46	66	179	82	98	24	2	594	48	398	467	3	7	49	32	12	56	69	45	9	1	20	14	12	57	50	172	1	9	57	27	60	64	72	93	0	30	17	5	154	109	176	2	16
6	0.2.16.1.1.1.1	unclassified	4504		25	46	66	179	82	98	24	2	594	48	398	467	3	7	49	32	12	56	69	45	9	1	20	14	12	57	50	172	1	9	57	27	60	64	72	93	0	30	17	5	154	109	176	2	16
4	0.2.16.1.2	Caulobacterales	55040		380	534	588	3961	1870	2105	12	3	148	692	53	44	6	38	39	19	21	110	114	44	75	57	682	388	699	2493	1262	2703	3	5	3715	322	4653	1095	4848	1800	0	912	357	6	11048	2763	2280	288	230
5	0.2.16.1.2.1	Caulobacteraceae	11		0	0	0	0	0	0	0	0	0	0	0	0	0	7	0	0	0	0	0	0	0	0	0	0	0	0	0	0	0	2	0	0	0	0	0	0	0	1	0	0	0	1	0	0	0
6	0.2.16.1.2.1.1	Brevundimonas	11		0	0	0	0	0	0	0	0	0	0	0	0	0	7	0	0	0	0	0	0	0	0	0	0	0	0	0	0	0	2	0	0	0	0	0	0	0	1	0	0	0	1	0	0	0
5	0.2.16.1.2.2	Hyphomonadaceae	55029		380	534	588	3961	1870	2105	12	3	148	692	53	44	6	31	39	19	21	110	114	44	75	57	682	388	699	2493	1262	2703	3	3	3715	322	4653	1095	4848	1800	0	911	357	6	11048	2762	2280	288	230
6	0.2.16.1.2.2.1	Henriciella	2		0	0	0	0	0	0	0	0	0	0	0	0	0	0	0	0	0	0	0	0	0	0	0	0	0	1	0	0	0	0	0	0	0	0	0	0	0	0	0	0	0	0	1	0	0
6	0.2.16.1.2.2.2	Hyphomonas	44016		379	529	582	3946	1857	2078	12	3	148	691	52	42	6	31	39	18	19	106	107	40	73	57	679	387	687	2456	1241	1328	2	3	3690	279	829	104	1308	958	0	907	355	5	10979	2748	2254	286	228
6	0.2.16.1.2.2.3	Maricaulis	2		0	0	1	0	0	0	0	0	0	0	0	0	0	0	0	0	0	0	0	0	0	0	0	0	0	0	0	0	0	0	0	0	0	0	0	1	0	0	0	0	0	0	0	0	0
6	0.2.16.1.2.2.4	Oceanicaulis	10652		0	0	0	2	2	2	0	0	0	0	0	2	0	0	0	1	2	0	7	3	0	0	0	0	5	0	12	1361	1	0	0	41	3819	990	3529	833	0	0	0	0	7	3	0	1	0
6	0.2.16.1.2.2.5	Ponticaulis	7		0	0	0	0	7	0	0	0	0	0	0	0	0	0	0	0	0	0	0	0	0	0	0	0	0	0	0	0	0	0	0	0	0	0	0	0	0	0	0	0	0	0	0	0	0
6	0.2.16.1.2.2.6	unclassified	350		1	5	5	13	4	25	0	0	0	1	1	0	0	0	0	0	0	4	0	1	2	0	3	1	7	36	9	14	0	0	25	2	5	1	11	8	0	4	2	1	62	11	25	1	2
4	0.2.16.1.3	Kiloniellales	16		0	0	0	0	0	0	0	0	5	0	6	2	0	0	2	0	0	1	0	0	0	0	0	0	0	0	0	0	0	0	0	0	0	0	0	0	0	0	0	0	0	0	0	0	0
5	0.2.16.1.3.1	Kiloniellaceae	16		0	0	0	0	0	0	0	0	5	0	6	2	0	0	2	0	0	1	0	0	0	0	0	0	0	0	0	0	0	0	0	0	0	0	0	0	0	0	0	0	0	0	0	0	0
6	0.2.16.1.3.1.1	Kiloniella	16		0	0	0	0	0	0	0	0	5	0	6	2	0	0	2	0	0	1	0	0	0	0	0	0	0	0	0	0	0	0	0	0	0	0	0	0	0	0	0	0	0	0	0	0	0
4	0.2.16.1.4	Kordiimonadales	9		0	0	2	0	0	0	0	0	0	0	0	0	0	0	0	0	0	0	0	0	0	0	2	0	0	2	0	0	0	0	0	0	0	0	0	3	0	0	0	0	0	0	0	0	0
5	0.2.16.1.4.1	Kordiimonadaceae	9		0	0	2	0	0	0	0	0	0	0	0	0	0	0	0	0	0	0	0	0	0	0	2	0	0	2	0	0	0	0	0	0	0	0	0	3	0	0	0	0	0	0	0	0	0
6	0.2.16.1.4.1.1	Kordiimonas	9		0	0	2	0	0	0	0	0	0	0	0	0	0	0	0	0	0	0	0	0	0	0	2	0	0	2	0	0	0	0	0	0	0	0	0	3	0	0	0	0	0	0	0	0	0
4	0.2.16.1.5	Rhizobiales	907		0	2	1	0	2	4	1	2	1	0	0	0	0	34	3	1	0	2	119	2	49	34	32	30	44	145	100	37	9	14	14	10	6	2	11	31	5	1	21	10	6	2	13	2	6
5	0.2.16.1.5.1	Bradyrhizobiaceae	67		0	0	0	0	0	0	0	1	0	0	0	0	0	7	0	0	0	0	12	0	0	0	0	0	1	0	0	0	0	0	0	0	1	0	0	0	0	0	0	0	0	0	0	0	0
6	0.2.16.1.5.1.1	Bosea	3		0	0	0	0	0	0	0	0	0	0	0	0	0	0	0	0	0	0	3	0	0	0	0	0	0	0	0	0	0	0	0	0	0	0	0	0	0	0	0	0	0	0	0	0	0
6	0.2.16.1.5.1.2	Bradyrhizobium	56		0	0	0	0	0	0	0	0	0	0	0	0	0	5	0	0	0	0	8	0	0	0	0	0	1	0	0	0	0	0	0	0	1	0	0	0	0	0	0	0	0	0	0	0	0
6	0.2.16.1.5.1.3	unclassified	8		0	0	0	0	0	0	0	1	0	0	0	0	0	2	0	0	0	0	1	0	0	0	0	0	0	0	0	0	0	0	0	0	0	0	0	0	0	0	0	0	0	0	0	0	0
5	0.2.16.1.5.2	Brucellaceae	12		0	0	0	0	0	0	0	0	0	0	0	0	0	11	0	0	0	0	0	1	0	0	0	0	0	0	0	0	0	0	0	0	0	0	0	0	0	0	0	0	0	0	0	0	0
6	0.2.16.1.5.2.1	Ochrobactrum	11		0	0	0	0	0	0	0	0	0	0	0	0	0	10	0	0	0	0	0	1	0	0	0	0	0	0	0	0	0	0	0	0	0	0	0	0	0	0	0	0	0	0	0	0	0
6	0.2.16.1.5.2.2	unclassified	1		0	0	0	0	0	0	0	0	0	0	0	0	0	1	0	0	0	0	0	0	0	0	0	0	0	0	0	0	0	0	0	0	0	0	0	0	0	0	0	0	0	0	0	0	0
5	0.2.16.1.5.3	Hyphomicrobiaceae	8		0	0	0	0	0	0	0	0	0	0	0	0	0	0	0	0	0	0	8	0	0	0	0	0	0	0	0	0	0	0	0	0	0	0	0	0	0	0	0	0	0	0	0	0	0
6	0.2.16.1.5.3.1	Devosia	8		0	0	0	0	0	0	0	0	0	0	0	0	0	0	0	0	0	0	8	0	0	0	0	0	0	0	0	0	0	0	0	0	0	0	0	0	0	0	0	0	0	0	0	0	0
5	0.2.16.1.5.4	Methylobacteriaceae	292		0	2	0	0	1	0	0	1	1	0	0	0	0	16	3	0	0	1	98	0	1	6	2	2	2	7	5	3	8	14	1	9	5	2	11	4	3	0	19	10	1	0	0	2	3
6	0.2.16.1.5.4.1	Methylobacterium	290		0	2	0	0	1	0	0	1	1	0	0	0	0	16	3	0	0	1	97	0	1	6	2	2	2	7	5	3	8	14	1	9	5	2	11	4	3	0	19	10	1	0	0	2	3
6	0.2.16.1.5.4.2	unclassified	2		0	0	0	0	0	0	0	0	0	0	0	0	0	0	0	0	0	0	1	0	0	0	0	0	0	0	0	0	0	0	0	0	0	0	0	0	0	0	0	0	0	0	0	0	0
5	0.2.16.1.5.5	Methylocystaceae	29		0	0	1	0	0	0	1	0	0	0	0	0	0	0	0	1	0	0	0	0	0	0	0	0	0	0	1	0	0	0	13	1	0	0	0	0	1	1	2	0	2	1	1	0	3
6	0.2.16.1.5.5.1	Terasakiella	29		0	0	1	0	0	0	1	0	0	0	0	0	0	0	0	1	0	0	0	0	0	0	0	0	0	0	1	0	0	0	13	1	0	0	0	0	1	1	2	0	2	1	1	0	3
5	0.2.16.1.5.6	Rhizobiaceae	1		0	0	0	0	0	1	0	0	0	0	0	0	0	0	0	0	0	0	0	0	0	0	0	0	0	0	0	0	0	0	0	0	0	0	0	0	0	0	0	0	0	0	0	0	0
6	0.2.16.1.5.6.1	Rhizobium	1		0	0	0	0	0	1	0	0	0	0	0	0	0	0	0	0	0	0	0	0	0	0	0	0	0	0	0	0	0	0	0	0	0	0	0	0	0	0	0	0	0	0	0	0	0
5	0.2.16.1.5.7	Rhizobiales_incertae_sedis	264		0	0	0	0	0	0	0	0	0	0	0	0	0	0	0	0	0	0	0	0	22	8	17	10	18	86	49	25	0	0	0	0	0	0	0	13	0	0	0	0	2	1	11	0	0
6	0.2.16.1.5.7.1	Amorphus	263		0	0	0	0	0	0	0	0	0	0	0	0	0	0	0	0	0	0	0	0	22	8	17	10	18	85	49	25	0	0	0	0	0	0	0	13	0	0	0	0	2	1	11	0	0
6	0.2.16.1.5.7.2	unclassified	1		0	0	0	0	0	0	0	0	0	0	0	0	0	0	0	0	0	0	0	0	0	0	0	0	0	1	0	0	0	0	0	0	0	0	0	0	0	0	0	0	0	0	0	0	0
5	0.2.16.1.5.8	Rhizobiales_unclassified	29		0	0	0	0	1	3	0	0	0	0	0	0	0	0	0	0	0	0	1	1	0	0	1	6	0	6	2	2	1	0	0	0	0	0	0	0	0	0	0	0	1	0	1	0	0
6	0.2.16.1.5.8.1	unclassified	29		0	0	0	0	1	3	0	0	0	0	0	0	0	0	0	0	0	0	1	1	0	0	1	6	0	6	2	2	1	0	0	0	0	0	0	0	0	0	0	0	1	0	1	0	0
5	0.2.16.1.5.9	Rhodobiaceae	205		0	0	0	0	0	0	0	0	0	0	0	0	0	0	0	0	0	1	0	0	26	20	12	12	23	46	43	7	0	0	0	0	0	0	0	14	1	0	0	0	0	0	0	0	0
6	0.2.16.1.5.9.1	Parvibaculum	205		0	0	0	0	0	0	0	0	0	0	0	0	0	0	0	0	0	1	0	0	26	20	12	12	23	46	43	7	0	0	0	0	0	0	0	14	1	0	0	0	0	0	0	0	0
4	0.2.16.1.6	Rhodobacterales	812998		19552	21577	31459	90253	51906	46432	4791	2796	3582	7604	1771	4590	1830	22529	11786	5492	5471	12057	15132	9475	4382	6184	7244	13047	15017	8362	23631	16646	5066	5530	18197	46319	46813	20401	27462	12860	4138	36069	9892	7758	24979	34514	32221	1323	1358
5	0.2.16.1.6.1	Rhodobacteraceae	812998		19552	21577	31459	90253	51906	46432	4791	2796	3582	7604	1771	4590	1830	22529	11786	5492	5471	12057	15132	9475	4382	6184	7244	13047	15017	8362	23631	16646	5066	5530	18197	46319	46813	20401	27462	12860	4138	36069	9892	7758	24979	34514	32221	1323	1358
6	0.2.16.1.6.1.1	Antarctobacter	2		0	0	0	0	0	0	0	0	0	0	0	0	0	0	0	0	0	0	0	0	0	0	0	0	0	0	0	0	0	0	0	0	0	2	0	0	0	0	0	0	0	0	0	0	0
6	0.2.16.1.6.1.2	Citreimonas	1		0	0	0	0	0	0	0	0	0	0	0	0	0	0	0	0	0	0	0	0	0	0	0	0	0	0	0	0	0	0	0	0	0	0	0	0	0	0	0	0	0	1	0	0	0
6	0.2.16.1.6.1.3	Donghicola	1		0	0	0	0	0	0	0	0	0	0	0	0	0	0	0	0	0	0	1	0	0	0	0	0	0	0	0	0	0	0	0	0	0	0	0	0	0	0	0	0	0	0	0	0	0
6	0.2.16.1.6.1.4	Gemmobacter	2		0	0	0	0	0	0	0	0	0	0	0	0	0	0	0	0	0	0	0	0	0	0	0	0	0	0	0	2	0	0	0	0	0	0	0	0	0	0	0	0	0	0	0	0	0
6	0.2.16.1.6.1.5	Huaishuia	242		0	0	0	0	0	4	0	0	1	0	3	4	0	0	0	2	0	0	2	0	5	8	2	10	10	18	17	9	0	0	11	6	3	3	4	6	1	30	2	0	23	15	43	0	0
6	0.2.16.1.6.1.6	Hwanghaeicola	5		0	0	0	0	1	0	0	0	0	0	1	0	0	0	0	0	0	0	1	0	0	0	0	0	0	0	0	0	0	2	0	0	0	0	0	0	0	0	0	0	0	0	0	0	0
6	0.2.16.1.6.1.7	Jannaschia	439		3	0	1	15	35	1	0	0	0	19	2	0	0	2	0	0	0	0	7	1	0	0	4	0	0	0	0	51	0	0	1	68	54	85	50	30	1	1	2	0	0	0	6	0	0
6	0.2.16.1.6.1.8	Labrenzia	1		0	0	0	0	0	0	0	0	0	0	0	0	0	0	0	0	0	0	0	0	0	0	0	0	0	0	0	0	0	0	0	1	0	0	0	0	0	0	0	0	0	0	0	0	0
6	0.2.16.1.6.1.9	Leisingera	383		0	0	0	0	0	0	0	0	1	0	1	1	7	58	45	28	9	25	27	16	2	0	1	0	0	0	0	2	3	10	11	28	3	14	0	2	0	0	24	7	0	0	0	0	0
6	0.2.16.1.6.1.10	Litoreibacter	11470		85	146	29	3	3	20	5	1012	2	7	23	0	28	81	9	114	1032	378	6	148	27	418	12	37	672	112	2	111	37	851	0	92	514	177	2	93	16	30	2418	2273	93	8	0	15	66
6	0.2.16.1.6.1.11	Loktanella	77		0	0	8	0	0	3	0	0	0	2	0	0	0	1	0	2	0	0	0	0	0	0	1	0	0	0	0	6	0	1	0	2	3	1	0	15	1	15	0	2	0	11	1	0	0
6	0.2.16.1.6.1.12	Lutimaribacter	62		0	0	0	0	0	0	0	0	0	1	1	0	2	8	2	2	1	0	1	5	1	0	8	0	1	0	0	7	1	1	0	2	4	0	1	2	0	0	7	1	0	0	0	0	0
6	0.2.16.1.6.1.13	Marivita	930		0	0	0	0	0	0	0	0	0	0	0	0	0	0	0	0	0	0	0	0	0	0	0	0	0	0	0	0	1	0	0	0	0	0	0	0	2	0	0	0	0	0	0	24	53
6	0.2.16.1.6.1.14	Oceanibulbus	23		0	2	2	1	0	2	1	0	0	0	0	0	2	0	1	0	0	4	0	4	0	0	1	0	0	0	0	0	0	1	0	1	0	0	0	0	0	0	0	0	1	0	0	0	0
6	0.2.16.1.6.1.15	Oceanicola	35614		0	2	2	5	4	6	3	7	29	3576	37	50	0	16	1	0	10	6	119	2	0	22	621	24	40	48	89	4327	57	32	79	3011	5920	8745	4084	3467	37	310	33	33	147	179	339	31	4
6	0.2.16.1.6.1.16	Octadecabacter	4		0	0	0	0	0	0	0	0	0	0	0	0	0	0	0	0	0	0	0	0	0	0	3	0	0	0	0	0	0	0	1	0	0	0	0	0	0	0	0	0	0	0	0	0	0
6	0.2.16.1.6.1.17	Paracoccus	2431		4	5	0	1	2	1	0	0	1	0	0	0	0	2	3	0	9	8	6	3	0	1	115	0	1	0	1	24	2	11	92	80	32	216	9	21	75	755	32	12	61	477	240	46	72
6	0.2.16.1.6.1.18	Pelagicola	14		0	0	0	0	0	0	0	0	1	0	0	1	0	1	0	1	0	1	0	0	0	0	3	0	0	0	0	0	0	3	0	0	0	0	0	0	0	0	1	2	0	0	0	0	0
6	0.2.16.1.6.1.19	Pelagimonas	50		0	0	0	0	0	0	2	0	1	2	0	5	5	0	1	3	0	3	0	3	0	0	0	0	0	0	0	0	2	1	0	2	1	9	2	0	2	0	2	3	0	0	0	0	0
6	0.2.16.1.6.1.20	Phaeobacter	4482		53	37	2	4	4	2	4	328	0	6	10	0	12	53	8	24	704	11	2	21	8	123	1	7	271	29	2	87	9	366	0	63	306	68	0	65	5	16	523	627	23	1	0	26	46
6	0.2.16.1.6.1.21	Pseudoruegeria	2		0	0	0	0	0	0	0	0	0	0	0	0	0	0	0	0	0	0	0	0	0	0	0	0	0	0	0	0	0	0	0	0	0	1	0	1	0	0	0	0	0	0	0	0	0
6	0.2.16.1.6.1.22	Roseovarius	63		0	0	2	0	0	2	0	0	1	0	0	0	0	34	0	0	0	0	1	0	0	0	0	0	0	0	0	3	0	0	0	0	0	6	5	8	0	0	0	0	0	0	1	0	0
6	0.2.16.1.6.1.23	Rubellimicrobium	1		0	0	0	0	0	0	0	0	0	0	0	0	0	0	0	0	1	0	0	0	0	0	0	0	0	0	0	0	0	0	0	0	0	0	0	0	0	0	0	0	0	0	0	0	0
6	0.2.16.1.6.1.24	Ruegeria	32		0	0	0	0	0	0	0	0	0	0	0	0	4	12	0	2	2	0	7	0	0	0	0	0	0	0	0	0	0	0	0	0	0	0	0	3	0	0	0	0	0	0	0	0	0
6	0.2.16.1.6.1.25	Shimia	132		0	0	0	0	0	0	0	0	0	1	0	0	8	70	3	1	8	7	6	7	0	0	0	0	0	0	0	0	0	0	0	0	0	0	1	0	0	0	2	2	0	0	0	0	0
6	0.2.16.1.6.1.26	Sulfitobacter	452045		19122	21037	29802	89493	50942	35221	385	494	312	1215	78	122	1035	13752	9032	3820	2946	9451	12567	7222	649	657	3034	527	705	681	943	3588	3887	2598	3218	36343	33362	6609	17769	2751	2562	3604	3161	2827	2316	2746	2137	644	576
6	0.2.16.1.6.1.27	Thalassobius	53		0	0	1	0	0	3	0	0	1	2	3	7	1	6	1	1	1	2	2	3	0	1	0	0	2	4	1	5	0	0	1	0	0	0	0	1	0	0	1	0	0	0	0	0	0
6	0.2.16.1.6.1.28	Vadicella	1		0	0	0	0	0	0	0	0	0	0	0	0	0	0	0	0	0	0	0	0	0	0	0	0	0	0	0	0	0	0	0	0	0	0	0	0	0	0	0	0	0	0	1	0	0
6	0.2.16.1.6.1.29	unclassified	304436		285	348	1610	731	915	11167	4391	955	3232	2773	1612	4400	726	8433	2680	1492	748	2161	2377	2040	3690	4954	3438	12442	13315	7470	22576	8424	1067	1653	14783	6620	6611	4465	5535	6395	1436	31308	3684	1969	22315	31076	29453	537	541
4	0.2.16.1.7	Rhodospirillales	87020		36	37	1189	237	345	2553	17	5	203	381	135	134	65	62	2713	2947	2053	4019	13876	3224	7	6	829	39	40	118	362	562	293	890	2478	1322	1623	1531	904	386	258	1311	972	771	8236	1214	1366	1141	1046
5	0.2.16.1.7.1	Acetobacteraceae	6		0	0	0	2	0	3	0	0	0	1	0	0	0	0	0	0	0	0	0	0	0	0	0	0	0	0	0	0	0	0	0	0	0	0	0	0	0	0	0	0	0	0	0	0	0
6	0.2.16.1.7.1.1	Roseomonas	6		0	0	0	2	0	3	0	0	0	1	0	0	0	0	0	0	0	0	0	0	0	0	0	0	0	0	0	0	0	0	0	0	0	0	0	0	0	0	0	0	0	0	0	0	0
5	0.2.16.1.7.2	Rhodospirillaceae	86999		36	37	1183	235	345	2550	17	5	201	380	135	134	63	62	2712	2947	2053	4018	13876	3224	7	6	827	39	40	118	362	562	293	890	2478	1322	1623	1531	904	386	258	1311	972	771	8236	1214	1366	1141	1046
6	0.2.16.1.7.2.1	Azospirillum	1		0	0	0	0	0	0	0	0	0	0	0	0	1	0	0	0	0	0	0	0	0	0	0	0	0	0	0	0	0	0	0	0	0	0	0	0	0	0	0	0	0	0	0	0	0
6	0.2.16.1.7.2.2	Magnetospira	1		0	0	0	0	0	0	0	0	0	0	0	0	1	0	0	0	0	0	0	0	0	0	0	0	0	0	0	0	0	0	0	0	0	0	0	0	0	0	0	0	0	0	0	0	0
6	0.2.16.1.7.2.3	Nisaea	8		0	0	6	0	0	0	0	0	0	0	0	0	0	0	0	0	0	0	0	0	1	0	1	0	0	0	0	0	0	0	0	0	0	0	0	0	0	0	0	0	0	0	0	0	0
6	0.2.16.1.7.2.4	Thalassospira	86937		35	37	1170	235	344	2548	17	5	200	379	135	134	61	62	2712	2947	2052	4014	13872	3220	3	6	824	39	40	117	362	562	293	890	2477	1322	1621	1531	903	386	258	1311	971	769	8229	1214	1366	1141	1046
6	0.2.16.1.7.2.5	unclassified	52		1	0	7	0	1	2	0	0	1	1	0	0	0	0	0	0	1	4	4	4	3	0	2	0	0	1	0	0	0	0	1	0	2	0	1	0	0	0	1	2	7	0	0	0	0
5	0.2.16.1.7.3	Rhodospirillales_unclassified	15		0	0	6	0	0	0	0	0	2	0	0	0	2	0	1	0	0	1	0	0	0	0	2	0	0	0	0	0	0	0	0	0	0	0	0	0	0	0	0	0	0	0	0	0	0
6	0.2.16.1.7.3.1	unclassified	15		0	0	6	0	0	0	0	0	2	0	0	0	2	0	1	0	0	1	0	0	0	0	2	0	0	0	0	0	0	0	0	0	0	0	0	0	0	0	0	0	0	0	0	0	0
4	0.2.16.1.8	SAR11	239		1	3	125	1	0	8	0	1	3	0	0	0	7	18	4	0	0	0	0	0	9	5	13	2	3	3	0	0	8	0	0	3	4	1	0	0	0	0	5	6	0	0	0	2	0
5	0.2.16.1.8.1	Candidatus_Pelagibacter	239		1	3	125	1	0	8	0	1	3	0	0	0	7	18	4	0	0	0	0	0	9	5	13	2	3	3	0	0	8	0	0	3	4	1	0	0	0	0	5	6	0	0	0	2	0
6	0.2.16.1.8.1.1	unclassified	239		1	3	125	1	0	8	0	1	3	0	0	0	7	18	4	0	0	0	0	0	9	5	13	2	3	3	0	0	8	0	0	3	4	1	0	0	0	0	5	6	0	0	0	2	0
4	0.2.16.1.9	Sneathiellales	4		0	0	0	0	0	0	0	0	1	0	1	2	0	0	0	0	0	0	0	0	0	0	0	0	0	0	0	0	0	0	0	0	0	0	0	0	0	0	0	0	0	0	0	0	0
5	0.2.16.1.9.1	Sneathiellaceae	4		0	0	0	0	0	0	0	0	1	0	1	2	0	0	0	0	0	0	0	0	0	0	0	0	0	0	0	0	0	0	0	0	0	0	0	0	0	0	0	0	0	0	0	0	0
6	0.2.16.1.9.1.1	Sneathiella	4		0	0	0	0	0	0	0	0	1	0	1	2	0	0	0	0	0	0	0	0	0	0	0	0	0	0	0	0	0	0	0	0	0	0	0	0	0	0	0	0	0	0	0	0	0
4	0.2.16.1.10	Sphingomonadales	2131		58	53	77	482	392	66	6	13	4	73	6	4	12	140	50	19	12	21	71	26	4	2	11	1	2	9	6	5	0	5	4	4	4	6	6	5	0	4	20	10	5	13	5	9	3
5	0.2.16.1.10.1	Erythrobacteraceae	1553		53	52	71	476	386	56	4	5	1	1	2	4	11	125	48	15	10	14	44	25	1	1	9	1	2	3	3	3	0	2	2	3	3	3	5	5	0	4	16	9	2	13	4	3	1
6	0.2.16.1.10.1.1	Altererythrobacter	681		29	26	26	147	196	3	2	5	0	0	2	1	8	98	34	8	5	7	19	13	0	0	0	0	0	0	0	0	0	1	0	0	0	0	0	0	0	0	0	0	0	2	1	0	0
6	0.2.16.1.10.1.2	Erythrobacter	795		22	23	38	309	182	52	0	0	1	1	0	3	1	19	7	5	3	5	22	7	1	1	8	1	2	3	3	3	0	1	2	3	3	3	5	5	0	4	16	9	2	10	3	2	1
6	0.2.16.1.10.1.3	unclassified	77		2	3	7	20	8	1	2	0	0	0	0	0	2	8	7	2	2	2	3	5	0	0	1	0	0	0	0	0	0	0	0	0	0	0	0	0	0	0	0	0	0	1	0	1	0
5	0.2.16.1.10.2	Sphingomonadaceae	556		5	1	6	6	4	10	2	8	2	72	4	0	1	15	2	4	2	7	15	1	3	1	2	0	0	6	3	2	0	3	2	1	1	1	1	0	0	0	4	1	3	0	1	6	2
6	0.2.16.1.10.2.1	Novosphingobium	6		0	0	0	0	0	0	0	0	0	0	0	0	0	0	0	0	0	4	1	0	0	0	0	0	0	0	0	0	0	0	0	0	0	0	0	0	0	0	0	0	1	0	0	0	0
6	0.2.16.1.10.2.2	Sphingobium	3		0	0	0	0	0	0	0	0	0	0	0	0	0	3	0	0	0	0	0	0	0	0	0	0	0	0	0	0	0	0	0	0	0	0	0	0	0	0	0	0	0	0	0	0	0
6	0.2.16.1.10.2.3	Sphingomonas	57		0	0	1	0	0	0	0	0	0	0	0	0	0	4	0	0	0	1	11	0	2	0	0	0	0	0	0	2	0	2	0	0	1	1	1	0	0	0	2	1	0	0	0	1	0
6	0.2.16.1.10.2.4	Sphingorhabdus	24		0	0	1	0	0	0	0	0	1	0	0	0	0	0	0	0	0	0	0	0	0	0	0	0	0	0	2	0	0	0	0	0	0	0	0	0	0	0	0	0	0	0	0	0	0
6	0.2.16.1.10.2.5	unclassified	466		5	1	4	6	4	10	2	8	1	72	4	0	1	8	2	4	2	2	3	1	1	1	2	0	0	6	1	0	0	1	2	1	0	0	0	0	0	0	2	0	2	0	1	5	2
5	0.2.16.1.10.3	Sphingomonadales_unclassified	22		0	0	0	0	2	0	0	0	1	0	0	0	0	0	0	0	0	0	12	0	0	0	0	0	0	0	0	0	0	0	0	0	0	2	0	0	0	0	0	0	0	0	0	0	0
6	0.2.16.1.10.3.1	unclassified	22		0	0	0	0	2	0	0	0	1	0	0	0	0	0	0	0	0	0	12	0	0	0	0	0	0	0	0	0	0	0	0	0	0	2	0	0	0	0	0	0	0	0	0	0	0
3	0.2.16.2	Betaproteobacteria	365		18	23	40	6	1	0	0	14	1	0	0	0	4	70	0	10	6	6	7	0	4	6	4	2	9	3	1	0	2	3	1	2	4	1	0	0	2	0	19	14	5	0	0	2	4
4	0.2.16.2.1	Betaproteobacteria_unclassified	85		13	17	33	4	0	0	0	0	0	0	0	0	0	3	0	0	0	2	1	0	1	0	3	0	0	0	0	0	1	0	1	2	0	0	0	0	0	0	0	0	0	0	0	0	0
5	0.2.16.2.1.1	Betaproteobacteria_unclassified	85		13	17	33	4	0	0	0	0	0	0	0	0	0	3	0	0	0	2	1	0	1	0	3	0	0	0	0	0	1	0	1	2	0	0	0	0	0	0	0	0	0	0	0	0	0
6	0.2.16.2.1.1.1	unclassified	85		13	17	33	4	0	0	0	0	0	0	0	0	0	3	0	0	0	2	1	0	1	0	3	0	0	0	0	0	1	0	1	2	0	0	0	0	0	0	0	0	0	0	0	0	0
4	0.2.16.2.2	Burkholderiales	70		0	1	2	0	0	0	0	0	0	0	0	0	2	0	0	7	0	0	5	0	0	0	1	0	3	0	0	0	0	0	0	0	0	0	0	0	0	0	2	2	0	0	0	2	3
5	0.2.16.2.2.1	Burkholderiaceae	18		0	0	0	0	0	0	0	0	0	0	0	0	0	0	0	7	0	0	0	0	0	0	0	0	0	0	0	0	0	0	0	0	0	0	0	0	0	0	0	0	0	0	0	0	0
6	0.2.16.2.2.1.1	Burkholderia	7		0	0	0	0	0	0	0	0	0	0	0	0	0	0	0	7	0	0	0	0	0	0	0	0	0	0	0	0	0	0	0	0	0	0	0	0	0	0	0	0	0	0	0	0	0
6	0.2.16.2.2.1.2	Ralstonia	11		0	0	0	0	0	0	0	0	0	0	0	0	0	0	0	0	0	0	0	0	0	0	0	0	0	0	0	0	0	0	0	0	0	0	0	0	0	0	0	0	0	0	0	0	0
5	0.2.16.2.2.2	Burkholderiales_incertae_sedis	11		0	0	0	0	0	0	0	0	0	0	0	0	0	0	0	0	0	0	5	0	0	0	0	0	3	0	0	0	0	0	0	0	0	0	0	0	0	0	2	1	0	0	0	0	0
6	0.2.16.2.2.2.1	Aquabacterium	11		0	0	0	0	0	0	0	0	0	0	0	0	0	0	0	0	0	0	5	0	0	0	0	0	3	0	0	0	0	0	0	0	0	0	0	0	0	0	2	1	0	0	0	0	0
5	0.2.16.2.2.3	Burkholderiales_unclassified	2		0	0	0	0	0	0	0	0	0	0	0	0	0	0	0	0	0	0	0	0	0	0	0	0	0	0	0	0	0	0	0	0	0	0	0	0	0	0	0	0	0	0	0	2	0
6	0.2.16.2.2.3.1	unclassified	2		0	0	0	0	0	0	0	0	0	0	0	0	0	0	0	0	0	0	0	0	0	0	0	0	0	0	0	0	0	0	0	0	0	0	0	0	0	0	0	0	0	0	0	2	0
5	0.2.16.2.2.4	Comamonadaceae	39		0	1	2	0	0	0	0	0	0	0	0	0	2	0	0	0	0	0	0	0	0	0	1	0	0	0	0	0	0	0	0	0	0	0	0	0	0	0	0	1	0	0	0	0	3
6	0.2.16.2.2.4.1	Acidovorax	1		0	1	0	0	0	0	0	0	0	0	0	0	0	0	0	0	0	0	0	0	0	0	0	0	0	0	0	0	0	0	0	0	0	0	0	0	0	0	0	0	0	0	0	0	0
6	0.2.16.2.2.4.2	Comamonas	3		0	0	0	0	0	0	0	0	0	0	0	0	0	0	0	0	0	0	0	0	0	0	0	0	0	0	0	0	0	0	0	0	0	0	0	0	0	0	0	0	0	0	0	0	3
6	0.2.16.2.2.4.3	Delftia	26		0	0	0	0	0	0	0	0	0	0	0	0	0	0	0	0	0	0	0	0	0	0	0	0	0	0	0	0	0	0	0	0	0	0	0	0	0	0	0	0	0	0	0	0	0
6	0.2.16.2.2.4.4	Hydrogenophaga	2		0	0	2	0	0	0	0	0	0	0	0	0	0	0	0	0	0	0	0	0	0	0	0	0	0	0	0	0	0	0	0	0	0	0	0	0	0	0	0	0	0	0	0	0	0
6	0.2.16.2.2.4.5	Schlegelella	3		0	0	0	0	0	0	0	0	0	0	0	0	2	0	0	0	0	0	0	0	0	0	1	0	0	0	0	0	0	0	0	0	0	0	0	0	0	0	0	0	0	0	0	0	0
6	0.2.16.2.2.4.6	unclassified	4		0	0	0	0	0	0	0	0	0	0	0	0	0	0	0	0	0	0	0	0	0	0	0	0	0	0	0	0	0	0	0	0	0	0	0	0	0	0	0	1	0	0	0	0	0
4	0.2.16.2.3	Methylophilales	20		4	5	5	2	0	0	0	0	1	0	0	0	0	0	0	0	0	0	0	0	1	0	0	0	0	0	0	0	0	0	0	0	0	0	0	0	0	0	0	2	0	0	0	0	0
5	0.2.16.2.3.1	Methylophilaceae	20		4	5	5	2	0	0	0	0	1	0	0	0	0	0	0	0	0	0	0	0	1	0	0	0	0	0	0	0	0	0	0	0	0	0	0	0	0	0	0	2	0	0	0	0	0
6	0.2.16.2.3.1.1	Methylotenera	12		2	4	5	1	0	0	0	0	0	0	0	0	0	0	0	0	0	0	0	0	0	0	0	0	0	0	0	0	0	0	0	0	0	0	0	0	0	0	0	0	0	0	0	0	0
6	0.2.16.2.3.1.2	unclassified	8		2	1	0	1	0	0	0	0	1	0	0	0	0	0	0	0	0	0	0	0	1	0	0	0	0	0	0	0	0	0	0	0	0	0	0	0	0	0	0	2	0	0	0	0	0
4	0.2.16.2.4	Neisseriales	183		1	0	0	0	1	0	0	14	0	0	0	0	2	67	0	3	6	4	1	0	2	6	0	2	6	3	1	0	1	3	0	0	4	1	0	0	2	0	17	10	5	0	0	0	1
5	0.2.16.2.4.1	Neisseriaceae	183		1	0	0	0	1	0	0	14	0	0	0	0	2	67	0	3	6	4	1	0	2	6	0	2	6	3	1	0	1	3	0	0	4	1	0	0	2	0	17	10	5	0	0	0	1
6	0.2.16.2.4.1.1	Chromobacterium	75		1	0	0	0	1	0	0	14	0	0	0	0	0	0	0	3	5	4	0	0	0	6	0	2	5	3	1	0	0	1	0	0	3	1	0	0	0	0	15	6	4	0	0	0	0
6	0.2.16.2.4.1.2	Kingella	1		0	0	0	0	0	0	0	0	0	0	0	0	0	0	0	0	0	0	0	0	0	0	0	0	0	0	0	0	0	0	0	0	0	0	0	0	0	0	1	0	0	0	0	0	0
6	0.2.16.2.4.1.3	Neisseria	76		0	0	0	0	0	0	0	0	0	0	0	0	2	67	0	0	0	0	0	0	0	0	0	0	0	0	0	0	1	0	0	0	0	0	0	0	2	0	1	2	0	0	0	0	0
6	0.2.16.2.4.1.4	unclassified	31		0	0	0	0	0	0	0	0	0	0	0	0	0	0	0	0	1	0	1	0	2	0	0	0	1	0	0	0	0	2	0	0	1	0	0	0	0	0	0	2	1	0	0	0	1
4	0.2.16.2.5	Rhodocyclales	7		0	0	0	0	0	0	0	0	0	0	0	0	0	0	0	0	0	0	0	0	0	0	0	0	0	0	0	0	0	0	0	0	0	0	0	0	0	0	0	0	0	0	0	0	0
5	0.2.16.2.5.1	Rhodocyclaceae	7		0	0	0	0	0	0	0	0	0	0	0	0	0	0	0	0	0	0	0	0	0	0	0	0	0	0	0	0	0	0	0	0	0	0	0	0	0	0	0	0	0	0	0	0	0
6	0.2.16.2.5.1.1	Thauera	7		0	0	0	0	0	0	0	0	0	0	0	0	0	0	0	0	0	0	0	0	0	0	0	0	0	0	0	0	0	0	0	0	0	0	0	0	0	0	0	0	0	0	0	0	0
3	0.2.16.3	Deltaproteobacteria	31		0	0	4	0	0	0	0	0	0	0	0	0	0	0	1	0	0	0	3	0	0	0	3	0	0	0	1	0	1	0	0	0	0	0	0	1	0	0	0	0	0	0	0	17	0
4	0.2.16.3.1	Bdellovibrionales	20		0	0	0	0	0	0	0	0	0	0	0	0	0	0	0	0	0	0	3	0	0	0	0	0	0	0	0	0	0	0	0	0	0	0	0	0	0	0	0	0	0	0	0	17	0
5	0.2.16.3.1.1	Bdellovibrionaceae	20		0	0	0	0	0	0	0	0	0	0	0	0	0	0	0	0	0	0	3	0	0	0	0	0	0	0	0	0	0	0	0	0	0	0	0	0	0	0	0	0	0	0	0	17	0
6	0.2.16.3.1.1.1	Bdellovibrio	17		0	0	0	0	0	0	0	0	0	0	0	0	0	0	0	0	0	0	0	0	0	0	0	0	0	0	0	0	0	0	0	0	0	0	0	0	0	0	0	0	0	0	0	17	0
6	0.2.16.3.1.1.2	Vampirovibrio	3		0	0	0	0	0	0	0	0	0	0	0	0	0	0	0	0	0	0	3	0	0	0	0	0	0	0	0	0	0	0	0	0	0	0	0	0	0	0	0	0	0	0	0	0	0
4	0.2.16.3.2	Deltaproteobacteria_unclassified	10		0	0	4	0	0	0	0	0	0	0	0	0	0	0	1	0	0	0	0	0	0	0	3	0	0	0	0	0	1	0	0	0	0	0	0	1	0	0	0	0	0	0	0	0	0
5	0.2.16.3.2.1	Deltaproteobacteria_unclassified	10		0	0	4	0	0	0	0	0	0	0	0	0	0	0	1	0	0	0	0	0	0	0	3	0	0	0	0	0	1	0	0	0	0	0	0	1	0	0	0	0	0	0	0	0	0
6	0.2.16.3.2.1.1	unclassified	10		0	0	4	0	0	0	0	0	0	0	0	0	0	0	1	0	0	0	0	0	0	0	3	0	0	0	0	0	1	0	0	0	0	0	0	1	0	0	0	0	0	0	0	0	0
4	0.2.16.3.3	Syntrophobacterales	1		0	0	0	0	0	0	0	0	0	0	0	0	0	0	0	0	0	0	0	0	0	0	0	0	0	0	1	0	0	0	0	0	0	0	0	0	0	0	0	0	0	0	0	0	0
5	0.2.16.3.3.1	Syntrophaceae	1		0	0	0	0	0	0	0	0	0	0	0	0	0	0	0	0	0	0	0	0	0	0	0	0	0	0	1	0	0	0	0	0	0	0	0	0	0	0	0	0	0	0	0	0	0
6	0.2.16.3.3.1.1	Smithella	1		0	0	0	0	0	0	0	0	0	0	0	0	0	0	0	0	0	0	0	0	0	0	0	0	0	0	1	0	0	0	0	0	0	0	0	0	0	0	0	0	0	0	0	0	0
3	0.2.16.4	Epsilonproteobacteria	35		0	0	0	0	0	0	0	0	0	0	0	0	0	0	0	0	0	0	0	0	0	0	0	0	0	0	0	0	0	0	0	0	0	0	0	0	0	0	0	0	0	0	0	5	0
4	0.2.16.4.1	Campylobacterales	35		0	0	0	0	0	0	0	0	0	0	0	0	0	0	0	0	0	0	0	0	0	0	0	0	0	0	0	0	0	0	0	0	0	0	0	0	0	0	0	0	0	0	0	5	0
5	0.2.16.4.1.1	Campylobacteraceae	5		0	0	0	0	0	0	0	0	0	0	0	0	0	0	0	0	0	0	0	0	0	0	0	0	0	0	0	0	0	0	0	0	0	0	0	0	0	0	0	0	0	0	0	5	0
6	0.2.16.4.1.1.1	Arcobacter	5		0	0	0	0	0	0	0	0	0	0	0	0	0	0	0	0	0	0	0	0	0	0	0	0	0	0	0	0	0	0	0	0	0	0	0	0	0	0	0	0	0	0	0	5	0
5	0.2.16.4.1.2	Helicobacteraceae	30		0	0	0	0	0	0	0	0	0	0	0	0	0	0	0	0	0	0	0	0	0	0	0	0	0	0	0	0	0	0	0	0	0	0	0	0	0	0	0	0	0	0	0	0	0
6	0.2.16.4.1.2.1	Helicobacter	28		0	0	0	0	0	0	0	0	0	0	0	0	0	0	0	0	0	0	0	0	0	0	0	0	0	0	0	0	0	0	0	0	0	0	0	0	0	0	0	0	0	0	0	0	0
6	0.2.16.4.1.2.2	unclassified	2		0	0	0	0	0	0	0	0	0	0	0	0	0	0	0	0	0	0	0	0	0	0	0	0	0	0	0	0	0	0	0	0	0	0	0	0	0	0	0	0	0	0	0	0	0
3	0.2.16.5	Gammaproteobacteria	2155448		47071	49095	61640	30021	8228	7551	80061	38679	90303	51081	27288	22374	63632	48731	60135	44914	30755	33919	52724	43969	73026	61249	46754	54764	59473	35541	24468	24247	74997	71796	28248	61103	22920	15146	1872	19270	69193	7880	73543	83110	18087	1650	1550	52912	36370
4	0.2.16.5.1	Aeromonadales	26		1	0	0	0	0	0	0	0	0	0	0	0	0	1	1	1	0	0	0	0	0	2	0	0	0	1	0	0	0	2	0	2	3	1	0	0	5	1	2	1	0	0	0	0	0
5	0.2.16.5.1.1	Aeromonadaceae	26		1	0	0	0	0	0	0	0	0	0	0	0	0	1	1	1	0	0	0	0	0	2	0	0	0	1	0	0	0	2	0	2	3	1	0	0	5	1	2	1	0	0	0	0	0
6	0.2.16.5.1.1.1	Aeromonas	25		1	0	0	0	0	0	0	0	0	0	0	0	0	1	1	1	0	0	0	0	0	2	0	0	0	1	0	0	0	2	0	2	3	1	0	0	4	1	2	1	0	0	0	0	0
6	0.2.16.5.1.1.2	unclassified	1		0	0	0	0	0	0	0	0	0	0	0	0	0	0	0	0	0	0	0	0	0	0	0	0	0	0	0	0	0	0	0	0	0	0	0	0	1	0	0	0	0	0	0	0	0
4	0.2.16.5.2	Alteromonadales	1052616		45512	47298	60648	29698	8052	7144	77071	19776	31372	24891	14162	9250	47336	36509	55580	39239	16498	29038	50455	38281	28607	9393	8783	4866	2052	4315	2789	1373	15760	20252	6815	7198	2333	2166	497	955	31908	2442	19212	21584	555	364	324	30823	17033
5	0.2.16.5.2.1	Alteromonadaceae	483022		15181	16036	22020	22235	7533	553	55469	16521	21959	22611	8961	3014	14897	11406	27630	13005	8795	8013	22362	11845	5421	2052	2451	2029	1269	1963	562	507	4813	9507	4641	3964	1075	725	248	366	12255	838	7744	8256	149	254	255	15146	9828
6	0.2.16.5.2.1.1	Aestuariibacter	4066		340	373	553	802	242	23	90	26	44	488	20	18	9	13	10	14	6	8	38	11	324	82	47	93	62	134	29	31	9	4	1	5	5	0	2	17	18	3	11	8	5	6	0	4	6
6	0.2.16.5.2.1.2	Aliagarivorans	3		0	0	0	0	0	0	0	0	0	0	0	0	0	0	1	0	0	0	0	0	0	0	0	0	0	1	0	0	0	0	0	0	0	0	0	0	0	0	0	0	0	0	0	0	0
6	0.2.16.5.2.1.3	Alteromonas	347422		1865	1930	4618	305	35	81	51054	14750	21089	20994	8664	2780	14022	10881	26817	12548	7644	7387	21682	11340	1669	368	633	527	91	244	67	75	1583	1819	4434	821	329	320	61	66	11639	770	2231	1843	64	228	242	14638	9538
6	0.2.16.5.2.1.4	Glaciecola	1243		14	29	4	0	1	0	0	379	2	109	1	0	0	15	0	12	7	38	21	14	8	6	2	6	88	8	0	2	1	112	0	0	6	0	0	0	94	18	119	50	18	0	4	23	23
6	0.2.16.5.2.1.5	Haliea	1		0	0	0	0	0	0	0	0	0	0	0	0	0	0	0	0	0	0	0	0	0	0	0	0	0	1	0	0	0	0	0	0	0	0	0	0	0	0	0	0	0	0	0	0	0
6	0.2.16.5.2.1.6	Marinobacter	31201		51	29	22	4	3	5	34	432	15	111	12	3	16	119	25	54	437	124	73	131	26	73	910	12	174	28	7	54	3074	7357	74	3039	630	358	175	42	73	18	5107	5968	40	10	2	216	57
6	0.2.16.5.2.1.7	Salinimonas	476		4	6	7	0	0	0	28	51	23	16	5	15	9	7	25	15	21	25	34	9	18	2	12	1	3	2	1	4	4	9	25	6	2	0	0	1	5	0	15	14	2	0	2	15	11
6	0.2.16.5.2.1.8	unclassified	98610		12907	13669	16816	21124	7252	444	4263	883	786	893	259	198	841	371	752	362	680	431	514	340	3376	1521	847	1390	851	1545	458	341	142	206	107	93	103	47	10	240	426	29	261	373	20	10	5	250	193
5	0.2.16.5.2.2	Alteromonadales_unclassified	7750		242	292	444	70	10	46	873	37	149	66	103	132	551	151	474	179	60	311	283	309	531	113	88	23	28	96	17	23	225	138	49	65	15	36	5	4	379	15	229	214	8	4	3	88	57
6	0.2.16.5.2.2.1	unclassified	7750		242	292	444	70	10	46	873	37	149	66	103	132	551	151	474	179	60	311	283	309	531	113	88	23	28	96	17	23	225	138	49	65	15	36	5	4	379	15	229	214	8	4	3	88	57
5	0.2.16.5.2.3	Celerinatantimonadaceae	2		0	0	0	0	0	0	0	1	0	0	0	0	0	0	0	0	0	0	0	0	0	0	0	0	0	0	0	0	1	0	0	0	0	0	0	0	0	0	0	0	0	0	0	0	0
6	0.2.16.5.2.3.1	Celerinatantimonas	2		0	0	0	0	0	0	0	1	0	0	0	0	0	0	0	0	0	0	0	0	0	0	0	0	0	0	0	0	1	0	0	0	0	0	0	0	0	0	0	0	0	0	0	0	0
5	0.2.16.5.2.4	Colwelliaceae	143493		22954	24175	23761	759	8	107	18056	2043	7442	1219	4454	5506	17195	8062	495	519	142	136	188	779	2179	730	255	307	40	50	8	26	288	209	54	333	11	51	2	26	118	11	203	264	5	4	1	10	18
6	0.2.16.5.2.4.1	Colwellia	139281		22835	24035	23561	756	8	105	17722	2034	7389	1209	4407	5426	14189	7976	488	517	142	118	187	767	2136	727	250	305	38	48	7	26	288	206	53	331	11	50	2	25	113	10	201	260	5	4	1	10	17
6	0.2.16.5.2.4.2	Thalassomonas	260		1	8	8	1	0	1	22	1	9	0	4	4	170	3	0	0	0	13	0	0	4	0	2	0	0	0	0	0	0	0	0	1	0	0	0	0	2	1	1	0	0	0	0	0	1
6	0.2.16.5.2.4.3	unclassified	3952		118	132	192	2	0	1	312	8	44	10	43	76	2836	83	7	2	0	5	1	12	39	3	3	2	2	2	1	0	0	3	1	1	0	1	0	1	3	0	1	4	0	0	0	0	0
5	0.2.16.5.2.5	Ferrimonadaceae	1		0	0	0	0	0	0	0	0	0	0	0	0	1	0	0	0	0	0	0	0	0	0	0	0	0	0	0	0	0	0	0	0	0	0	0	0	0	0	0	0	0	0	0	0	0
6	0.2.16.5.2.5.1	Ferrimonas	1		0	0	0	0	0	0	0	0	0	0	0	0	1	0	0	0	0	0	0	0	0	0	0	0	0	0	0	0	0	0	0	0	0	0	0	0	0	0	0	0	0	0	0	0	0
5	0.2.16.5.2.6	Idiomarinaceae	179		0	0	0	0	5	0	0	0	0	0	0	0	0	0	1	0	1	10	48	2	1	3	0	0	3	2	10	8	0	24	0	0	0	4	0	8	0	0	15	31	1	0	0	0	0
6	0.2.16.5.2.6.1	Idiomarina	175		0	0	0	0	5	0	0	0	0	0	0	0	0	0	1	0	1	10	48	2	1	3	0	0	3	2	10	8	0	24	0	0	0	4	0	7	0	0	14	29	1	0	0	0	0
6	0.2.16.5.2.6.2	unclassified	4		0	0	0	0	0	0	0	0	0	0	0	0	0	0	0	0	0	0	0	0	0	0	0	0	0	0	0	0	0	0	0	0	0	0	0	1	0	0	1	2	0	0	0	0	0
5	0.2.16.5.2.7	Maricurvus	11		0	0	0	0	0	0	4	0	3	0	3	0	0	0	0	0	0	1	0	0	0	0	0	0	0	0	0	0	0	0	0	0	0	0	0	0	0	0	0	0	0	0	0	0	0
6	0.2.16.5.2.7.1	unclassified	11		0	0	0	0	0	0	4	0	3	0	3	0	0	0	0	0	0	1	0	0	0	0	0	0	0	0	0	0	0	0	0	0	0	0	0	0	0	0	0	0	0	0	0	0	0
5	0.2.16.5.2.8	Moritellaceae	81		0	0	0	0	0	0	54	0	2	3	0	0	5	12	0	0	0	0	0	0	0	0	1	0	0	0	0	0	0	2	0	2	0	0	0	0	0	0	0	0	0	0	0	0	0
6	0.2.16.5.2.8.1	Moritella	80		0	0	0	0	0	0	53	0	2	3	0	0	5	12	0	0	0	0	0	0	0	0	1	0	0	0	0	0	0	2	0	2	0	0	0	0	0	0	0	0	0	0	0	0	0
6	0.2.16.5.2.8.2	unclassified	1		0	0	0	0	0	0	1	0	0	0	0	0	0	0	0	0	0	0	0	0	0	0	0	0	0	0	0	0	0	0	0	0	0	0	0	0	0	0	0	0	0	0	0	0	0
5	0.2.16.5.2.9	Neiella	1		0	0	0	0	0	0	0	0	0	0	0	0	0	0	0	0	0	0	0	0	0	1	0	0	0	0	0	0	0	0	0	0	0	0	0	0	0	0	0	0	0	0	0	0	0
6	0.2.16.5.2.9.1	unclassified	1		0	0	0	0	0	0	0	0	0	0	0	0	0	0	0	0	0	0	0	0	0	1	0	0	0	0	0	0	0	0	0	0	0	0	0	0	0	0	0	0	0	0	0	0	0
5	0.2.16.5.2.10	Pseudoalteromonadaceae	415895		7117	6782	14403	6631	496	6438	2580	1174	1706	415	593	547	14624	16733	26902	25490	7486	20550	27531	25290	20467	6490	5978	2506	712	2203	2190	809	10432	10369	2044	2826	1231	1346	241	551	19142	1572	11016	12816	391	98	62	15575	7010
6	0.2.16.5.2.10.1	Pseudoalteromonas	414882		7094	6767	14348	6618	494	6406	2569	1170	1701	414	591	543	14581	16710	26854	25462	7474	20501	27472	25236	20347	6468	5954	2499	702	2183	2186	799	10410	10351	2037	2813	1228	1344	241	544	19107	1571	10972	12790	389	98	62	15553	7003
6	0.2.16.5.2.10.2	Psychrosphaera	12		0	0	0	0	0	11	0	0	0	0	0	0	0	0	0	0	0	0	0	0	1	0	0	0	0	0	0	0	0	0	0	0	0	0	0	0	0	0	0	0	0	0	0	0	0
6	0.2.16.5.2.10.3	unclassified	1001		23	15	55	13	2	21	11	4	5	1	2	4	43	23	48	28	12	49	59	54	119	22	24	7	10	20	4	10	22	18	7	13	3	2	0	7	35	1	44	26	2	0	0	22	7
5	0.2.16.5.2.11	Psychromonadaceae	119		0	0	0	0	0	0	0	0	0	0	0	0	0	0	0	0	0	0	0	0	0	0	0	1	0	0	0	0	0	0	0	0	0	0	0	0	0	0	0	0	0	0	0	0	118
6	0.2.16.5.2.11.1	Psychromonas	119		0	0	0	0	0	0	0	0	0	0	0	0	0	0	0	0	0	0	0	0	0	0	0	1	0	0	0	0	0	0	0	0	0	0	0	0	0	0	0	0	0	0	0	0	118
5	0.2.16.5.2.12	Shewanellaceae	2062		18	13	20	3	0	0	35	0	111	577	48	51	63	145	78	46	14	17	43	56	8	4	10	0	0	1	2	0	1	3	27	8	1	4	1	0	14	6	5	3	1	4	3	4	2
6	0.2.16.5.2.12.1	Shewanella	2062		18	13	20	3	0	0	35	0	111	577	48	51	63	145	78	46	14	17	43	56	8	4	10	0	0	1	2	0	1	3	27	8	1	4	1	0	14	6	5	3	1	4	3	4	2
4	0.2.16.5.3	Chromatiales	4		0	0	0	0	0	0	0	0	0	0	0	0	0	0	0	0	0	0	0	0	0	0	0	0	0	0	0	0	0	0	0	4	0	0	0	0	0	0	0	0	0	0	0	0	0
5	0.2.16.5.3.1	Chromatiaceae	4		0	0	0	0	0	0	0	0	0	0	0	0	0	0	0	0	0	0	0	0	0	0	0	0	0	0	0	0	0	0	0	4	0	0	0	0	0	0	0	0	0	0	0	0	0
6	0.2.16.5.3.1.1	Rheinheimera	4		0	0	0	0	0	0	0	0	0	0	0	0	0	0	0	0	0	0	0	0	0	0	0	0	0	0	0	0	0	0	0	4	0	0	0	0	0	0	0	0	0	0	0	0	0
4	0.2.16.5.4	Enterobacteriales	3956		161	195	1	0	2	3	5	370	0	19	0	0	2	1241	4	195	202	73	5	169	6	43	3	59	112	12	0	18	11	157	2	162	78	56	3	18	3	67	160	222	34	0	0	1	22
5	0.2.16.5.4.1	Enterobacteriaceae	3956		161	195	1	0	2	3	5	370	0	19	0	0	2	1241	4	195	202	73	5	169	6	43	3	59	112	12	0	18	11	157	2	162	78	56	3	18	3	67	160	222	34	0	0	1	22
6	0.2.16.5.4.1.1	Buttiauxella	4		0	0	0	0	0	0	0	0	0	0	0	0	0	2	1	0	0	0	0	0	1	0	0	0	0	0	0	0	0	0	0	0	0	0	0	0	0	0	0	0	0	0	0	0	0
6	0.2.16.5.4.1.2	Citrobacter	5		0	0	0	0	0	0	0	0	0	0	0	0	0	1	0	0	0	0	0	0	0	0	0	0	0	0	0	0	0	0	0	0	0	0	0	0	0	0	0	0	0	0	0	0	0
6	0.2.16.5.4.1.3	Enterobacter	22		0	0	0	0	0	0	0	0	0	0	0	0	0	0	0	0	0	0	4	0	0	0	0	0	0	2	0	0	4	1	0	3	0	0	1	0	1	0	3	1	0	0	0	0	0
6	0.2.16.5.4.1.4	Escherichia/Shigella	3707		159	192	0	0	0	0	1	362	0	19	0	0	2	1193	1	194	201	71	0	154	0	40	0	58	105	10	0	18	2	143	0	151	76	40	1	18	2	64	148	203	34	0	0	0	17
6	0.2.16.5.4.1.5	Klebsiella	9		0	0	0	0	2	0	0	0	0	0	0	0	0	6	0	0	0	0	0	0	0	0	0	0	0	0	0	0	0	0	0	1	0	0	0	0	0	0	0	0	0	0	0	0	0
6	0.2.16.5.4.1.6	Pantoea	7		0	0	0	0	0	0	0	0	0	0	0	0	0	0	0	0	0	0	0	0	0	0	0	0	0	0	0	0	0	0	0	0	0	7	0	0	0	0	0	0	0	0	0	0	0
6	0.2.16.5.4.1.7	Raoultella	39		0	0	0	0	0	0	0	0	0	0	0	0	0	0	0	0	0	0	0	12	1	0	0	0	0	0	0	0	0	1	0	0	0	0	0	0	0	0	0	1	0	0	0	1	5
6	0.2.16.5.4.1.8	Serratia	1		0	0	0	0	0	0	0	0	0	0	0	0	0	0	0	0	0	0	0	0	0	0	0	0	0	0	0	0	0	1	0	0	0	0	0	0	0	0	0	0	0	0	0	0	0
6	0.2.16.5.4.1.9	Yersinia	1		0	0	0	0	0	0	0	0	0	0	0	0	0	0	0	0	0	0	0	0	0	0	0	0	0	0	0	0	0	1	0	0	0	0	0	0	0	0	0	0	0	0	0	0	0
6	0.2.16.5.4.1.10	unclassified	161		2	3	1	0	0	3	4	8	0	0	0	0	0	39	2	1	1	2	1	3	4	3	3	1	7	0	0	0	5	10	2	7	2	9	1	0	0	3	9	17	0	0	0	0	0
4	0.2.16.5.5	Gammaproteobacteria_incertae_sedis	135		0	0	3	0	0	0	1	0	0	2	1	5	0	0	0	0	0	0	0	0	1	0	5	1	0	0	0	0	13	21	1	5	3	0	0	0	3	3	15	26	0	0	0	6	0
5	0.2.16.5.5.1	Arenicella	1		0	0	1	0	0	0	0	0	0	0	0	0	0	0	0	0	0	0	0	0	0	0	0	0	0	0	0	0	0	0	0	0	0	0	0	0	0	0	0	0	0	0	0	0	0
6	0.2.16.5.5.1.1	unclassified	1		0	0	1	0	0	0	0	0	0	0	0	0	0	0	0	0	0	0	0	0	0	0	0	0	0	0	0	0	0	0	0	0	0	0	0	0	0	0	0	0	0	0	0	0	0
5	0.2.16.5.5.2	Gammaproteobacteria_incertae_sedis_unclassified	24		0	0	1	0	0	0	0	0	0	0	0	0	0	0	0	0	0	0	0	0	0	0	0	1	0	0	0	0	0	0	0	0	0	0	0	0	0	0	0	0	0	0	0	5	0
6	0.2.16.5.5.2.1	unclassified	24		0	0	1	0	0	0	0	0	0	0	0	0	0	0	0	0	0	0	0	0	0	0	0	1	0	0	0	0	0	0	0	0	0	0	0	0	0	0	0	0	0	0	0	5	0
5	0.2.16.5.5.3	Methylonatrum	1		0	0	0	0	0	0	0	0	0	0	0	0	0	0	0	0	0	0	0	0	0	0	0	0	0	0	0	0	0	0	0	0	0	0	0	0	0	0	0	0	0	0	0	0	0
6	0.2.16.5.5.3.1	unclassified	1		0	0	0	0	0	0	0	0	0	0	0	0	0	0	0	0	0	0	0	0	0	0	0	0	0	0	0	0	0	0	0	0	0	0	0	0	0	0	0	0	0	0	0	0	0
5	0.2.16.5.5.4	Spongiibacter	109		0	0	1	0	0	0	1	0	0	2	1	5	0	0	0	0	0	0	0	0	1	0	5	0	0	0	0	0	13	21	1	5	3	0	0	0	3	3	15	26	0	0	0	1	0
6	0.2.16.5.5.4.1	unclassified	109		0	0	1	0	0	0	1	0	0	2	1	5	0	0	0	0	0	0	0	0	1	0	5	0	0	0	0	0	13	21	1	5	3	0	0	0	3	3	15	26	0	0	0	1	0
4	0.2.16.5.6	Gammaproteobacteria_unclassified	19612		215	237	351	80	34	58	862	412	1736	878	564	735	741	284	318	196	268	292	244	303	1015	325	388	177	221	339	93	117	637	852	197	397	135	193	20	59	1146	36	1304	1114	65	18	24	169	101
5	0.2.16.5.6.1	Gammaproteobacteria_unclassified	19612		215	237	351	80	34	58	862	412	1736	878	564	735	741	284	318	196	268	292	244	303	1015	325	388	177	221	339	93	117	637	852	197	397	135	193	20	59	1146	36	1304	1114	65	18	24	169	101
6	0.2.16.5.6.1.1	unclassified	19612		215	237	351	80	34	58	862	412	1736	878	564	735	741	284	318	196	268	292	244	303	1015	325	388	177	221	339	93	117	637	852	197	397	135	193	20	59	1146	36	1304	1114	65	18	24	169	101
4	0.2.16.5.7	Halioglobus	1		0	0	0	0	0	0	0	0	0	0	0	0	0	0	0	0	0	0	0	0	0	0	0	0	0	0	0	0	0	0	0	0	0	0	0	0	0	0	0	0	0	0	0	0	0
5	0.2.16.5.7.1	Halioglobus_unclassified	1		0	0	0	0	0	0	0	0	0	0	0	0	0	0	0	0	0	0	0	0	0	0	0	0	0	0	0	0	0	0	0	0	0	0	0	0	0	0	0	0	0	0	0	0	0
6	0.2.16.5.7.1.1	unclassified	1		0	0	0	0	0	0	0	0	0	0	0	0	0	0	0	0	0	0	0	0	0	0	0	0	0	0	0	0	0	0	0	0	0	0	0	0	0	0	0	0	0	0	0	0	0
4	0.2.16.5.8	Oceanospirillales	597838		715	858	300	188	107	274	1700	7766	56798	24751	12288	10745	11439	2117	2948	4024	7603	3078	1097	3912	33133	48311	20114	49064	54642	29499	21389	22130	457	6406	17652	1948	2747	1213	638	17803	1069	888	10303	10533	16723	759	885	19985	17740
5	0.2.16.5.8.1	Alcanivoracaceae	105563		238	340	58	53	34	111	124	2914	34	128	59	22	347	784	579	364	3053	725	101	319	1193	1134	557	857	2060	746	320	430	179	2850	14162	266	1032	419	39	288	362	129	5200	4108	12220	30	186	19208	16889
6	0.2.16.5.8.1.1	Alcanivorax	105563		238	340	58	53	34	111	124	2914	34	128	59	22	347	784	579	364	3053	725	101	319	1193	1134	557	857	2060	746	320	430	179	2850	14162	266	1032	419	39	288	362	129	5200	4108	12220	30	186	19208	16889
5	0.2.16.5.8.2	Halomonadaceae	329445		58	33	54	47	23	49	56	72	3631	217	180	98	21	109	155	344	127	1122	241	315	31747	46319	19388	47088	50313	28493	20900	21417	148	630	3154	807	530	367	555	17270	398	640	744	591	4113	687	654	419	367
6	0.2.16.5.8.2.1	Chromohalobacter	1		0	0	0	0	0	0	0	0	0	0	0	0	0	0	0	0	0	0	0	0	0	0	1	0	0	0	0	0	0	0	0	0	0	0	0	0	0	0	0	0	0	0	0	0	0
6	0.2.16.5.8.2.2	Cobetia	41998		6	3	5	10	8	2	28	36	3496	183	153	73	3	20	90	128	12	12	137	121	12	3	216	39	17	5	62	150	118	454	3123	707	487	243	377	116	368	532	646	488	4093	508	518	386	294
6	0.2.16.5.8.2.3	Halomonas	280877		45	24	47	32	14	44	26	34	113	27	23	20	17	85	58	211	108	1062	90	182	30757	45508	18716	46358	49185	27648	20417	20753	27	173	25	90	38	117	173	16779	27	102	87	94	12	171	129	25	67
6	0.2.16.5.8.2.4	unclassified	6569		7	6	2	5	1	3	2	2	22	7	4	5	1	4	7	5	7	48	14	12	978	808	455	691	1111	840	421	514	3	3	6	10	5	7	5	375	3	6	11	9	8	8	7	8	6
5	0.2.16.5.8.3	Oceanospirillaceae	148491		343	381	142	73	40	113	1425	4605	52919	24323	11978	10570	141	680	2133	3291	4376	1202	746	3069	96	778	131	1056	2060	193	143	249	77	2847	277	832	1166	408	38	215	289	111	4232	5694	321	39	41	302	443
6	0.2.16.5.8.3.1	Amphritea	6		0	0	0	0	0	0	3	0	3	0	0	0	0	0	0	0	0	0	0	0	0	0	0	0	0	0	0	0	0	0	0	0	0	0	0	0	0	0	0	0	0	0	0	0	0
6	0.2.16.5.8.3.2	Marinomonas	2084		0	0	0	0	0	0	930	190	265	388	32	22	0	105	11	1	0	1	16	26	9	8	2	19	6	3	0	1	1	6	0	0	1	0	0	2	3	1	0	0	0	0	0	1	33
6	0.2.16.5.8.3.3	Neptuniibacter	103896		25	9	2	9	0	94	146	271	49831	22489	10942	9657	13	176	1915	2736	233	284	561	2426	8	12	1	795	23	0	89	16	1	3	235	545	0	5	8	0	0	8	41	11	3	1	0	96	28
6	0.2.16.5.8.3.4	Oceaniserpentilla	5		0	0	0	0	0	0	0	0	0	0	0	0	3	1	0	0	0	0	0	0	0	0	0	0	0	0	0	0	0	0	0	0	0	0	0	0	0	0	1	0	0	0	0	0	0
6	0.2.16.5.8.3.5	Oceanobacter	24		0	0	0	0	0	0	0	1	0	0	1	0	0	0	0	0	0	2	0	2	0	1	0	0	10	0	0	1	0	2	0	0	0	0	0	0	0	0	1	3	0	0	0	0	0
6	0.2.16.5.8.3.6	Oleibacter	13056		97	125	8	3	1	1	13	1550	1	21	22	1	40	142	6	130	1746	390	13	120	35	289	0	48	693	55	2	72	17	1075	0	96	478	167	9	78	20	43	1562	2344	130	12	3	41	38
6	0.2.16.5.8.3.7	Oleispira	993		9	23	19	11	0	7	179	14	32	27	7	1	36	33	24	4	17	7	5	9	3	2	0	0	2	2	8	14	17	27	28	3	6	1	2	8	224	4	23	15	2	0	0	39	71
6	0.2.16.5.8.3.8	Thalassolituus	19622		160	195	10	4	4	4	9	2299	1	20	42	2	48	190	22	212	2270	457	20	227	27	416	1	128	1214	83	5	134	23	1653	1	142	658	222	11	115	26	46	2475	3223	181	7	1	116	225
6	0.2.16.5.8.3.9	unclassified	8805		52	29	103	46	35	7	145	280	2786	1378	932	887	1	33	155	208	110	61	131	259	14	50	127	66	112	50	39	11	18	81	13	46	23	13	8	12	16	9	129	98	5	19	37	9	48
5	0.2.16.5.8.4	Oceanospirillales_incertae_sedis	10503		63	88	37	1	8	1	40	30	13	1	0	4	9177	494	54	17	4	5	2	184	6	3	14	5	1	3	0	3	21	9	16	11	9	6	3	2	6	5	26	22	5	2	1	18	14
6	0.2.16.5.8.4.1	Spongiispira	10503		63	88	37	1	8	1	40	30	13	1	0	4	9177	494	54	17	4	5	2	184	6	3	14	5	1	3	0	3	21	9	16	11	9	6	3	2	6	5	26	22	5	2	1	18	14
5	0.2.16.5.8.5	Oceanospirillales_unclassified	3835		13	16	9	14	2	0	55	145	201	82	71	51	1753	50	27	8	43	24	7	25	91	77	24	58	208	64	26	31	32	70	43	32	10	13	3	28	14	3	100	118	64	1	3	38	27
6	0.2.16.5.8.5.1	unclassified	3835		13	16	9	14	2	0	55	145	201	82	71	51	1753	50	27	8	43	24	7	25	91	77	24	58	208	64	26	31	32	70	43	32	10	13	3	28	14	3	100	118	64	1	3	38	27
5	0.2.16.5.8.6	Oleiphilaceae	1		0	0	0	0	0	0	0	0	0	0	0	0	0	0	0	0	0	0	0	0	0	0	0	0	0	0	0	0	0	0	0	0	0	0	0	0	0	0	1	0	0	0	0	0	0
6	0.2.16.5.8.6.1	Oleiphilus	1		0	0	0	0	0	0	0	0	0	0	0	0	0	0	0	0	0	0	0	0	0	0	0	0	0	0	0	0	0	0	0	0	0	0	0	0	0	0	1	0	0	0	0	0	0
4	0.2.16.5.9	Pasteurellales	94		0	0	0	0	0	0	5	1	0	0	0	0	8	78	0	0	0	0	0	0	0	0	0	0	0	0	0	0	0	0	0	0	0	0	0	0	0	0	0	0	0	0	0	0	2
5	0.2.16.5.9.1	Pasteurellaceae	94		0	0	0	0	0	0	5	1	0	0	0	0	8	78	0	0	0	0	0	0	0	0	0	0	0	0	0	0	0	0	0	0	0	0	0	0	0	0	0	0	0	0	0	0	2
6	0.2.16.5.9.1.1	Haemophilus	89		0	0	0	0	0	0	5	1	0	0	0	0	8	73	0	0	0	0	0	0	0	0	0	0	0	0	0	0	0	0	0	0	0	0	0	0	0	0	0	0	0	0	0	0	2
6	0.2.16.5.9.1.2	unclassified	5		0	0	0	0	0	0	0	0	0	0	0	0	0	5	0	0	0	0	0	0	0	0	0	0	0	0	0	0	0	0	0	0	0	0	0	0	0	0	0	0	0	0	0	0	0
4	0.2.16.5.10	Pseudomonadales	69924		45	67	171	40	15	21	29	46	178	231	55	66	286	1086	677	385	163	154	660	425	24	27	59	16	22	9	62	14	47	116	133	75	36	15	28	9	29	51	117	98	222	48	98	74	136
5	0.2.16.5.10.1	Moraxellaceae	55935		32	43	149	34	11	2	17	46	163	229	36	12	47	916	105	50	23	37	34	42	18	25	49	15	21	7	62	11	41	103	21	59	28	14	27	5	29	42	76	84	33	38	81	43	42
6	0.2.16.5.10.1.1	Acinetobacter	861		4	2	34	4	0	1	6	11	1	5	0	0	22	261	21	9	0	2	2	5	14	13	11	3	0	3	1	6	30	57	2	14	10	4	0	1	2	3	41	47	1	0	1	2	7
6	0.2.16.5.10.1.2	Enhydrobacter	69		8	3	7	3	0	0	0	0	1	0	0	0	0	13	1	1	1	0	1	1	0	2	0	0	0	0	0	0	0	0	0	1	0	1	2	0	0	0	4	2	0	0	0	1	0
6	0.2.16.5.10.1.3	Psychrobacter	54815		20	38	108	27	11	1	7	34	161	224	34	12	25	641	83	40	21	34	31	36	4	10	37	12	21	3	60	5	11	46	19	44	18	8	25	4	27	39	30	35	31	37	80	40	32
6	0.2.16.5.10.1.4	unclassified	190		0	0	0	0	0	0	4	1	0	0	2	0	0	1	0	0	1	1	0	0	0	0	1	0	0	1	1	0	0	0	0	0	0	1	0	0	0	0	1	0	1	1	0	0	3
5	0.2.16.5.10.2	Pseudomonadaceae	13979		13	24	22	6	4	19	12	0	15	2	19	54	239	169	572	334	140	117	624	383	6	2	10	1	1	2	0	3	6	13	112	16	8	1	1	4	0	9	41	14	189	10	17	31	94
6	0.2.16.5.10.2.1	Pseudomonas	12676		7	21	19	6	4	18	6	0	10	1	17	37	223	154	501	298	132	102	551	348	4	1	9	1	0	2	0	2	3	11	100	15	8	1	1	4	0	7	39	14	164	10	16	29	89
6	0.2.16.5.10.2.2	Serpens	12		0	0	0	0	0	0	0	0	0	0	0	0	0	0	1	0	0	0	1	1	0	0	0	0	0	0	0	0	0	0	0	1	0	0	0	0	0	0	0	0	0	0	0	0	0
6	0.2.16.5.10.2.3	unclassified	1291		6	3	3	0	0	1	6	0	5	1	2	17	16	15	70	36	8	15	72	34	2	1	1	0	1	0	0	1	3	2	12	0	0	0	0	0	0	2	2	0	25	0	1	2	5
5	0.2.16.5.10.3	Pseudomonadales_unclassified	10		0	0	0	0	0	0	0	0	0	0	0	0	0	1	0	1	0	0	2	0	0	0	0	0	0	0	0	0	0	0	0	0	0	0	0	0	0	0	0	0	0	0	0	0	0
6	0.2.16.5.10.3.1	unclassified	10		0	0	0	0	0	0	0	0	0	0	0	0	0	1	0	1	0	0	2	0	0	0	0	0	0	0	0	0	0	0	0	0	0	0	0	0	0	0	0	0	0	0	0	0	0
4	0.2.16.5.11	Thiotrichales	53079		357	402	30	9	6	45	49	10170	9	55	180	1539	81	461	38	437	5999	1230	226	469	65	904	9	58	2158	188	15	283	78	3319	5	370	1730	593	30	191	56	92	4275	5572	315	14	1	527	571
5	0.2.16.5.11.1	Piscirickettsiaceae	53077		357	402	30	9	6	45	49	10170	9	55	180	1538	81	461	38	437	5999	1230	226	469	65	904	9	57	2158	188	15	283	78	3319	5	370	1730	593	30	191	56	92	4275	5572	315	14	1	527	571
6	0.2.16.5.11.1.1	Cycloclasticus	52846		357	402	30	7	6	45	48	10165	9	55	180	1538	81	460	38	435	5995	1230	58	468	65	904	9	57	2157	188	15	276	78	3316	5	370	1728	593	30	189	56	92	4274	5572	315	13	1	500	571
6	0.2.16.5.11.1.2	Methylophaga	224		0	0	0	2	0	0	1	4	0	0	0	0	0	1	0	2	4	0	168	1	0	0	0	0	0	0	0	7	0	2	0	0	2	0	0	2	0	0	0	0	0	1	0	24	0
6	0.2.16.5.11.1.3	unclassified	7		0	0	0	0	0	0	0	1	0	0	0	0	0	0	0	0	0	0	0	0	0	0	0	0	1	0	0	0	0	1	0	0	0	0	0	0	0	0	1	0	0	0	0	3	0
5	0.2.16.5.11.2	Thiotrichales_unclassified	2		0	0	0	0	0	0	0	0	0	0	0	1	0	0	0	0	0	0	0	0	0	0	0	1	0	0	0	0	0	0	0	0	0	0	0	0	0	0	0	0	0	0	0	0	0
6	0.2.16.5.11.2.1	unclassified	2		0	0	0	0	0	0	0	0	0	0	0	1	0	0	0	0	0	0	0	0	0	0	0	1	0	0	0	0	0	0	0	0	0	0	0	0	0	0	0	0	0	0	0	0	0
4	0.2.16.5.12	Vibrionales	357982		65	38	136	6	12	6	339	137	210	254	38	34	3739	6954	569	437	22	54	37	382	10173	2244	17393	523	266	1178	120	312	57993	40670	3443	50942	15855	10909	656	234	34973	4300	38155	43960	173	447	218	1322	747
5	0.2.16.5.12.1	Vibrionaceae	357982		65	38	136	6	12	6	339	137	210	254	38	34	3739	6954	569	437	22	54	37	382	10173	2244	17393	523	266	1178	120	312	57993	40670	3443	50942	15855	10909	656	234	34973	4300	38155	43960	173	447	218	1322	747
6	0.2.16.5.12.1.1	Aliivibrio	2025		0	0	3	0	0	0	5	4	6	0	0	2	26	42	7	3	0	1	1	4	67	13	106	3	2	25	1	1	279	217	17	263	80	84	7	0	152	29	209	290	2	1	5	7	6
6	0.2.16.5.12.1.2	Photobacterium	2		0	0	0	0	0	0	0	0	0	0	0	0	0	0	2	0	0	0	0	0	0	0	0	0	0	0	0	0	0	0	0	0	0	0	0	0	0	0	0	0	0	0	0	0	0
6	0.2.16.5.12.1.3	Vibrio	324418		33	20	114	4	8	1	129	120	106	226	19	9	3379	6397	491	389	6	44	1	338	9110	2027	15642	463	229	961	104	257	53242	37222	2970	45911	14193	9601	569	198	32633	3752	34520	39645	153	384	186	1173	667
6	0.2.16.5.12.1.4	unclassified	31537		32	18	19	2	4	5	205	13	98	28	19	23	334	515	69	45	16	9	35	40	996	204	1645	57	35	192	15	54	4472	3231	456	4768	1582	1224	80	36	2188	519	3426	4025	18	62	27	142	74
4	0.2.16.5.13	Xanthomonadales	181		0	0	0	0	0	0	0	1	0	0	0	0	0	0	0	0	0	0	0	28	2	0	0	0	0	0	0	0	1	1	0	0	0	0	0	1	1	0	0	0	0	0	0	5	18
5	0.2.16.5.13.1	Xanthomonadaceae	181		0	0	0	0	0	0	0	1	0	0	0	0	0	0	0	0	0	0	0	28	2	0	0	0	0	0	0	0	1	1	0	0	0	0	0	1	1	0	0	0	0	0	0	5	18
6	0.2.16.5.13.1.1	Lysobacter	2		0	0	0	0	0	0	0	0	0	0	0	0	0	0	0	0	0	0	0	0	0	0	0	0	0	0	0	0	1	0	0	0	0	0	0	1	0	0	0	0	0	0	0	0	0
6	0.2.16.5.13.1.2	Stenotrophomonas	175		0	0	0	0	0	0	0	1	0	0	0	0	0	0	0	0	0	0	0	28	0	0	0	0	0	0	0	0	0	1	0	0	0	0	0	0	1	0	0	0	0	0	0	5	17
6	0.2.16.5.13.1.3	unclassified	4		0	0	0	0	0	0	0	0	0	0	0	0	0	0	0	0	0	0	0	0	2	0	0	0	0	0	0	0	0	0	0	0	0	0	0	0	0	0	0	0	0	0	0	0	1
3	0.2.16.6	Proteobacteria_unclassified	2651		119	58	236	30	11	120	52	22	77	47	45	133	21	67	62	27	27	121	97	45	35	33	65	15	59	76	22	98	29	53	65	76	51	84	13	46	23	13	86	53	65	9	19	7	31
4	0.2.16.6.1	Proteobacteria_unclassified	2651		119	58	236	30	11	120	52	22	77	47	45	133	21	67	62	27	27	121	97	45	35	33	65	15	59	76	22	98	29	53	65	76	51	84	13	46	23	13	86	53	65	9	19	7	31
5	0.2.16.6.1.1	Proteobacteria_unclassified	2651		119	58	236	30	11	120	52	22	77	47	45	133	21	67	62	27	27	121	97	45	35	33	65	15	59	76	22	98	29	53	65	76	51	84	13	46	23	13	86	53	65	9	19	7	31
6	0.2.16.6.1.1.1	unclassified	2651		119	58	236	30	11	120	52	22	77	47	45	133	21	67	62	27	27	121	97	45	35	33	65	15	59	76	22	98	29	53	65	76	51	84	13	46	23	13	86	53	65	9	19	7	31
2	0.2.17	Spirochaetes	31		0	0	0	0	0	0	0	0	0	0	0	0	0	0	0	0	0	0	0	0	0	0	0	0	0	0	0	0	0	0	0	0	0	0	0	0	0	0	0	0	0	0	0	0	0
3	0.2.17.1	Spirochaetia	31		0	0	0	0	0	0	0	0	0	0	0	0	0	0	0	0	0	0	0	0	0	0	0	0	0	0	0	0	0	0	0	0	0	0	0	0	0	0	0	0	0	0	0	0	0
4	0.2.17.1.1	Spirochaetales	31		0	0	0	0	0	0	0	0	0	0	0	0	0	0	0	0	0	0	0	0	0	0	0	0	0	0	0	0	0	0	0	0	0	0	0	0	0	0	0	0	0	0	0	0	0
5	0.2.17.1.1.1	Spirochaetaceae	31		0	0	0	0	0	0	0	0	0	0	0	0	0	0	0	0	0	0	0	0	0	0	0	0	0	0	0	0	0	0	0	0	0	0	0	0	0	0	0	0	0	0	0	0	0
6	0.2.17.1.1.1.1	Treponema	31		0	0	0	0	0	0	0	0	0	0	0	0	0	0	0	0	0	0	0	0	0	0	0	0	0	0	0	0	0	0	0	0	0	0	0	0	0	0	0	0	0	0	0	0	0
2	0.2.18	Synergistetes	1		0	0	0	0	0	0	0	0	0	0	0	0	0	0	0	0	0	0	0	0	0	0	0	0	0	0	1	0	0	0	0	0	0	0	0	0	0	0	0	0	0	0	0	0	0
3	0.2.18.1	Synergistia	1		0	0	0	0	0	0	0	0	0	0	0	0	0	0	0	0	0	0	0	0	0	0	0	0	0	0	1	0	0	0	0	0	0	0	0	0	0	0	0	0	0	0	0	0	0
4	0.2.18.1.1	Synergistales	1		0	0	0	0	0	0	0	0	0	0	0	0	0	0	0	0	0	0	0	0	0	0	0	0	0	0	1	0	0	0	0	0	0	0	0	0	0	0	0	0	0	0	0	0	0
5	0.2.18.1.1.1	Synergistaceae	1		0	0	0	0	0	0	0	0	0	0	0	0	0	0	0	0	0	0	0	0	0	0	0	0	0	0	1	0	0	0	0	0	0	0	0	0	0	0	0	0	0	0	0	0	0
6	0.2.18.1.1.1.1	unclassified	1		0	0	0	0	0	0	0	0	0	0	0	0	0	0	0	0	0	0	0	0	0	0	0	0	0	0	1	0	0	0	0	0	0	0	0	0	0	0	0	0	0	0	0	0	0
2	0.2.19	Verrucomicrobia	37		0	0	7	0	0	0	2	0	0	0	0	0	2	4	2	0	0	0	4	0	3	0	2	0	0	2	1	0	1	1	0	0	0	0	0	0	0	0	0	0	0	0	0	6	0
3	0.2.19.1	Opitutae	5		0	0	1	0	0	0	0	0	0	0	0	0	0	0	0	0	0	0	4	0	0	0	0	0	0	0	0	0	0	0	0	0	0	0	0	0	0	0	0	0	0	0	0	0	0
4	0.2.19.1.1	Opitutales	4		0	0	0	0	0	0	0	0	0	0	0	0	0	0	0	0	0	0	4	0	0	0	0	0	0	0	0	0	0	0	0	0	0	0	0	0	0	0	0	0	0	0	0	0	0
5	0.2.19.1.1.1	Opitutaceae	4		0	0	0	0	0	0	0	0	0	0	0	0	0	0	0	0	0	0	4	0	0	0	0	0	0	0	0	0	0	0	0	0	0	0	0	0	0	0	0	0	0	0	0	0	0
6	0.2.19.1.1.1.1	Opitutus	4		0	0	0	0	0	0	0	0	0	0	0	0	0	0	0	0	0	0	4	0	0	0	0	0	0	0	0	0	0	0	0	0	0	0	0	0	0	0	0	0	0	0	0	0	0
4	0.2.19.1.2	Puniceicoccales	1		0	0	1	0	0	0	0	0	0	0	0	0	0	0	0	0	0	0	0	0	0	0	0	0	0	0	0	0	0	0	0	0	0	0	0	0	0	0	0	0	0	0	0	0	0
5	0.2.19.1.2.1	Puniceicoccaceae	1		0	0	1	0	0	0	0	0	0	0	0	0	0	0	0	0	0	0	0	0	0	0	0	0	0	0	0	0	0	0	0	0	0	0	0	0	0	0	0	0	0	0	0	0	0
6	0.2.19.1.2.1.1	unclassified	1		0	0	1	0	0	0	0	0	0	0	0	0	0	0	0	0	0	0	0	0	0	0	0	0	0	0	0	0	0	0	0	0	0	0	0	0	0	0	0	0	0	0	0	0	0
3	0.2.19.2	Spartobacteria	1		0	0	0	0	0	0	0	0	0	0	0	0	0	0	0	0	0	0	0	0	0	0	0	0	0	0	1	0	0	0	0	0	0	0	0	0	0	0	0	0	0	0	0	0	0
4	0.2.19.2.1	Spartobacteria_unclassified	1		0	0	0	0	0	0	0	0	0	0	0	0	0	0	0	0	0	0	0	0	0	0	0	0	0	0	1	0	0	0	0	0	0	0	0	0	0	0	0	0	0	0	0	0	0
5	0.2.19.2.1.1	Spartobacteria_unclassified	1		0	0	0	0	0	0	0	0	0	0	0	0	0	0	0	0	0	0	0	0	0	0	0	0	0	0	1	0	0	0	0	0	0	0	0	0	0	0	0	0	0	0	0	0	0
6	0.2.19.2.1.1.1	unclassified	1		0	0	0	0	0	0	0	0	0	0	0	0	0	0	0	0	0	0	0	0	0	0	0	0	0	0	1	0	0	0	0	0	0	0	0	0	0	0	0	0	0	0	0	0	0
3	0.2.19.3	Verrucomicrobia_unclassified	4		0	0	0	0	0	0	2	0	0	0	0	0	0	0	0	0	0	0	0	0	0	0	1	0	0	0	0	0	1	0	0	0	0	0	0	0	0	0	0	0	0	0	0	0	0
4	0.2.19.3.1	Verrucomicrobia_unclassified	4		0	0	0	0	0	0	2	0	0	0	0	0	0	0	0	0	0	0	0	0	0	0	1	0	0	0	0	0	1	0	0	0	0	0	0	0	0	0	0	0	0	0	0	0	0
5	0.2.19.3.1.1	Verrucomicrobia_unclassified	4		0	0	0	0	0	0	2	0	0	0	0	0	0	0	0	0	0	0	0	0	0	0	1	0	0	0	0	0	1	0	0	0	0	0	0	0	0	0	0	0	0	0	0	0	0
6	0.2.19.3.1.1.1	unclassified	4		0	0	0	0	0	0	2	0	0	0	0	0	0	0	0	0	0	0	0	0	0	0	1	0	0	0	0	0	1	0	0	0	0	0	0	0	0	0	0	0	0	0	0	0	0
3	0.2.19.4	Verrucomicrobiae	27		0	0	6	0	0	0	0	0	0	0	0	0	2	4	2	0	0	0	0	0	3	0	1	0	0	2	0	0	0	1	0	0	0	0	0	0	0	0	0	0	0	0	0	6	0
4	0.2.19.4.1	Verrucomicrobiales	27		0	0	6	0	0	0	0	0	0	0	0	0	2	4	2	0	0	0	0	0	3	0	1	0	0	2	0	0	0	1	0	0	0	0	0	0	0	0	0	0	0	0	0	6	0
5	0.2.19.4.1.1	Rubritaleaceae	1		0	0	1	0	0	0	0	0	0	0	0	0	0	0	0	0	0	0	0	0	0	0	0	0	0	0	0	0	0	0	0	0	0	0	0	0	0	0	0	0	0	0	0	0	0
6	0.2.19.4.1.1.1	Rubritalea	1		0	0	1	0	0	0	0	0	0	0	0	0	0	0	0	0	0	0	0	0	0	0	0	0	0	0	0	0	0	0	0	0	0	0	0	0	0	0	0	0	0	0	0	0	0
5	0.2.19.4.1.2	Verrucomicrobiaceae	26		0	0	5	0	0	0	0	0	0	0	0	0	2	4	2	0	0	0	0	0	3	0	1	0	0	2	0	0	0	1	0	0	0	0	0	0	0	0	0	0	0	0	0	6	0
6	0.2.19.4.1.2.1	Luteolibacter	1		0	0	0	0	0	0	0	0	0	0	0	0	0	0	0	0	0	0	0	0	0	0	0	0	0	0	0	0	0	1	0	0	0	0	0	0	0	0	0	0	0	0	0	0	0
6	0.2.19.4.1.2.2	Roseibacillus	4		0	0	3	0	0	0	0	0	0	0	0	0	0	0	1	0	0	0	0	0	0	0	0	0	0	0	0	0	0	0	0	0	0	0	0	0	0	0	0	0	0	0	0	0	0
6	0.2.19.4.1.2.3	unclassified	21		0	0	2	0	0	0	0	0	0	0	0	0	2	4	1	0	0	0	0	0	3	0	1	0	0	2	0	0	0	0	0	0	0	0	0	0	0	0	0	0	0	0	0	6	0
[truncated: 1 more columns]

## Sheet: MOS_Comparison
					Absolute Abundance			Relative Abundance
				Time	4	4	4	4	4
taxlevel	rankID	taxon	total	Treatment	Surrounding Water	MOS	MDS	Surrounding Water	MOS
0	0	Root	3215785		65455	108304	179375	1	1
1	0.2	Bacteria	3215779		65455	108303	179375	1	0.999991
1	0.1	Archaea	6		0	1	0	0	9.23327e-06
2	0.2.16	Proteobacteria	3121398		62585	107906	178051	0.956153	0.996325
2	0.2.4	Bacteroidetes	89713		2858	320	179	0.0436636	0.00295465
2	0.2.2	Actinobacteria	2810		0	48	245	0	0.000443197
2	0.2.3	Bacteria_unclassified	1256		10	2	675	0.000152777	1.84665e-05
2	0.2.8	Firmicutes	428		1	25	188	1.52777e-05	0.000230832
2	0.2.19	Verrucomicrobia	37		0	0	0	0	0
2	0.2.12	Marinimicrobia	32		0	0	0	0	0
2	0.2.13	Nitrospinae	31		0	0	1	0	0
2	0.2.17	Spirochaetes	31		0	0	31	0	0
2	0.2.15	Planctomycetes	20		0	0	4	0	0
2	0.2.5	Chloroflexi	7		0	0	0	0	0
2	0.1.1	Euryarchaeota	6		0	1	0	0	9.23327e-06
2	0.2.1	Acidobacteria	5		1	0	0	1.52777e-05	0
2	0.2.9	Fusobacteria	3		0	2	0	0	1.84665e-05
2	0.2.7	Elusimicrobia	2		0	0	0	0	0
2	0.2.14	Nitrospirae	2		0	0	0	0	0
2	0.2.6	Deinococcus-Thermus	1		0	0	1	0	0
2	0.2.10	Gemmatimonadetes	1		0	0	0	0	0
2	0.2.11	Hydrogenedentes	1		0	0	0	0	0
2	0.2.18	Synergistetes	1		0	0	0	0	0
3	0.2.16.5	Gammaproteobacteria	2155448		18087	90809	153299	0.276327	0.838464
3	0.2.16.1	Alphaproteobacteria	962868		44428	16999	24641	0.678756	0.156956
3	0.2.4.4	Flavobacteriia	89493		2858	311	179	0.0436636	0.00287155
3	0.2.2.1	Actinobacteria	2810		0	48	245	0	0.000443197
3	0.2.16.6	Proteobacteria_unclassified	2651		65	55	53	0.000993049	0.00050783
3	0.2.3.1	Bacteria_unclassified	1256		10	2	675	0.000152777	1.84665e-05
3	0.2.8.1	Bacilli	385		1	17	184	1.52777e-05	0.000156966
3	0.2.16.2	Betaproteobacteria	365		5	43	28	7.63884e-05	0.000397031
3	0.2.4.5	Sphingobacteriia	166		0	0	0	0	0
3	0.2.4.1	Bacteroidetes_unclassified	46		0	9	0	0	8.30994e-05
3	0.2.16.4	Epsilonproteobacteria	35		0	0	30	0	0
3	0.2.12.1	Marinimicrobia_unclassified	32		0	0	0	0	0
3	0.2.13.1	Nitrospinia	31		0	0	1	0	0
3	0.2.16.3	Deltaproteobacteria	31		0	0	0	0	0
3	0.2.17.1	Spirochaetia	31		0	0	31	0	0
3	0.2.19.4	Verrucomicrobiae	27		0	0	0	0	0
3	0.2.8.2	Clostridia	24		0	0	4	0	0
3	0.2.15.1	Planctomycetia	20		0	0	4	0	0
3	0.2.8.4	Negativicutes	18		0	8	0	0	7.38662e-05
3	0.2.5.1	Anaerolineae	7		0	0	0	0	0
3	0.1.1.1	Euryarchaeota_unclassified	6		0	1	0	0	9.23327e-06
3	0.2.4.3	Cytophagia	5		0	0	0	0	0
3	0.2.19.1	Opitutae	5		0	0	0	0	0
3	0.2.19.3	Verrucomicrobia_unclassified	4		0	0	0	0	0
3	0.2.4.2	Bacteroidia	3		0	0	0	0	0
3	0.2.9.1	Fusobacteriia	3		0	2	0	0	1.84665e-05
3	0.2.1.1	Acidobacteria_Gp10	2		0	0	0	0	0
3	0.2.1.3	Acidobacteria_Gp6	2		1	0	0	1.52777e-05	0
3	0.2.7.1	Endomicrobia	2		0	0	0	0	0
3	0.2.14.1	Nitrospira	2		0	0	0	0	0
3	0.2.1.2	Acidobacteria_Gp3	1		0	0	0	0	0
3	0.2.6.1	Deinococci	1		0	0	1	0	0
3	0.2.8.3	Firmicutes_unclassified	1		0	0	0	0	0
3	0.2.10.1	Gemmatimonadetes	1		0	0	0	0	0
3	0.2.11.1	Candidatus_Hydrogenedens	1		0	0	0	0	0
3	0.2.18.1	Synergistia	1		0	0	0	0	0
3	0.2.19.2	Spartobacteria	1		0	0	0	0	0
4	0.2.16.5.2	Alteromonadales	1052616		555	7278	115129	0.00847911	0.0671997
4	0.2.16.1.6	Rhodobacterales	812998		24979	1841	11659	0.381621	0.0169984
4	0.2.16.5.8	Oceanospirillales	597838		16723	27372	11727	0.255489	0.252733
4	0.2.16.5.12	Vibrionales	357982		173	977	6330	0.00264304	0.0090209
4	0.2.4.4.1	Flavobacteriales	89493		2858	311	179	0.0436636	0.00287155
4	0.2.16.1.7	Rhodospirillales	87020		8236	14899	10185	0.125827	0.137566
4	0.2.16.5.10	Pseudomonadales	69924		222	52683	10876	0.00339164	0.486436
4	0.2.16.1.2	Caulobacterales	55040		11048	82	1493	0.168788	0.000757128
4	0.2.16.5.11	Thiotrichales	53079		315	1728	8140	0.00481247	0.0159551
4	0.2.16.5.6	Gammaproteobacteria_unclassified	19612		65	758	904	0.000993049	0.00699882
4	0.2.16.1.1	Alphaproteobacteria_unclassified	4504		154	157	818	0.00235276	0.00144962
4	0.2.16.5.4	Enterobacteriales	3956		34	6	54	0.000519441	5.53996e-05
4	0.2.2.1.3	Actinomycetales	2682		0	48	240	0	0.000443197
4	0.2.16.6.1	Proteobacteria_unclassified	2651		65	55	53	0.000993049	0.00050783
4	0.2.16.1.10	Sphingomonadales	2131		5	1	402	7.63884e-05	9.23327e-06
4	0.2.3.1.1	Bacteria_unclassified	1256		10	2	675	0.000152777	1.84665e-05
4	0.2.16.1.5	Rhizobiales	907		6	16	83	9.1666e-05	0.000147732
4	0.2.8.1.3	Lactobacillales	299		1	7	136	1.52777e-05	6.46329e-05
4	0.2.16.1.8	SAR11	239		0	3	1	0	2.76998e-05
4	0.2.16.2.4	Neisseriales	183		5	14	6	7.63884e-05	0.000129266
4	0.2.16.5.13	Xanthomonadales	181		0	0	123	0	0
4	0.2.4.5.1	Sphingobacteriales	166		0	0	0	0	0
4	0.2.16.5.5	Gammaproteobacteria_incertae_sedis	135		0	6	14	0	5.53996e-05
4	0.2.16.5.9	Pasteurellales	94		0	0	0	0	0
4	0.2.8.1.1	Bacillales	85		0	10	48	0	9.23327e-05
4	0.2.16.2.1	Betaproteobacteria_unclassified	85		0	0	4	0	0
4	0.2.16.2.2	Burkholderiales	70		0	29	11	0	0.000267765
4	0.2.2.1.2	Actinobacteria_unclassified	65		0	0	5	0	0
4	0.2.2.1.1	Acidimicrobiales	61		0	0	0	0	0
4	0.2.4.1.1	Bacteroidetes_unclassified	46		0	9	0	0	8.30994e-05
4	0.2.16.4.1	Campylobacterales	35		0	0	30	0	0
4	0.2.12.1.1	Marinimicrobia_unclassified	32		0	0	0	0	0
4	0.2.13.1.1	Nitrospinales	31		0	0	1	0	0
4	0.2.17.1.1	Spirochaetales	31		0	0	31	0	0
4	0.2.19.4.1	Verrucomicrobiales	27		0	0	0	0	0
4	0.2.16.5.1	Aeromonadales	26		0	0	2	0	0
4	0.2.8.2.2	Clostridiales	22		0	0	4	0	0
4	0.2.15.1.1	Planctomycetales	20		0	0	4	0	0
4	0.2.16.2.3	Methylophilales	20		0	0	0	0	0
4	0.2.16.3.1	Bdellovibrionales	20		0	0	0	0	0
4	0.2.8.4.1	Selenomonadales	18		0	8	0	0	7.38662e-05
4	0.2.16.1.3	Kiloniellales	16		0	0	0	0	0
4	0.2.16.3.2	Deltaproteobacteria_unclassified	10		0	0	0	0	0
4	0.2.16.1.4	Kordiimonadales	9		0	0	0	0	0
4	0.2.5.1.1	Anaerolineales	7		0	0	0	0	0
4	0.2.16.2.5	Rhodocyclales	7		0	0	7	0	0
4	0.1.1.1.1	Euryarchaeota_unclassified	6		0	1	0	0	9.23327e-06
4	0.2.4.3.1	Cytophagales	5		0	0	0	0	0
4	0.2.16.1.9	Sneathiellales	4		0	0	0	0	0
4	0.2.16.5.3	Chromatiales	4		0	0	0	0	0
4	0.2.19.1.1	Opitutales	4		0	0	0	0	0
4	0.2.19.3.1	Verrucomicrobia_unclassified	4		0	0	0	0	0
4	0.2.4.2.1	Bacteroidales	3		0	0	0	0	0
4	0.2.9.1.1	Fusobacteriales	3		0	2	0	0	1.84665e-05
4	0.2.1.1.1	Gp10	2		0	0	0	0	0
4	0.2.1.3.1	Gp6	2		1	0	0	1.52777e-05	0
4	0.2.2.1.4	Solirubrobacterales	2		0	0	0	0	0
4	0.2.7.1.1	Candidatus_Endomicrobium	2		0	0	0	0	0
4	0.2.14.1.1	Nitrospirales	2		0	0	0	0	0
4	0.2.1.2.1	Gp3	1		0	0	0	0	0
4	0.2.6.1.1	Thermales	1		0	0	1	0	0
4	0.2.8.1.2	Bacilli_unclassified	1		0	0	0	0	0
4	0.2.8.2.1	Clostridia_unclassified	1		0	0	0	0	0
4	0.2.8.2.3	Thermoanaerobacterales	1		0	0	0	0	0
4	0.2.8.3.1	Firmicutes_unclassified	1		0	0	0	0	0
4	0.2.10.1.1	Gemmatimonadales	1		0	0	0	0	0
4	0.2.11.1.1	Candidatus_Hydrogenedens_unclassified	1		0	0	0	0	0
4	0.2.16.3.3	Syntrophobacterales	1		0	0	0	0	0
4	0.2.16.5.7	Halioglobus	1		0	1	0	0	9.23327e-06
4	0.2.18.1.1	Synergistales	1		0	0	0	0	0
4	0.2.19.1.2	Puniceicoccales	1		0	0	0	0	0
4	0.2.19.2.1	Spartobacteria_unclassified	1		0	0	0	0	0
5	0.2.16.1.6.1	Rhodobacteraceae	812998		24979	1841	11659	0.381621	0.0169984
5	0.2.16.5.2.1	Alteromonadaceae	483022		149	2483	54175	0.00227637	0.0229262
5	0.2.16.5.2.10	Pseudoalteromonadaceae	415895		391	4739	59591	0.00597357	0.0437565
5	0.2.16.5.12.1	Vibrionaceae	357982		173	977	6330	0.00264304	0.0090209
5	0.2.16.5.8.2	Halomonadaceae	329445		4113	23641	1113	0.0628371	0.218284
5	0.2.16.5.8.3	Oceanospirillaceae	148491		321	791	3112	0.00490413	0.00730352
5	0.2.16.5.2.4	Colwelliaceae	143493		5	15	275	7.63884e-05	0.000138499
5	0.2.16.5.8.1	Alcanivoracaceae	105563		12220	2900	7412	0.186693	0.0267765
5	0.2.4.4.1.2	Flavobacteriaceae	88712		2858	310	179	0.0436636	0.00286231
5	0.2.16.1.7.2	Rhodospirillaceae	86999		8236	14898	10185	0.125827	0.137557
5	0.2.16.5.10.1	Moraxellaceae	55935		33	52633	300	0.000504163	0.485975
5	0.2.16.1.2.2	Hyphomonadaceae	55029		11048	82	1493	0.168788	0.000757128
5	0.2.16.5.11.1	Piscirickettsiaceae	53077		315	1728	8140	0.00481247	0.0159551
5	0.2.16.5.6.1	Gammaproteobacteria_unclassified	19612		65	758	904	0.000993049	0.00699882
5	0.2.16.5.10.2	Pseudomonadaceae	13979		189	48	10572	0.00288748	0.000443197
5	0.2.16.5.8.4	Oceanospirillales_incertae_sedis	10503		5	0	69	7.63884e-05	0
5	0.2.16.5.2.2	Alteromonadales_unclassified	7750		8	30	485	0.000122221	0.000276998
5	0.2.16.1.1.1	Alphaproteobacteria_unclassified	4504		154	157	818	0.00235276	0.00144962
5	0.2.16.5.4.1	Enterobacteriaceae	3956		34	6	54	0.000519441	5.53996e-05
5	0.2.16.5.8.5	Oceanospirillales_unclassified	3835		64	40	21	0.000977771	0.000369331
5	0.2.16.6.1.1	Proteobacteria_unclassified	2651		65	55	53	0.000993049	0.00050783
5	0.2.16.5.2.12	Shewanellaceae	2062		1	9	603	1.52777e-05	8.30994e-05
5	0.2.2.1.3.12	Mycobacteriaceae	1873		0	0	7	0	0
5	0.2.16.1.10.1	Erythrobacteraceae	1553		2	0	52	3.05553e-05	0
5	0.2.3.1.1.1	Bacteria_unclassified	1256		10	2	675	0.000152777	1.84665e-05
5	0.2.4.4.1.3	Flavobacteriales_unclassified	775		0	1	0	0	9.23327e-06
5	0.2.16.1.10.2	Sphingomonadaceae	556		3	1	345	4.5833e-05	9.23327e-06
5	0.2.2.1.3.11	Micrococcaceae	379		0	0	35	0	0
5	0.2.16.1.5.4	Methylobacteriaceae	292		1	0	49	1.52777e-05	0
5	0.2.16.1.5.7	Rhizobiales_incertae_sedis	264		2	0	2	3.05553e-05	0
5	0.2.16.1.8.1	Candidatus_Pelagibacter	239		0	3	1	0	2.76998e-05
5	0.2.8.1.3.5	Streptococcaceae	230		0	6	136	0	5.53996e-05
5	0.2.16.1.5.9	Rhodobiaceae	205		0	0	0	0	0
5	0.2.16.2.4.1	Neisseriaceae	183		5	14	6	7.63884e-05	0.000129266
5	0.2.16.5.13.1	Xanthomonadaceae	181		0	0	123	0	0
5	0.2.16.5.2.6	Idiomarinaceae	179		1	2	0	1.52777e-05	1.84665e-05
5	0.2.4.5.1.1	Chitinophagaceae	166		0	0	0	0	0
5	0.2.2.1.3.15	Propionibacteriaceae	125		0	31	72	0	0.000286231
5	0.2.16.5.2.11	Psychromonadaceae	119		0	0	0	0	0
5	0.2.16.5.5.4	Spongiibacter	109		0	0	2	0	0
5	0.2.2.1.3.9	Intrasporangiaceae	108		0	0	83	0	0
5	0.2.16.5.9.1	Pasteurellaceae	94		0	0	0	0	0
5	0.2.16.2.1.1	Betaproteobacteria_unclassified	85		0	0	4	0	0
5	0.2.16.5.2.8	Moritellaceae	81		0	0	0	0	0
5	0.2.2.1.3.2	Actinomycetales_unclassified	72		0	8	0	0	7.38662e-05
5	0.2.8.1.1.6	Staphylococcaceae	69		0	10	43	0	9.23327e-05
5	0.2.16.1.5.1	Bradyrhizobiaceae	67		0	16	29	0	0.000147732
5	0.2.2.1.2.1	Actinobacteria_unclassified	65		0	0	5	0	0
5	0.2.2.1.1.2	Acidimicrobiales_unclassified	60		0	0	0	0	0
5	0.2.2.1.3.5	Corynebacteriaceae	57		0	2	42	0	1.84665e-05
5	0.2.4.1.1.1	Bacteroidetes_unclassified	46		0	9	0	0	8.30994e-05
5	0.2.8.1.3.2	Enterococcaceae	42		0	0	0	0	0
5	0.2.16.2.2.4	Comamonadaceae	39		0	29	0	0	0.000267765
5	0.2.2.1.3.7	Dermacoccaceae	36		0	0	0	0	0
5	0.2.12.1.1.1	Marinimicrobia_unclassified	32		0	0	0	0	0
5	0.2.13.1.1.1	Nitrospinaceae	31		0	0	1	0	0
5	0.2.17.1.1.1	Spirochaetaceae	31		0	0	31	0	0
5	0.2.16.4.1.2	Helicobacteraceae	30		0	0	30	0	0
5	0.2.16.1.5.5	Methylocystaceae	29		2	0	0	3.05553e-05	0
5	0.2.16.1.5.8	Rhizobiales_unclassified	29		1	0	3	1.52777e-05	0
5	0.2.16.5.1.1	Aeromonadaceae	26		0	0	2	0	0
5	0.2.19.4.1.2	Verrucomicrobiaceae	26		0	0	0	0	0
5	0.2.16.5.5.2	Gammaproteobacteria_incertae_sedis_unclassified	24		0	6	11	0	5.53996e-05
5	0.2.16.1.10.3	Sphingomonadales_unclassified	22		0	0	5	0	0
5	0.2.8.1.3.1	Carnobacteriaceae	21		0	0	0	0	0
5	0.2.15.1.1.1	Planctomycetaceae	20		0	0	4	0	0
5	0.2.16.2.3.1	Methylophilaceae	20		0	0	0	0	0
5	0.2.16.3.1.1	Bdellovibrionaceae	20		0	0	0	0	0
5	0.2.8.4.1.1	Veillonellaceae	18		0	8	0	0	7.38662e-05
5	0.2.16.2.2.1	Burkholderiaceae	18		0	0	11	0	0
5	0.2.16.1.3.1	Kiloniellaceae	16		0	0	0	0	0
5	0.2.16.1.7.3	Rhodospirillales_unclassified	15		0	1	0	0	9.23327e-06
5	0.2.16.1.5.2	Brucellaceae	12		0	0	0	0	0
5	0.2.2.1.3.1	Actinomycetaceae	11		0	7	1	0	6.46329e-05
5	0.2.8.2.2.2	Clostridiales_Incertae_Sedis_XI	11		0	0	4	0	0
5	0.2.16.1.2.1	Caulobacteraceae	11		0	0	0	0	0
5	0.2.16.2.2.2	Burkholderiales_incertae_sedis	11		0	0	0	0	0
5	0.2.16.5.2.7	Maricurvus	11		0	0	0	0	0
5	0.2.8.1.1.1	Bacillaceae_1	10		0	0	4	0	0
5	0.2.16.3.2.1	Deltaproteobacteria_unclassified	10		0	0	0	0	0
5	0.2.16.5.10.3	Pseudomonadales_unclassified	10		0	2	4	0	1.84665e-05
5	0.2.16.1.4.1	Kordiimonadaceae	9		0	0	0	0	0
5	0.2.2.1.3.10	Microbacteriaceae	8		0	0	0	0	0
5	0.2.16.1.5.3	Hyphomicrobiaceae	8		0	0	0	0	0
5	0.2.5.1.1.1	Anaerolineaceae	7		0	0	0	0	0
5	0.2.16.2.5.1	Rhodocyclaceae	7		0	0	7	0	0
5	0.1.1.1.1.1	Euryarchaeota_unclassified	6		0	1	0	0	9.23327e-06
5	0.2.4.4.1.1	Cryomorphaceae	6		0	0	0	0	0
5	0.2.16.1.7.1	Acetobacteraceae	6		0	0	0	0	0
5	0.2.4.3.1.1	Cytophagaceae	5		0	0	0	0	0
5	0.2.16.4.1.1	Campylobacteraceae	5		0	0	0	0	0
5	0.2.2.1.3.4	Cellulomonadaceae	4		0	0	0	0	0
5	0.2.16.1.9.1	Sneathiellaceae	4		0	0	0	0	0
5	0.2.16.5.3.1	Chromatiaceae	4		0	0	0	0	0
5	0.2.19.1.1.1	Opitutaceae	4		0	0	0	0	0
5	0.2.19.3.1.1	Verrucomicrobia_unclassified	4		0	0	0	0	0
5	0.2.2.1.3.3	Brevibacteriaceae	3		0	0	0	0	0
5	0.2.4.2.1.1	Prevotellaceae	3		0	0	0	0	0
5	0.2.8.1.1.4	Bacillales_unclassified	3		0	0	1	0	0
5	0.2.8.1.3.3	Lactobacillaceae	3		1	1	0	1.52777e-05	9.23327e-06
5	0.2.8.1.3.4	Lactobacillales_unclassified	3		0	0	0	0	0
5	0.2.1.1.1.1	Gp10_unclassified	2		0	0	0	0	0
5	0.2.1.3.1.1	Gp6_unclassified	2		1	0	0	1.52777e-05	0
5	0.2.2.1.3.6	Dermabacteraceae	2		0	0	0	0	0
5	0.2.2.1.3.14	Nocardiaceae	2		0	0	0	0	0
5	0.2.7.1.1.1	Candidatus_Endomicrobium_unclassified	2		0	0	0	0	0
5	0.2.8.2.2.1	Clostridiaceae_1	2		0	0	0	0	0
5	0.2.8.2.2.6	Peptococcaceae_2	2		0	0	0	0	0
5	0.2.8.2.2.7	Peptostreptococcaceae	2		0	0	0	0	0
5	0.2.8.2.2.8	Ruminococcaceae	2		0	0	0	0	0
5	0.2.9.1.1.2	Leptotrichiaceae	2		0	2	0	0	1.84665e-05
5	0.2.14.1.1.1	Nitrospiraceae	2		0	0	0	0	0
5	0.2.16.2.2.3	Burkholderiales_unclassified	2		0	0	0	0	0
5	0.2.16.5.2.3	Celerinatantimonadaceae	2		0	0	0	0	0
5	0.2.16.5.11.2	Thiotrichales_unclassified	2		0	0	0	0	0
5	0.2.1.2.1.1	Gp3_unclassified	1		0	0	0	0	0
5	0.2.2.1.1.1	Acidimicrobiaceae	1		0	0	0	0	0
5	0.2.2.1.3.8	Dietziaceae	1		0	0	0	0	0
5	0.2.2.1.3.13	Nakamurellaceae	1		0	0	0	0	0
5	0.2.2.1.4.1	Conexibacteraceae	1		0	0	0	0	0
5	0.2.2.1.4.2	Solirubrobacterales_unclassified	1		0	0	0	0	0
5	0.2.6.1.1.1	Thermaceae	1		0	0	1	0	0
5	0.2.8.1.1.2	Bacillaceae_2	1		0	0	0	0	0
5	0.2.8.1.1.3	Bacillales_Incertae_Sedis_XI	1		0	0	0	0	0
5	0.2.8.1.1.5	Listeriaceae	1		0	0	0	0	0
5	0.2.8.1.2.1	Bacilli_unclassified	1		0	0	0	0	0
5	0.2.8.2.1.1	Clostridia_unclassified	1		0	0	0	0	0
5	0.2.8.2.2.3	Clostridiales_unclassified	1		0	0	0	0	0
5	0.2.8.2.2.4	Eubacteriaceae	1		0	0	0	0	0
5	0.2.8.2.2.5	Incertae_Sedis_XI	1		0	0	0	0	0
5	0.2.8.2.3.1	Thermoanaerobacteraceae	1		0	0	0	0	0
5	0.2.8.3.1.1	Firmicutes_unclassified	1		0	0	0	0	0
5	0.2.9.1.1.1	Fusobacteriaceae	1		0	0	0	0	0
5	0.2.10.1.1.1	Gemmatimonadaceae	1		0	0	0	0	0
5	0.2.11.1.1.1	Candidatus_Hydrogenedens_unclassified	1		0	0	0	0	0
5	0.2.16.1.5.6	Rhizobiaceae	1		0	0	0	0	0
5	0.2.16.3.3.1	Syntrophaceae	1		0	0	0	0	0
5	0.2.16.5.2.5	Ferrimonadaceae	1		0	0	0	0	0
5	0.2.16.5.2.9	Neiella	1		0	0	0	0	0
5	0.2.16.5.5.1	Arenicella	1		0	0	0	0	0
5	0.2.16.5.5.3	Methylonatrum	1		0	0	1	0	0
5	0.2.16.5.7.1	Halioglobus_unclassified	1		0	1	0	0	9.23327e-06
5	0.2.16.5.8.6	Oleiphilaceae	1		0	0	0	0	0
5	0.2.18.1.1.1	Synergistaceae	1		0	0	0	0	0
5	0.2.19.1.2.1	Puniceicoccaceae	1		0	0	0	0	0
5	0.2.19.2.1.1	Spartobacteria_unclassified	1		0	0	0	0	0
5	0.2.19.4.1.1	Rubritaleaceae	1		0	0	0	0	0
6	0.2.16.1.6.1.26	Sulfitobacter	452045		2316	441	5662	0.0353831	0.00407187
6	0.2.16.5.2.10.1	Pseudoalteromonas	414882		389	4728	59498	0.00594301	0.0436549
6	0.2.16.5.2.1.3	Alteromonas	347422		64	310	52326	0.000977771	0.00286231
6	0.2.16.5.12.1.3	Vibrio	324418		153	881	5891	0.00233748	0.00813451
6	0.2.16.1.6.1.29	unclassified	304436		22315	864	4739	0.340921	0.00797754
6	0.2.16.5.8.2.3	Halomonas	280877		12	180	957	0.000183332	0.00166199
6	0.2.16.5.2.4.1	Colwellia	139281		5	15	271	7.63884e-05	0.000138499
6	0.2.16.5.8.1.1	Alcanivorax	105563		12220	2900	7412	0.186693	0.0267765
6	0.2.16.5.8.3.3	Neptuniibacter	103896		3	136	12	4.5833e-05	0.00125572
6	0.2.16.5.2.1.8	unclassified	98610		20	864	1117	0.000305553	0.00797754
6	0.2.16.1.7.2.4	Thalassospira	86937		8229	14895	10182	0.12572	0.13753
6	0.2.16.5.10.1.3	Psychrobacter	54815		31	52464	85	0.000473608	0.484414
6	0.2.16.5.11.1.1	Cycloclasticus	52846		315	1728	8137	0.00481247	0.0159551
6	0.2.16.1.2.2.2	Hyphomonas	44016		10979	55	1433	0.167734	0.00050783
6	0.2.4.4.1.2.16	Mesonia	43428		2661	290	52	0.0406539	0.00267765
6	0.2.16.5.8.2.2	Cobetia	41998		4093	23394	116	0.0625315	0.216003
6	0.2.16.1.6.1.15	Oceanicola	35614		147	50	10	0.00224582	0.000461663
6	0.2.4.4.1.2.23	unclassified	34738		14	2	65	0.000213887	1.84665e-05
6	0.2.16.5.12.1.4	unclassified	31537		18	93	387	0.000274998	0.000858694
6	0.2.16.5.2.1.6	Marinobacter	31201		40	1293	684	0.000611107	0.0119386
6	0.2.16.5.8.3.8	Thalassolituus	19622		181	433	1860	0.00276526	0.00399801
6	0.2.16.5.6.1.1	unclassified	19612		65	758	904	0.000993049	0.00699882
6	0.2.16.5.8.3.6	Oleibacter	13056		130	178	1141	0.0019861	0.00164352
6	0.2.16.5.10.2.1	Pseudomonas	12676		164	45	9646	0.00250554	0.000415497
6	0.2.16.1.6.1.10	Litoreibacter	11470		93	112	151	0.00142082	0.00103413
6	0.2.16.1.2.2.4	Oceanicaulis	10652		7	26	3	0.000106944	0.000240065
6	0.2.16.5.8.4.1	Spongiispira	10503		5	0	69	7.63884e-05	0
6	0.2.16.5.8.3.9	unclassified	8805		5	20	94	7.63884e-05	0.000184665
6	0.2.16.5.2.2.1	unclassified	7750		8	30	485	0.000122221	0.000276998
6	0.2.16.5.8.2.4	unclassified	6569		8	67	40	0.000122221	0.000618629
6	0.2.16.1.1.1.1	unclassified	4504		154	157	818	0.00235276	0.00144962
6	0.2.16.1.6.1.20	Phaeobacter	4482		23	212	313	0.000351386	0.00195745
6	0.2.16.5.2.1.1	Aestuariibacter	4066		5	16	16	7.63884e-05	0.000147732
6	0.2.16.5.2.4.3	unclassified	3952		0	0	1	0	0
6	0.2.4.4.1.2.14	Maribacter	3900		28	1	7	0.000427775	9.23327e-06
6	0.2.16.5.8.5.1	unclassified	3835		64	40	21	0.000977771	0.000369331
6	0.2.16.5.4.1.4	Escherichia/Shigella	3707		34	0	28	0.000519441	0
6	0.2.4.4.1.2.6	Croceibacter	3149		10	0	5	0.000152777	0
6	0.2.16.6.1.1.1	unclassified	2651		65	55	53	0.000993049	0.00050783
6	0.2.16.1.6.1.17	Paracoccus	2431		61	2	9	0.000931938	1.84665e-05
6	0.2.16.5.8.3.2	Marinomonas	2084		0	0	1	0	0
6	0.2.16.5.2.12.1	Shewanella	2062		1	9	603	1.52777e-05	8.30994e-05
6	0.2.16.5.12.1.1	Aliivibrio	2025		2	3	52	3.05553e-05	2.76998e-05
6	0.2.2.1.3.12.1	Mycobacterium	1866		0	0	7	0	0
6	0.2.16.5.10.2.3	unclassified	1291		25	3	918	0.000381942	2.76998e-05
6	0.2.3.1.1.1.1	unclassified	1256		10	2	675	0.000152777	1.84665e-05
6	0.2.16.5.2.1.4	Glaciecola	1243		18	0	9	0.000274998	0
6	0.2.4.4.1.2.10	Joostella	1034		134	12	0	0.00204721	0.000110799
6	0.2.16.5.2.10.3	unclassified	1001		2	11	93	3.05553e-05	0.000101566
6	0.2.16.5.8.3.7	Oleispira	993		2	24	4	3.05553e-05	0.000221598
6	0.2.16.1.6.1.13	Marivita	930		0	155	695	0	0.00143116
6	0.2.16.5.10.1.1	Acinetobacter	861		1	0	198	1.52777e-05	0
6	0.2.16.1.10.1.2	Erythrobacter	795		2	0	4	3.05553e-05	0
6	0.2.4.4.1.3.1	unclassified	775		0	1	0	0	9.23327e-06
6	0.2.16.1.10.1.1	Altererythrobacter	681		0	0	48	0	0
6	0.2.4.4.1.2.7	Dokdonia	625		11	0	21	0.000168054	0
6	0.2.4.4.1.2.13	Leeuwenhoekiella	476		0	0	28	0	0
6	0.2.16.5.2.1.7	Salinimonas	476		2	0	22	3.05553e-05	0
6	0.2.4.4.1.2.20	Tenacibaculum	468		0	0	0	0	0
6	0.2.16.1.10.2.5	unclassified	466		2	0	299	3.05553e-05	0
6	0.2.16.1.6.1.7	Jannaschia	439		0	0	0	0	0
6	0.2.4.4.1.2.18	Polaribacter	425		0	0	0	0	0
6	0.2.16.1.6.1.9	Leisingera	383		0	5	53	0	4.61663e-05
6	0.2.16.1.2.2.6	unclassified	350		62	1	57	0.000947216	9.23327e-06
6	0.2.4.4.1.2.1	Algibacter	346		0	0	0	0	0
6	0.2.2.1.3.11.5	Rothia	327		0	0	4	0	0
6	0.2.16.1.5.4.1	Methylobacterium	290		1	0	48	1.52777e-05	0
6	0.2.16.1.5.7.1	Amorphus	263		2	0	2	3.05553e-05	0
6	0.2.16.5.2.4.2	Thalassomonas	260		0	0	3	0	0
6	0.2.16.1.6.1.5	Huaishuia	242		23	0	0	0.000351386	0
6	0.2.16.1.8.1.1	unclassified	239		0	3	1	0	2.76998e-05
6	0.2.16.5.11.1.2	Methylophaga	224		0	0	3	0	0
6	0.2.16.1.5.9.1	Parvibaculum	205		0	0	0	0	0
6	0.2.8.1.3.5.2	Streptococcus	195		0	6	104	0	5.53996e-05
6	0.2.16.5.10.1.4	unclassified	190		1	169	1	1.52777e-05	0.00156042
6	0.2.16.5.2.6.1	Idiomarina	175		1	2	0	1.52777e-05	1.84665e-05
6	0.2.16.5.13.1.2	Stenotrophomonas	175		0	0	122	0	0
6	0.2.16.5.4.1.10	unclassified	161		0	6	2	0	5.53996e-05
6	0.2.4.5.1.1.1	Balneola	145		0	0	0	0	0
6	0.2.16.1.6.1.25	Shimia	132		0	0	16	0	0
6	0.2.2.1.3.15.1	Propionibacterium	124		0	31	72	0	0.000286231
6	0.2.16.5.2.11.1	Psychromonas	119		0	0	0	0	0
6	0.2.16.5.5.4.1	unclassified	109		0	0	2	0	0
6	0.2.16.5.9.1.1	Haemophilus	89		0	0	0	0	0
6	0.2.16.2.1.1.1	unclassified	85		0	0	4	0	0
6	0.2.16.5.2.8.1	Moritella	80		0	0	0	0	0
6	0.2.16.1.6.1.11	Loktanella	77		0	0	2	0	0
6	0.2.16.1.10.1.3	unclassified	77		0	0	0	0	0
6	0.2.16.2.4.1.3	Neisseria	76		0	0	1	0	0
6	0.2.16.2.4.1.1	Chromobacterium	75		4	0	0	6.11107e-05	0
6	0.2.2.1.3.2.1	unclassified	72		0	8	0	0	7.38662e-05
6	0.2.16.5.10.1.2	Enhydrobacter	69		0	0	16	0	0
6	0.2.2.1.2.1.1	unclassified	65		0	0	5	0	0
6	0.2.2.1.3.9.4	unclassified	65		0	0	55	0	0
6	0.2.16.1.6.1.22	Roseovarius	63		0	0	0	0	0
6	0.2.16.1.6.1.12	Lutimaribacter	62		0	0	3	0	0
6	0.2.2.1.1.2.1	unclassified	60		0	0	0	0	0
6	0.2.2.1.3.5.1	Corynebacterium	57		0	2	42	0	1.84665e-05
6	0.2.16.1.10.2.3	Sphingomonas	57		0	1	26	0	9.23327e-06
6	0.2.16.1.5.1.2	Bradyrhizobium	56		0	14	27	0	0.000129266
6	0.2.16.1.6.1.27	Thalassobius	53		0	0	3	0	0
6	0.2.16.1.7.2.5	unclassified	52		7	3	3	0.000106944	2.76998e-05
6	0.2.4.4.1.2.12	Lacinutrix	51		0	0	0	0	0
6	0.2.16.1.6.1.19	Pelagimonas	50		0	0	1	0	0
6	0.2.4.1.1.1.1	unclassified	46		0	9	0	0	8.30994e-05
6	0.2.8.1.1.6.1	Staphylococcus	41		0	10	16	0	9.23327e-05
6	0.2.8.1.3.2.1	Enterococcus	41		0	0	0	0	0
6	0.2.16.5.4.1.7	Raoultella	39		0	0	18	0	0
6	0.2.2.1.3.7.1	Dermacoccus	36		0	0	0	0	0
6	0.2.8.1.3.5.1	Lactococcus	35		0	0	32	0	0
6	0.2.12.1.1.1.1	unclassified	32		0	0	0	0	0
6	0.2.16.1.6.1.24	Ruegeria	32		0	0	2	0	0
6	0.2.13.1.1.1.1	Nitrospina	31		0	0	1	0	0
6	0.2.16.2.4.1.4	unclassified	31		1	14	5	1.52777e-05	0.000129266
6	0.2.17.1.1.1.1	Treponema	31		0	0	31	0	0
6	0.2.16.1.5.5.1	Terasakiella	29		2	0	0	3.05553e-05	0
6	0.2.16.1.5.8.1	unclassified	29		1	0	3	1.52777e-05	0
6	0.2.8.1.1.6.2	unclassified	28		0	0	27	0	0
6	0.2.16.4.1.2.1	Helicobacter	28		0	0	28	0	0
6	0.2.2.1.3.9.3	Phycicoccus	26		0	0	26	0	0
6	0.2.16.2.2.4.3	Delftia	26		0	26	0	0	0.000240065
6	0.2.16.5.1.1.1	Aeromonas	25		0	0	2	0	0
6	0.2.16.1.10.2.4	Sphingorhabdus	24		0	0	20	0	0
6	0.2.16.5.5.2.1	unclassified	24		0	6	11	0	5.53996e-05
6	0.2.16.5.8.3.5	Oceanobacter	24		0	0	0	0	0
6	0.2.16.1.6.1.14	Oceanibulbus	23		1	0	0	1.52777e-05	0
6	0.2.16.1.10.3.1	unclassified	22		0	0	5	0	0
6	0.2.16.5.4.1.3	Enterobacter	22		0	0	2	0	0
6	0.2.4.4.1.2.21	Winogradskyella	21		0	0	0	0	0
6	0.2.19.4.1.2.3	unclassified	21		0	0	0	0	0
6	0.2.4.5.1.1.3	unclassified	20		0	0	0	0	0
6	0.2.16.3.1.1.1	Bdellovibrio	17		0	0	0	0	0
6	0.2.2.1.3.11.2	Kocuria	16		0	0	15	0	0
6	0.2.2.1.3.11.4	Nesterenkonia	16		0	0	16	0	0
6	0.2.16.1.3.1.1	Kiloniella	16		0	0	0	0	0
6	0.2.2.1.3.9.1	Janibacter	15		0	0	2	0	0
6	0.2.16.1.7.3.1	unclassified	15		0	1	0	0	9.23327e-06
6	0.2.15.1.1.1.3	unclassified	14		0	0	4	0	0
6	0.2.16.1.6.1.18	Pelagicola	14		0	0	0	0	0
6	0.2.2.1.3.11.3	Micrococcus	13		0	0	0	0	0
6	0.2.4.4.1.2.4	Cellulophaga	13		0	0	0	0	0
6	0.2.16.2.3.1.1	Methylotenera	12		0	0	0	0	0
6	0.2.16.5.2.10.2	Psychrosphaera	12		0	0	0	0	0
6	0.2.16.5.10.2.2	Serpens	12		0	0	8	0	0
6	0.2.8.1.3.1.1	Dolosigranulum	11		0	0	0	0	0
6	0.2.16.1.2.1.1	Brevundimonas	11		0	0	0	0	0
6	0.2.16.1.5.2.1	Ochrobactrum	11		0	0	0	0	0
6	0.2.16.2.2.1.2	Ralstonia	11		0	0	11	0	0
6	0.2.16.2.2.2.1	Aquabacterium	11		0	0	0	0	0
6	0.2.16.5.2.7.1	unclassified	11		0	0	0	0	0
6	0.2.2.1.3.1.1	Actinomyces	10		0	7	0	0	6.46329e-05
6	0.2.16.3.2.1.1	unclassified	10		0	0	0	0	0
6	0.2.16.5.10.3.1	unclassified	10		0	2	4	0	1.84665e-05
6	0.2.4.4.1.2.9	Gramella	9		0	0	0	0	0
6	0.2.8.1.1.1.1	Bacillus	9		0	0	4	0	0
6	0.2.8.2.2.2.2	Peptoniphilus	9		0	0	4	0	0
6	0.2.16.1.4.1.1	Kordiimonas	9		0	0	0	0	0
6	0.2.16.5.4.1.5	Klebsiella	9		0	0	0	0	0
6	0.2.4.4.1.2.11	Kordia	8		0	0	0	0	0
6	0.2.4.4.1.2.17	Muricauda	8		0	0	0	0	0
6	0.2.8.4.1.1.4	Veillonella	8		0	1	0	0	9.23327e-06
6	0.2.16.1.5.1.3	unclassified	8		0	2	2	0	1.84665e-05
6	0.2.16.1.5.3.1	Devosia	8		0	0	0	0	0
6	0.2.16.1.7.2.3	Nisaea	8		0	0	0	0	0
6	0.2.16.2.3.1.2	unclassified	8		0	0	0	0	0
6	0.2.2.1.3.12.2	unclassified	7		0	0	0	0	0
6	0.2.5.1.1.1.1	unclassified	7		0	0	0	0	0
6	0.2.16.1.2.2.5	Ponticaulis	7		0	0	0	0	0
6	0.2.16.2.2.1.1	Burkholderia	7		0	0	0	0	0
6	0.2.16.2.5.1.1	Thauera	7		0	0	7	0	0
6	0.2.16.5.4.1.6	Pantoea	7		0	0	0	0	0
6	0.2.16.5.11.1.3	unclassified	7		0	0	0	0	0
6	0.1.1.1.1.1.1	unclassified	6		0	1	0	0	9.23327e-06
6	0.2.2.1.3.10.1	Leucobacter	6		0	0	0	0	0
6	0.2.8.1.3.1.2	Granulicatella	6		0	0	0	0	0
6	0.2.8.4.1.1.3	Megasphaera	6		0	6	0	0	5.53996e-05
6	0.2.16.1.7.1.1	Roseomonas	6		0	0	0	0	0
6	0.2.16.1.10.2.1	Novosphingobium	6		1	0	0	1.52777e-05	0
6	0.2.16.5.8.3.1	Amphritea	6		0	0	0	0	0
6	0.2.2.1.3.11.1	Arthrobacter	5		0	0	0	0	0
6	0.2.4.4.1.1.2	unclassified	5		0	0	0	0	0
6	0.2.4.4.1.2.5	Cloacibacterium	5		0	5	0	0	4.61663e-05
6	0.2.16.1.6.1.6	Hwanghaeicola	5		0	0	0	0	0
6	0.2.16.4.1.1.1	Arcobacter	5		0	0	0	0	0
6	0.2.16.5.4.1.2	Citrobacter	5		0	0	4	0	0
6	0.2.16.5.8.3.4	Oceaniserpentilla	5		0	0	0	0	0
6	0.2.16.5.9.1.2	unclassified	5		0	0	0	0	0
6	0.2.4.3.1.1.1	Hymenobacter	4		0	0	0	0	0
6	0.2.15.1.1.1.2	Rhodopirellula	4		0	0	0	0	0
6	0.2.16.1.6.1.16	Octadecabacter	4		0	0	0	0	0
6	0.2.16.1.9.1.1	Sneathiella	4		0	0	0	0	0
6	0.2.16.2.2.4.6	unclassified	4		0	3	0	0	2.76998e-05
6	0.2.16.5.2.6.2	unclassified	4		0	0	0	0	0
6	0.2.16.5.3.1.1	Rheinheimera	4		0	0	0	0	0
6	0.2.16.5.4.1.1	Buttiauxella	4		0	0	0	0	0
6	0.2.16.5.13.1.3	unclassified	4		0	0	1	0	0
6	0.2.19.1.1.1.1	Opitutus	4		0	0	0	0	0
6	0.2.19.3.1.1.1	unclassified	4		0	0	0	0	0
6	0.2.19.4.1.2.2	Roseibacillus	4		0	0	0	0	0
6	0.2.2.1.3.3.1	Brevibacterium	3		0	0	0	0	0
6	0.2.2.1.3.4.1	Cellulomonas	3		0	0	0	0	0
6	0.2.8.1.1.4.1	unclassified	3		0	0	1	0	0
6	0.2.8.1.3.1.3	Trichococcus	3		0	0	0	0	0
6	0.2.8.1.3.3.1	Lactobacillus	3		1	1	0	1.52777e-05	9.23327e-06
6	0.2.8.1.3.4.1	unclassified	3		0	0	0	0	0
6	0.2.16.1.5.1.1	Bosea	3		0	0	0	0	0
6	0.2.16.1.10.2.2	Sphingobium	3		0	0	0	0	0
6	0.2.16.2.2.4.2	Comamonas	3		0	0	0	0	0
6	0.2.16.2.2.4.5	Schlegelella	3		0	0	0	0	0
6	0.2.16.3.1.1.2	Vampirovibrio	3		0	0	0	0	0
6	0.2.16.5.2.1.2	Aliagarivorans	3		0	0	1	0	0
6	0.2.1.1.1.1.1	unclassified	2		0	0	0	0	0
6	0.2.1.3.1.1.1	unclassified	2		1	0	0	1.52777e-05	0
6	0.2.2.1.3.6.1	Brachybacterium	2		0	0	0	0	0
6	0.2.2.1.3.9.2	Ornithinibacter	2		0	0	0	0	0
6	0.2.2.1.3.11.6	unclassified	2		0	0	0	0	0
6	0.2.2.1.3.14.1	Rhodococcus	2		0	0	0	0	0
6	0.2.4.2.1.1.1	Prevotella	2		0	0	0	0	0
6	0.2.4.4.1.2.8	Formosa	2		0	0	0	0	0
6	0.2.4.4.1.2.15	Marixanthomonas	2		0	0	1	0	0
6	0.2.7.1.1.1.1	unclassified	2		0	0	0	0	0
6	0.2.8.2.2.1.1	Clostridium_sensu_stricto	2		0	0	0	0	0
6	0.2.8.2.2.2.1	Anaerococcus	2		0	0	0	0	0
6	0.2.8.2.2.6.1	Desulfotomaculum	2		0	0	0	0	0
6	0.2.8.2.2.8.1	Faecalibacterium	2		0	0	0	0	0
6	0.2.8.4.1.1.5	unclassified	2		0	0	0	0	0
6	0.2.9.1.1.2.1	Leptotrichia	2		0	2	0	0	1.84665e-05
6	0.2.14.1.1.1.1	Nitrospira	2		0	0	0	0	0
6	0.2.15.1.1.1.1	Planctomyces	2		0	0	0	0	0
6	0.2.16.1.2.2.1	Henriciella	2		0	0	0	0	0
6	0.2.16.1.2.2.3	Maricaulis	2		0	0	0	0	0
6	0.2.16.1.5.4.2	unclassified	2		0	0	1	0	0
6	0.2.16.1.6.1.1	Antarctobacter	2		0	0	0	0	0
6	0.2.16.1.6.1.4	Gemmobacter	2		0	0	0	0	0
6	0.2.16.1.6.1.21	Pseudoruegeria	2		0	0	0	0	0
6	0.2.16.2.2.3.1	unclassified	2		0	0	0	0	0
6	0.2.16.2.2.4.4	Hydrogenophaga	2		0	0	0	0	0
6	0.2.16.4.1.2.2	unclassified	2		0	0	2	0	0
6	0.2.16.5.2.3.1	Celerinatantimonas	2		0	0	0	0	0
6	0.2.16.5.11.2.1	unclassified	2		0	0	0	0	0
6	0.2.16.5.12.1.2	Photobacterium	2		0	0	0	0	0
6	0.2.16.5.13.1.1	Lysobacter	2		0	0	0	0	0
6	0.2.1.2.1.1.1	unclassified	1		0	0	0	0	0
6	0.2.2.1.1.1.1	Ilumatobacter	1		0	0	0	0	0
6	0.2.2.1.3.1.2	Varibaculum	1		0	0	1	0	0
6	0.2.2.1.3.4.2	unclassified	1		0	0	0	0	0
6	0.2.2.1.3.8.1	Dietzia	1		0	0	0	0	0
6	0.2.2.1.3.10.2	Plantibacter	1		0	0	0	0	0
6	0.2.2.1.3.10.3	unclassified	1		0	0	0	0	0
6	0.2.2.1.3.13.1	Nakamurella	1		0	0	0	0	0
6	0.2.2.1.3.15.2	unclassified	1		0	0	0	0	0
6	0.2.2.1.4.1.1	Conexibacter	1		0	0	0	0	0
6	0.2.2.1.4.2.1	unclassified	1		0	0	0	0	0
6	0.2.4.2.1.1.2	unclassified	1		0	0	0	0	0
6	0.2.4.3.1.1.2	unclassified	1		0	0	0	0	0
6	0.2.4.4.1.1.1	Crocinitomix	1		0	0	0	0	0
6	0.2.4.4.1.2.2	Aquimarina	1		0	0	0	0	0
6	0.2.4.4.1.2.3	Capnocytophaga	1		0	0	0	0	0
6	0.2.4.4.1.2.19	Psychroserpens	1		0	0	0	0	0
6	0.2.4.4.1.2.22	Zobellia	1		0	0	0	0	0
6	0.2.4.5.1.1.2	Flavisolibacter	1		0	0	0	0	0
6	0.2.6.1.1.1.1	Thermus	1		0	0	1	0	0
6	0.2.8.1.1.1.2	unclassified	1		0	0	0	0	0
6	0.2.8.1.1.2.1	unclassified	1		0	0	0	0	0
6	0.2.8.1.1.3.1	Gemella	1		0	0	0	0	0
6	0.2.8.1.1.5.1	Brochothrix	1		0	0	0	0	0
6	0.2.8.1.2.1.1	unclassified	1		0	0	0	0	0
6	0.2.8.1.3.1.4	unclassified	1		0	0	0	0	0
6	0.2.8.1.3.2.2	unclassified	1		0	0	0	0	0
6	0.2.8.2.1.1.1	unclassified	1		0	0	0	0	0
6	0.2.8.2.2.3.1	unclassified	1		0	0	0	0	0
6	0.2.8.2.2.4.1	Eubacterium	1		0	0	0	0	0
6	0.2.8.2.2.5.1	Dethiosulfatibacter	1		0	0	0	0	0
6	0.2.8.2.2.7.1	Clostridium_XI	1		0	0	0	0	0
6	0.2.8.2.2.7.2	Peptostreptococcus	1		0	0	0	0	0
6	0.2.8.2.3.1.1	Thermoanaerobacter	1		0	0	0	0	0
6	0.2.8.3.1.1.1	unclassified	1		0	0	0	0	0
6	0.2.8.4.1.1.1	Anaeroglobus	1		0	0	0	0	0
6	0.2.8.4.1.1.2	Dialister	1		0	1	0	0	9.23327e-06
6	0.2.9.1.1.1.1	Fusobacterium	1		0	0	0	0	0
6	0.2.10.1.1.1.1	Gemmatimonas	1		0	0	0	0	0
6	0.2.11.1.1.1.1	unclassified	1		0	0	0	0	0
6	0.2.16.1.5.2.2	unclassified	1		0	0	0	0	0
6	0.2.16.1.5.6.1	Rhizobium	1		0	0	0	0	0
6	0.2.16.1.5.7.2	unclassified	1		0	0	0	0	0
6	0.2.16.1.6.1.2	Citreimonas	1		0	0	0	0	0
6	0.2.16.1.6.1.3	Donghicola	1		0	0	0	0	0
6	0.2.16.1.6.1.8	Labrenzia	1		0	0	0	0	0
6	0.2.16.1.6.1.23	Rubellimicrobium	1		0	0	0	0	0
6	0.2.16.1.6.1.28	Vadicella	1		0	0	0	0	0
6	0.2.16.1.7.2.1	Azospirillum	1		0	0	0	0	0
6	0.2.16.1.7.2.2	Magnetospira	1		0	0	0	0	0
6	0.2.16.2.2.4.1	Acidovorax	1		0	0	0	0	0
6	0.2.16.2.4.1.2	Kingella	1		0	0	0	0	0
6	0.2.16.3.3.1.1	Smithella	1		0	0	0	0	0
6	0.2.16.5.1.1.2	unclassified	1		0	0	0	0	0
6	0.2.16.5.2.1.5	Haliea	1		0	0	0	0	0
6	0.2.16.5.2.5.1	Ferrimonas	1		0	0	0	0	0
6	0.2.16.5.2.8.2	unclassified	1		0	0	0	0	0
6	0.2.16.5.2.9.1	unclassified	1		0	0	0	0	0
6	0.2.16.5.4.1.8	Serratia	1		0	0	0	0	0
6	0.2.16.5.4.1.9	Yersinia	1		0	0	0	0	0
6	0.2.16.5.5.1.1	unclassified	1		0	0	0	0	0
6	0.2.16.5.5.3.1	unclassified	1		0	0	1	0	0
6	0.2.16.5.7.1.1	unclassified	1		0	1	0	0	9.23327e-06
6	0.2.16.5.8.2.1	Chromohalobacter	1		0	0	0	0	0
6	0.2.16.5.8.6.1	Oleiphilus	1		0	0	0	0	0
6	0.2.18.1.1.1.1	unclassified	1		0	0	0	0	0
6	0.2.19.1.2.1.1	unclassified	1		0	0	0	0	0
6	0.2.19.2.1.1.1	unclassified	1		0	0	0	0	0
6	0.2.19.4.1.1.1	Rubritalea	1		0	0	0	0	0
6	0.2.19.4.1.2.1	Luteolibacter	1		0	0	0	0	0

## Sheet: Abs_order
		Time	0	1	2.5	4	6	6	1	1	2.5	2.5	4	6	1	1	2.5	2.5	4	4	6	6	1	1	2.5	2.5	4	4	6	6	1	1	2.5	2.5	4	4	6	6	1	1	2.5	2.5	4	6	6	2.5	2.5	4
taxon	total	Treatment	SW	SW					SW+N						SW+D								WAF								CEWAF								CEWAF+N							MOS	MOS	MOS
Alteromonadales	1052616		45512	47298	60648	29698	8052	7144	77071	19776	31372	24891	14162	9250	47336	36509	55580	39239	16498	29038	50455	38281	28607	9393	8783	4866	2052	4315	2789	1373	15760	20252	6815	7198	2333	2166	497	955	31908	2442	19212	21584	555	364	324	30823	17033	7278
Rhodobacterales	812998		19552	21577	31459	90253	51906	46432	4791	2796	3582	7604	1771	4590	1830	22529	11786	5492	5471	12057	15132	9475	4382	6184	7244	13047	15017	8362	23631	16646	5066	5530	18197	46319	46813	20401	27462	12860	4138	36069	9892	7758	24979	34514	32221	1323	1358	1841
Oceanospirillales	597838		715	858	300	188	107	274	1700	7766	56798	24751	12288	10745	11439	2117	2948	4024	7603	3078	1097	3912	33133	48311	20114	49064	54642	29499	21389	22130	457	6406	17652	1948	2747	1213	638	17803	1069	888	10303	10533	16723	759	885	19985	17740	27372
Vibrionales	357982		65	38	136	6	12	6	339	137	210	254	38	34	3739	6954	569	437	22	54	37	382	10173	2244	17393	523	266	1178	120	312	57993	40670	3443	50942	15855	10909	656	234	34973	4300	38155	43960	173	447	218	1322	747	977
Flavobacteriales	89493		555	562	403	1377	404	235	130	223	3650	21244	5795	7011	11	124	59	65	176	55	571	123	113	80	94	48	179	149	281	211	11	184	5924	22	57	95	86	152	19	21262	431	159	2858	10283	1147	1739	646	311
Rhodospirillales	87020		36	37	1189	237	345	2553	17	5	203	381	135	134	65	62	2713	2947	2053	4019	13876	3224	7	6	829	39	40	118	362	562	293	890	2478	1322	1623	1531	904	386	258	1311	972	771	8236	1214	1366	1141	1046	14899
Pseudomonadales	69924		45	67	171	40	15	21	29	46	178	231	55	66	286	1086	677	385	163	154	660	425	24	27	59	16	22	9	62	14	47	116	133	75	36	15	28	9	29	51	117	98	222	48	98	74	136	52683
Caulobacterales	55040		380	534	588	3961	1870	2105	12	3	148	692	53	44	6	38	39	19	21	110	114	44	75	57	682	388	699	2493	1262	2703	3	5	3715	322	4653	1095	4848	1800	0	912	357	6	11048	2763	2280	288	230	82
Thiotrichales	53079		357	402	30	9	6	45	49	10170	9	55	180	1539	81	461	38	437	5999	1230	226	469	65	904	9	58	2158	188	15	283	78	3319	5	370	1730	593	30	191	56	92	4275	5572	315	14	1	527	571	1728
Gammaproteobacteria_unclassified	19612		215	237	351	80	34	58	862	412	1736	878	564	735	741	284	318	196	268	292	244	303	1015	325	388	177	221	339	93	117	637	852	197	397	135	193	20	59	1146	36	1304	1114	65	18	24	169	101	758
Alphaproteobacteria_unclassified	4504		25	46	66	179	82	98	24	2	594	48	398	467	3	7	49	32	12	56	69	45	9	1	20	14	12	57	50	172	1	9	57	27	60	64	72	93	0	30	17	5	154	109	176	2	16	157
Enterobacteriales	3956		161	195	1	0	2	3	5	370	0	19	0	0	2	1241	4	195	202	73	5	169	6	43	3	59	112	12	0	18	11	157	2	162	78	56	3	18	3	67	160	222	34	0	0	1	22	6
Actinomycetales	2682		9	14	27	6	11	3	59	500	0	6	0	0	60	736	27	46	0	9	6	40	53	70	7	17	3	1	2	2	59	65	5	22	5	4	0	1	19	4	234	248	0	1	0	2	11	48
Proteobacteria_unclassified	2651		119	58	236	30	11	120	52	22	77	47	45	133	21	67	62	27	27	121	97	45	35	33	65	15	59	76	22	98	29	53	65	76	51	84	13	46	23	13	86	53	65	9	19	7	31	55
Sphingomonadales	2131		58	53	77	482	392	66	6	13	4	73	6	4	12	140	50	19	12	21	71	26	4	2	11	1	2	9	6	5	0	5	4	4	4	6	6	5	0	4	20	10	5	13	5	9	3	1
Bacteria_unclassified	1256		6	7	64	3	1	55	2	10	21	66	15	34	7	7	34	5	2	1	20	0	25	6	49	1	6	0	10	0	24	7	14	3	1	9	0	2	7	15	5	11	10	7	0	7	0	2
Rhizobiales	907		0	2	1	0	2	4	1	2	1	0	0	0	0	34	3	1	0	2	119	2	49	34	32	30	44	145	100	37	9	14	14	10	6	2	11	31	5	1	21	10	6	2	13	2	6	16
Lactobacillales	299		2	0	3	3	0	6	1	0	0	0	0	0	0	59	5	0	2	1	13	1	0	5	0	0	0	2	2	1	3	16	0	1	1	0	2	0	2	0	5	10	1	2	0	0	7	7
SAR11	239		1	3	125	1	0	8	0	1	3	0	0	0	7	18	4	0	0	0	0	0	9	5	13	2	3	3	0	0	8	0	0	3	4	1	0	0	0	0	5	6	0	0	0	2	0	3
Neisseriales	183		1	0	0	0	1	0	0	14	0	0	0	0	2	67	0	3	6	4	1	0	2	6	0	2	6	3	1	0	1	3	0	0	4	1	0	0	2	0	17	10	5	0	0	0	1	14
Xanthomonadales	181		0	0	0	0	0	0	0	1	0	0	0	0	0	0	0	0	0	0	0	28	2	0	0	0	0	0	0	0	1	1	0	0	0	0	0	1	1	0	0	0	0	0	0	5	18	0
Sphingobacteriales	166		0	0	2	0	0	0	0	0	0	138	0	2	0	0	0	0	0	0	1	0	0	0	2	0	2	5	11	2	0	0	0	0	0	0	0	0	0	0	0	0	0	0	0	0	1	0
Gammaproteobacteria_incertae_sedis	135		0	0	3	0	0	0	1	0	0	2	1	5	0	0	0	0	0	0	0	0	1	0	5	1	0	0	0	0	13	21	1	5	3	0	0	0	3	3	15	26	0	0	0	6	0	6
Pasteurellales	94		0	0	0	0	0	0	5	1	0	0	0	0	8	78	0	0	0	0	0	0	0	0	0	0	0	0	0	0	0	0	0	0	0	0	0	0	0	0	0	0	0	0	0	0	2	0
Bacillales	85		0	2	2	0	1	0	0	0	0	0	0	0	0	2	0	0	0	3	2	1	0	0	1	0	1	1	0	1	0	2	0	0	0	1	0	0	0	0	0	1	0	0	0	5	1	10
Betaproteobacteria_unclassified	85		13	17	33	4	0	0	0	0	0	0	0	0	0	3	0	0	0	2	1	0	1	0	3	0	0	0	0	0	1	0	1	2	0	0	0	0	0	0	0	0	0	0	0	0	0	0
Burkholderiales	70		0	1	2	0	0	0	0	0	0	0	0	0	2	0	0	7	0	0	5	0	0	0	1	0	3	0	0	0	0	0	0	0	0	0	0	0	0	0	2	2	0	0	0	2	3	29
Actinobacteria_unclassified	65		5	0	19	0	0	0	3	1	0	0	0	0	1	0	7	2	0	0	0	1	3	0	7	0	0	1	0	0	3	0	3	0	0	4	0	0	0	0	0	0	0	0	0	0	0	0
Acidimicrobiales	61		0	1	14	0	0	0	0	0	3	0	0	0	0	0	5	0	0	0	1	1	3	0	18	0	0	0	0	0	8	0	0	2	3	0	0	0	1	0	1	0	0	0	0	0	0	0
Bacteroidetes_unclassified	46		0	3	0	0	0	0	0	0	0	27	0	0	2	0	0	0	0	0	2	0	0	0	0	0	0	0	1	0	2	0	0	0	0	0	0	0	0	0	0	0	0	0	0	0	0	9
Campylobacterales	35		0	0	0	0	0	0	0	0	0	0	0	0	0	0	0	0	0	0	0	0	0	0	0	0	0	0	0	0	0	0	0	0	0	0	0	0	0	0	0	0	0	0	0	5	0	0
Marinimicrobia_unclassified	32		0	0	5	0	0	1	0	0	1	0	0	0	2	0	5	0	0	0	0	0	3	0	8	0	0	0	0	0	5	0	0	0	0	0	0	0	2	0	0	0	0	0	0	0	0	0
Nitrospinales	31		0	2	10	0	0	12	0	0	0	0	0	0	1	0	1	0	0	0	0	0	1	0	3	0	0	0	0	0	0	0	0	0	0	0	0	0	0	0	0	0	0	0	0	0	0	0
Spirochaetales	31		0	0	0	0	0	0	0	0	0	0	0	0	0	0	0	0	0	0	0	0	0	0	0	0	0	0	0	0	0	0	0	0	0	0	0	0	0	0	0	0	0	0	0	0	0	0
Verrucomicrobiales	27		0	0	6	0	0	0	0	0	0	0	0	0	2	4	2	0	0	0	0	0	3	0	1	0	0	2	0	0	0	1	0	0	0	0	0	0	0	0	0	0	0	0	0	6	0	0
Aeromonadales	26		1	0	0	0	0	0	0	0	0	0	0	0	0	1	1	1	0	0	0	0	0	2	0	0	0	1	0	0	0	2	0	2	3	1	0	0	5	1	2	1	0	0	0	0	0	0
Clostridiales	22		0	1	1	0	2	0	0	1	0	0	0	0	0	1	0	0	0	0	2	0	0	0	0	0	0	0	0	0	0	0	0	1	0	0	0	1	0	0	1	2	0	0	0	0	5	0
Planctomycetales	20		0	0	1	0	0	0	0	1	0	0	0	0	1	6	0	1	0	1	0	0	2	0	0	0	0	0	0	0	2	1	0	0	0	0	0	0	0	0	0	0	0	0	0	0	0	0
Methylophilales	20		4	5	5	2	0	0	0	0	1	0	0	0	0	0	0	0	0	0	0	0	1	0	0	0	0	0	0	0	0	0	0	0	0	0	0	0	0	0	0	2	0	0	0	0	0	0
Bdellovibrionales	20		0	0	0	0	0	0	0	0	0	0	0	0	0	0	0	0	0	0	3	0	0	0	0	0	0	0	0	0	0	0	0	0	0	0	0	0	0	0	0	0	0	0	0	17	0	0
Selenomonadales	18		0	0	0	0	0	0	0	1	0	0	0	0	0	1	0	1	0	0	4	0	0	0	0	0	0	0	0	0	0	2	0	0	0	0	0	0	0	0	0	1	0	0	0	0	0	8
Kiloniellales	16		0	0	0	0	0	0	0	0	5	0	6	2	0	0	2	0	0	1	0	0	0	0	0	0	0	0	0	0	0	0	0	0	0	0	0	0	0	0	0	0	0	0	0	0	0	0
Deltaproteobacteria_unclassified	10		0	0	4	0	0	0	0	0	0	0	0	0	0	0	1	0	0	0	0	0	0	0	3	0	0	0	0	0	1	0	0	0	0	0	0	1	0	0	0	0	0	0	0	0	0	0
Kordiimonadales	9		0	0	2	0	0	0	0	0	0	0	0	0	0	0	0	0	0	0	0	0	0	0	2	0	0	2	0	0	0	0	0	0	0	0	0	3	0	0	0	0	0	0	0	0	0	0
Anaerolineales	7		0	0	0	0	0	1	0	0	0	0	0	0	0	0	0	0	0	0	3	0	0	0	0	0	0	0	3	0	0	0	0	0	0	0	0	0	0	0	0	0	0	0	0	0	0	0
Rhodocyclales	7		0	0	0	0	0	0	0	0	0	0	0	0	0	0	0	0	0	0	0	0	0	0	0	0	0	0	0	0	0	0	0	0	0	0	0	0	0	0	0	0	0	0	0	0	0	0
Euryarchaeota_unclassified	6		0	0	0	0	0	1	0	0	0	0	0	0	0	0	0	0	0	0	0	0	1	0	1	0	0	0	0	0	2	0	0	0	0	0	0	0	0	0	0	0	0	0	0	0	0	1
Cytophagales	5		0	0	0	0	0	0	0	2	0	0	0	0	0	0	0	0	0	0	0	0	0	0	0	0	0	0	0	0	0	0	0	0	0	0	0	0	0	0	0	0	0	0	0	3	0	0
Sneathiellales	4		0	0	0	0	0	0	0	0	1	0	1	2	0	0	0	0	0	0	0	0	0	0	0	0	0	0	0	0	0	0	0	0	0	0	0	0	0	0	0	0	0	0	0	0	0	0
Chromatiales	4		0	0	0	0	0	0	0	0	0	0	0	0	0	0	0	0	0	0	0	0	0	0	0	0	0	0	0	0	0	0	0	4	0	0	0	0	0	0	0	0	0	0	0	0	0	0
Opitutales	4		0	0	0	0	0	0	0	0	0	0	0	0	0	0	0	0	0	0	4	0	0	0	0	0	0	0	0	0	0	0	0	0	0	0	0	0	0	0	0	0	0	0	0	0	0	0
Verrucomicrobia_unclassified	4		0	0	0	0	0	0	2	0	0	0	0	0	0	0	0	0	0	0	0	0	0	0	1	0	0	0	0	0	1	0	0	0	0	0	0	0	0	0	0	0	0	0	0	0	0	0
Bacteroidales	3		0	0	0	0	0	0	0	1	0	0	0	0	0	0	0	0	0	0	0	0	0	0	0	0	0	0	0	0	0	2	0	0	0	0	0	0	0	0	0	0	0	0	0	0	0	0
Fusobacteriales	3		0	0	0	0	0	0	0	0	0	0	0	0	0	0	0	0	0	0	0	0	0	0	0	0	1	0	0	0	0	0	0	0	0	0	0	0	0	0	0	0	0	0	0	0	0	2
Gp10	2		0	0	0	0	0	2	0	0	0	0	0	0	0	0	0	0	0	0	0	0	0	0	0	0	0	0	0	0	0	0	0	0	0	0	0	0	0	0	0	0	0	0	0	0	0	0
Gp6	2		0	0	0	0	0	0	0	0	0	0	0	0	0	0	0	0	0	0	0	0	0	0	0	0	0	0	0	0	0	0	0	0	0	0	0	0	0	0	0	0	1	0	0	1	0	0
Solirubrobacterales	2		0	1	0	0	0	0	0	0	0	0	0	0	0	0	1	0	0	0	0	0	0	0	0	0	0	0	0	0	0	0	0	0	0	0	0	0	0	0	0	0	0	0	0	0	0	0
Candidatus_Endomicrobium	2		0	0	0	0	0	0	0	0	0	0	0	0	0	0	0	0	0	0	2	0	0	0	0	0	0	0	0	0	0	0	0	0	0	0	0	0	0	0	0	0	0	0	0	0	0	0
Nitrospirales	2		0	0	0	0	0	0	0	0	0	0	0	0	0	0	0	0	0	0	2	0	0	0	0	0	0	0	0	0	0	0	0	0	0	0	0	0	0	0	0	0	0	0	0	0	0	0
Gp3	1		0	0	0	0	0	0	0	0	0	0	0	0	0	0	0	0	0	0	1	0	0	0	0	0	0	0	0	0	0	0	0	0	0	0	0	0	0	0	0	0	0	0	0	0	0	0
Thermales	1		0	0	0	0	0	0	0	0	0	0	0	0	0	0	0	0	0	0	0	0	0	0	0	0	0	0	0	0	0	0	0	0	0	0	0	0	0	0	0	0	0	0	0	0	0	0
Bacilli_unclassified	1		0	0	0	0	0	0	0	0	0	0	0	0	0	0	0	0	0	0	0	0	0	0	0	0	0	0	0	0	0	0	0	0	0	0	0	0	0	0	0	1	0	0	0	0	0	0
Clostridia_unclassified	1		0	0	0	0	0	0	0	0	0	0	0	0	0	0	0	0	0	0	0	0	0	0	0	0	0	0	0	0	0	0	0	0	0	0	0	0	0	0	1	0	0	0	0	0	0	0
Thermoanaerobacterales	1		0	0	0	0	0	0	0	0	0	0	0	0	0	0	0	0	0	0	0	0	0	0	0	0	0	0	0	0	0	0	0	0	0	0	0	0	0	0	0	1	0	0	0	0	0	0
Firmicutes_unclassified	1		0	0	0	0	0	0	0	0	0	0	0	0	0	0	0	0	0	0	0	0	0	0	0	0	0	0	0	0	0	0	0	1	0	0	0	0	0	0	0	0	0	0	0	0	0	0
Gemmatimonadales	1		0	0	0	0	0	0	0	0	0	0	0	0	0	0	0	0	0	0	0	0	0	0	0	0	0	0	0	0	0	0	0	0	0	0	1	0	0	0	0	0	0	0	0	0	0	0
Candidatus_Hydrogenedens_unclassified	1		0	0	0	0	0	0	0	0	0	0	0	0	0	0	0	0	0	0	0	0	0	0	1	0	0	0	0	0	0	0	0	0	0	0	0	0	0	0	0	0	0	0	0	0	0	0
Syntrophobacterales	1		0	0	0	0	0	0	0	0	0	0	0	0	0	0	0	0	0	0	0	0	0	0	0	0	0	0	1	0	0	0	0	0	0	0	0	0	0	0	0	0	0	0	0	0	0	0
Halioglobus	1		0	0	0	0	0	0	0	0	0	0	0	0	0	0	0	0	0	0	0	0	0	0	0	0	0	0	0	0	0	0	0	0	0	0	0	0	0	0	0	0	0	0	0	0	0	1
Synergistales	1		0	0	0	0	0	0	0	0	0	0	0	0	0	0	0	0	0	0	0	0	0	0	0	0	0	0	1	0	0	0	0	0	0	0	0	0	0	0	0	0	0	0	0	0	0	0
Puniceicoccales	1		0	0	1	0	0	0	0	0	0	0	0	0	0	0	0	0	0	0	0	0	0	0	0	0	0	0	0	0	0	0	0	0	0	0	0	0	0	0	0	0	0	0	0	0	0	0
Spartobacteria_unclassified	1		0	0	0	0	0	0	0	0	0	0	0	0	0	0	0	0	0	0	0	0	0	0	0	0	0	0	1	0	0	0	0	0	0	0	0	0	0	0	0	0	0	0	0	0	0	0

## Sheet: Rel_Order
		Time (weeks)	0	1	2.5	4	6	6	1	1	2.5	2.5	4	6	1	1	2.5	2.5	4	4	6	6	1	1	2.5	2.5	4	4	6	6	1	1	2.5	2.5	4	4	6	6	1	1	2.5	2.5	4	6	6	2.5	2.5	4
taxon	total	Treatment	SW	SW					SW+N						SW+D								WAF								CEWAF								CEWAF+N							MOS	MOS	MOS
Alteromonadales	1052616		0.670902	0.656725	0.631849	0.234657	0.127292	0.120568	0.905003	0.467772	0.318184	0.30576	0.398784	0.265828	0.720849	0.50263	0.741165	0.73233	0.428108	0.576357	0.609022	0.671632	0.367666	0.138667	0.157255	0.0711736	0.0271608	0.0918671	0.0555412	0.0307248	0.195706	0.257708	0.116049	0.0658916	0.0306148	0.0563417	0.0140885	0.0275605	0.433127	0.0361772	0.224413	0.234158	0.00847911	0.00719837	0.00835547	0.536304	0.428665	0.0671997
Rhodobacterales	812998		0.28822	0.299593	0.327749	0.71313	0.82057	0.783623	0.0562581	0.0661353	0.0363297	0.0934072	0.0498691	0.131908	0.0278679	0.310163	0.157168	0.102499	0.141967	0.239312	0.182652	0.166237	0.0563188	0.0912929	0.1297	0.190835	0.198769	0.178029	0.470596	0.372502	0.062909	0.0703697	0.309868	0.424011	0.614304	0.530668	0.778468	0.371129	0.0561702	0.534348	0.115547	0.0841642	0.381621	0.68254	0.830931	0.0230195	0.0341764	0.0169984
Oceanospirillales	597838		0.01054	0.0119132	0.00312549	0.00148547	0.00169154	0.00462424	0.0199622	0.183693	0.576062	0.30404	0.346014	0.308791	0.174197	0.0291453	0.0393119	0.0751012	0.197291	0.0610932	0.0132414	0.0686352	0.425836	0.713204	0.36013	0.717646	0.723256	0.628039	0.425948	0.495222	0.00567497	0.0815168	0.300587	0.0178323	0.0360475	0.0315524	0.0180854	0.51378	0.0145109	0.0131554	0.120348	0.114269	0.255489	0.0150098	0.0228228	0.347728	0.446458	0.252733
Vibrionales	357982		0.000958179	0.000527624	0.00141689	4.74087e-05	0.000189705	0.000101261	0.0039807	0.00324053	0.00212988	0.00312012	0.00107003	0.000977096	0.0569388	0.0957377	0.00758768	0.00815588	0.00057088	0.00107181	0.000446612	0.00670211	0.130747	0.0331276	0.311412	0.00764978	0.00352085	0.0250798	0.00238972	0.0069819	0.720151	0.517529	0.0586292	0.466331	0.208057	0.283763	0.0185957	0.00675305	0.474732	0.0637028	0.445684	0.476909	0.00264304	0.00883976	0.00562189	0.0230021	0.0187995	0.0090209
Flavobacteriales	89493		0.00818138	0.00780328	0.00419857	0.0108803	0.00638675	0.00396604	0.00152652	0.00527474	0.0370194	0.26096	0.16318	0.201483	0.000167512	0.00170714	0.000786772	0.00121312	0.00456704	0.00109166	0.00689231	0.00215801	0.00145231	0.00118102	0.00168302	0.000702083	0.00236929	0.00317224	0.00559594	0.00472173	0.000136597	0.00234141	0.100877	0.000201391	0.000747982	0.00247113	0.00243785	0.0043866	0.00025791	0.314988	0.00503446	0.00172494	0.0436636	0.203354	0.0295794	0.0302577	0.0162577	0.00287155
Rhodospirillales	87020		0.000530684	0.000513739	0.0123874	0.00187264	0.00545403	0.0430864	0.000199622	0.000118268	0.00205889	0.00468019	0.00380142	0.00385091	0.000989843	0.000853571	0.0361782	0.0550008	0.0532735	0.0797706	0.167491	0.0565644	8.99662e-05	8.85766e-05	0.0148428	0.000570442	0.000529451	0.00251224	0.007209	0.0125764	0.00363844	0.0113253	0.0421967	0.0121018	0.0212978	0.0398242	0.0256258	0.0111396	0.00350215	0.0194219	0.0113538	0.00836434	0.125827	0.0240078	0.0352271	0.0198528	0.0263244	0.137566
Pseudomonadales	69924		0.000663355	0.000930284	0.00178153	0.000316058	0.000237132	0.000354412	0.000340531	0.00108806	0.00180533	0.00283759	0.00154873	0.00189672	0.00435531	0.0149513	0.00902787	0.00718538	0.0042297	0.00305665	0.00796659	0.00745653	0.000308456	0.000398595	0.00105636	0.000234028	0.000291198	0.000191612	0.00123469	0.00031329	0.000583641	0.00147611	0.00226479	0.000686562	0.00047241	0.000390178	0.000793718	0.000259733	0.000393653	0.000755544	0.00136666	0.00106317	0.00339164	0.000949236	0.00252727	0.00128756	0.00342268	0.486436
Caulobacterales	55040		0.00560166	0.0074145	0.00612596	0.0312977	0.0295624	0.0355256	0.00014091	7.09606e-05	0.00150106	0.0085005	0.00149241	0.00126448	9.13701e-05	0.000523157	0.000520069	0.000354603	0.000544931	0.00218332	0.00137605	0.00077197	0.000963924	0.000841477	0.0122108	0.00567517	0.00925215	0.0530764	0.0251319	0.0604874	3.72537e-05	6.36254e-05	0.063261	0.00294764	0.061059	0.028483	0.137427	0.0519466	0	0.0135109	0.00417007	6.50922e-05	0.168788	0.0546404	0.0587977	0.00501105	0.00578835	0.000757128
Thiotrichales	53079		0.00526261	0.00558171	0.000312549	7.11131e-05	9.48527e-05	0.000759455	0.000575381	0.240556	9.12807e-05	0.000675618	0.00506857	0.044228	0.0012335	0.00634672	0.000506734	0.00815588	0.155669	0.0244135	0.00272795	0.0082285	0.0008354	0.0133455	0.00016114	0.00084835	0.0285639	0.00400255	0.000298716	0.00633294	0.000968595	0.0422345	8.51426e-05	0.00338704	0.0227019	0.015425	0.000850412	0.00551211	0.000760157	0.00136294	0.0499358	0.0604489	0.00481247	0.00027686	2.57885e-05	0.00916952	0.0143702	0.0159551
Gammaproteobacteria_unclassified	19612		0.00316936	0.00329071	0.00365682	0.000632116	0.000537498	0.000978853	0.010122	0.00974525	0.017607	0.0107853	0.0158815	0.0211225	0.0112842	0.00390991	0.00424057	0.00365801	0.00695436	0.00579572	0.00294522	0.00531607	0.0130451	0.0047979	0.00694693	0.00258893	0.00292522	0.00721737	0.00185204	0.00261821	0.00791019	0.0108418	0.00335462	0.0036342	0.00177154	0.00502029	0.000566942	0.00170269	0.0155561	0.000533325	0.0152319	0.0120854	0.000993049	0.000355963	0.000618924	0.00294051	0.00254184	0.00699882
Alphaproteobacteria_unclassified	4504		0.00036853	0.000638703	0.000687607	0.00141436	0.00129632	0.00165392	0.000281819	4.7307e-05	0.00602452	0.00058963	0.0112072	0.0134207	4.5685e-05	9.63709e-05	0.00065342	0.000597227	0.000311389	0.00111151	0.000832871	0.000789515	0.000115671	1.47628e-05	0.000358089	0.000204774	0.000158835	0.00121354	0.000995718	0.00384899	1.24179e-05	0.000114526	0.000970626	0.000247162	0.00078735	0.00166476	0.00204099	0.00268391	0	0.000444438	0.000198575	5.42435e-05	0.00235276	0.00215556	0.00453877	3.47989e-05	0.000402668	0.00144962
Enterobacteriales	3956		0.00237334	0.00270754	1.04183e-05	0	3.16176e-05	5.06303e-05	5.87123e-05	0.0087518	0	0.000233395	0	0	3.04567e-05	0.0170852	5.33404e-05	0.00363935	0.00524172	0.00144893	6.03529e-05	0.00296507	7.71139e-05	0.000634799	5.37134e-05	0.000862977	0.00148246	0.000255482	0	0.000402802	0.000136597	0.00199784	3.4057e-05	0.00148297	0.00102355	0.00145666	8.50412e-05	0.000519466	4.07227e-05	0.000992578	0.00186894	0.00240841	0.000519441	0	0	1.73995e-05	0.000553668	5.53996e-05
Actinomycetales	2682		0.000132671	0.000194388	0.000281294	4.74087e-05	0.000173897	5.06303e-05	0.000692805	0.0118268	0	7.37037e-05	0	0	0.000913701	0.0101327	0.000360048	0.000858513	0	0.000178635	7.24235e-05	0.000701791	0.000681173	0.00103339	0.000125331	0.000248654	3.97088e-05	2.12902e-05	3.98287e-05	4.47557e-05	0.000732655	0.00082713	8.51426e-05	0.000201391	6.56125e-05	0.000104047	0	2.88592e-05	0.00025791	5.92584e-05	0.00273333	0.00269048	0	1.97757e-05	0	3.47989e-05	0.000276834	0.000443197
Proteobacteria_unclassified	2651		0.0017542	0.000805321	0.00245872	0.000237044	0.000173897	0.00202521	0.000610608	0.000520378	0.000780957	0.000577346	0.00126714	0.00382217	0.000319795	0.000922408	0.000826777	0.00050391	0.000700625	0.00240165	0.00117085	0.000789515	0.000449831	0.000487171	0.00116379	0.000219401	0.00078094	0.00161805	0.000438116	0.00219303	0.000360119	0.000674429	0.00110685	0.000695716	0.000669247	0.002185	0.000368512	0.00132752	0.000312207	0.00019259	0.00100456	0.000574981	0.000993049	0.000177982	0.000489981	0.000121796	0.000780169	0.00050783
Sphingomonadales	2131		0.000854991	0.000735896	0.000802209	0.0038085	0.00619704	0.00111387	7.04548e-05	0.000307496	4.05692e-05	0.000896729	0.000168952	0.000114952	0.00018274	0.00192742	0.000666756	0.000354603	0.000311389	0.000416816	0.000857012	0.000456164	5.14093e-05	2.95255e-05	0.000196949	1.46267e-05	2.64725e-05	0.000191612	0.000119486	0.000111889	0	6.36254e-05	6.81141e-05	3.66166e-05	5.249e-05	0.000156071	0.000170082	0.000144296	0	5.92584e-05	0.000233618	0.000108487	7.63884e-05	0.000257085	0.000128942	0.000156595	7.55002e-05	9.23327e-06
Bacteria_unclassified	1256		8.84473e-05	9.71939e-05	0.000666771	2.37044e-05	1.58088e-05	0.000928223	2.34849e-05	0.000236535	0.000212988	0.000810741	0.000422381	0.000977096	0.000106598	9.63709e-05	0.000453394	9.33167e-05	5.18982e-05	1.98484e-05	0.000241412	0	0.000321308	8.85766e-05	0.000877319	1.46267e-05	7.94176e-05	0	0.000199144	0	0.000298029	8.90755e-05	0.000238399	2.74625e-05	1.31225e-05	0.000234107	0	5.77184e-05	9.50196e-05	0.000222219	5.84044e-05	0.000119336	0.000152777	0.00013843	0	0.000121796	0	1.84665e-05
Rhizobiales	907		0	2.77697e-05	1.04183e-05	0	3.16176e-05	6.75071e-05	1.17425e-05	4.7307e-05	1.01423e-05	0	0	0	0	0.000468087	4.00053e-05	1.86633e-05	0	3.96967e-05	0.0014364	3.50896e-05	0.000629763	0.000501934	0.000572943	0.000438802	0.000582396	0.00308708	0.00199144	0.000827981	0.000111761	0.000178151	0.000238399	9.15416e-05	7.8735e-05	5.20237e-05	0.000311818	0.000894635	6.78712e-05	1.48146e-05	0.000245298	0.000108487	9.1666e-05	3.95515e-05	0.00033525	3.47989e-05	0.000151	0.000147732
Lactobacillales	299		2.94824e-05	0	3.12549e-05	2.37044e-05	0	0.000101261	1.17425e-05	0	0	0	0	0	0	0.000812269	6.66756e-05	0	5.18982e-05	1.98484e-05	0.000156918	1.75448e-05	0	7.38138e-05	0	0	0	4.25804e-05	3.98287e-05	2.23779e-05	3.72537e-05	0.000203601	0	9.15416e-06	1.31225e-05	0	5.66942e-05	0	2.71485e-05	0	5.84044e-05	0.000108487	1.52777e-05	3.95515e-05	0	0	0.000176167	6.46329e-05
SAR11	239		1.47412e-05	4.16545e-05	0.00130229	7.90145e-06	0	0.000135014	0	2.36535e-05	3.04269e-05	0	0	0	0.000106598	0.000247811	5.33404e-05	0	0	0	0	0	0.000115671	7.38138e-05	0.000232758	2.92535e-05	3.97088e-05	6.38706e-05	0	0	9.93431e-05	0	0	2.74625e-05	5.249e-05	2.60119e-05	0	0	0	0	5.84044e-05	6.50922e-05	0	0	0	3.47989e-05	0	2.76998e-05
Neisseriales	183		1.47412e-05	0	0	0	1.58088e-05	0	0	0.000331149	0	0	0	0	3.04567e-05	0.000922408	0	5.599e-05	0.000155695	7.93934e-05	1.20706e-05	0	2.57046e-05	8.85766e-05	0	2.92535e-05	7.94176e-05	6.38706e-05	1.99144e-05	0	1.24179e-05	3.81752e-05	0	0	5.249e-05	2.60119e-05	0	0	2.71485e-05	0	0.000198575	0.000108487	7.63884e-05	0	0	0	2.51667e-05	0.000129266
Xanthomonadales	181		0	0	0	0	0	0	0	2.36535e-05	0	0	0	0	0	0	0	0	0	0	0	0.000491254	2.57046e-05	0	0	0	0	0	0	0	1.24179e-05	1.27251e-05	0	0	0	0	0	2.88592e-05	1.35742e-05	0	0	0	0	0	0	8.69974e-05	0.000453001	0
Sphingobacteriales	166		0	0	2.08366e-05	0	0	0	0	0	0	0.00169519	0	5.74762e-05	0	0	0	0	0	0	1.20706e-05	0	0	0	3.58089e-05	0	2.64725e-05	0.000106451	0.000219058	4.47557e-05	0	0	0	0	0	0	0	0	0	0	0	0	0	0	0	0	2.51667e-05	0
Gammaproteobacteria_incertae_sedis	135		0	0	3.12549e-05	0	0	0	1.17425e-05	0	0	2.45679e-05	2.81587e-05	0.000143691	0	0	0	0	0	0	0	0	1.28523e-05	0	8.95223e-05	1.46267e-05	0	0	0	0	0.000161433	0.000267227	1.70285e-05	4.57708e-05	3.93675e-05	0	0	0	4.07227e-05	4.44438e-05	0.000175213	0.000282066	0	0	0	0.000104397	0	5.53996e-05
Pasteurellales	94		0	0	0	0	0	0	5.87123e-05	2.36535e-05	0	0	0	0	0.000121827	0.00107385	0	0	0	0	0	0	0	0	0	0	0	0	0	0	0	0	0	0	0	0	0	0	0	0	0	0	0	0	0	0	5.03335e-05	0
Bacillales	85		0	2.77697e-05	2.08366e-05	0	1.58088e-05	0	0	0	0	0	0	0	0	2.75346e-05	0	0	0	5.95451e-05	2.41412e-05	1.75448e-05	0	0	1.79045e-05	0	1.32363e-05	2.12902e-05	0	2.23779e-05	0	2.54501e-05	0	0	0	2.60119e-05	0	0	0	0	0	1.08487e-05	0	0	0	8.69974e-05	2.51667e-05	9.23327e-05
Betaproteobacteria_unclassified	85		0.000191636	0.000236042	0.000343804	3.16058e-05	0	0	0	0	0	0	0	0	0	4.13018e-05	0	0	0	3.96967e-05	1.20706e-05	0	1.28523e-05	0	5.37134e-05	0	0	0	0	0	1.24179e-05	0	1.70285e-05	1.83083e-05	0	0	0	0	0	0	0	0	0	0	0	0	0	0
Burkholderiales	70		0	1.38848e-05	2.08366e-05	0	0	0	0	0	0	0	0	0	3.04567e-05	0	0	0.000130643	0	0	6.03529e-05	0	0	0	1.79045e-05	0	3.97088e-05	0	0	0	0	0	0	0	0	0	0	0	0	0	2.33618e-05	2.16974e-05	0	0	0	3.47989e-05	7.55002e-05	0.000267765
Actinobacteria_unclassified	65		7.37061e-05	0	0.000197948	0	0	0	3.52274e-05	2.36535e-05	0	0	0	0	1.52283e-05	0	9.33458e-05	3.73267e-05	0	0	0	1.75448e-05	3.85569e-05	0	0.000125331	0	0	2.12902e-05	0	0	3.72537e-05	0	5.10856e-05	0	0	0.000104047	0	0	0	0	0	0	0	0	0	0	0	0
Acidimicrobiales	61		0	1.38848e-05	0.000145856	0	0	0	0	0	3.04269e-05	0	0	0	0	0	6.66756e-05	0	0	0	1.20706e-05	1.75448e-05	3.85569e-05	0	0.00032228	0	0	0	0	0	9.93431e-05	0	0	1.83083e-05	3.93675e-05	0	0	0	1.35742e-05	0	1.16809e-05	0	0	0	0	0	0	0
Bacteroidetes_unclassified	46		0	4.16545e-05	0	0	0	0	0	0	0	0.000331667	0	0	3.04567e-05	0	0	0	0	0	2.41412e-05	0	0	0	0	0	0	0	1.99144e-05	0	2.48358e-05	0	0	0	0	0	0	0	0	0	0	0	0	0	0	0	0	8.30994e-05
Campylobacterales	35		0	0	0	0	0	0	0	0	0	0	0	0	0	0	0	0	0	0	0	0	0	0	0	0	0	0	0	0	0	0	0	0	0	0	0	0	0	0	0	0	0	0	0	8.69974e-05	0	0
Marinimicrobia_unclassified	32		0	0	5.20915e-05	0	0	1.68768e-05	0	0	1.01423e-05	0	0	0	3.04567e-05	0	6.66756e-05	0	0	0	0	0	3.85569e-05	0	0.000143236	0	0	0	0	0	6.20894e-05	0	0	0	0	0	0	0	2.71485e-05	0	0	0	0	0	0	0	0	0
Nitrospinales	31		0	2.77697e-05	0.000104183	0	0	0.000202521	0	0	0	0	0	0	1.52283e-05	0	1.33351e-05	0	0	0	0	0	1.28523e-05	0	5.37134e-05	0	0	0	0	0	0	0	0	0	0	0	0	0	0	0	0	0	0	0	0	0	0	0
Spirochaetales	31		0	0	0	0	0	0	0	0	0	0	0	0	0	0	0	0	0	0	0	0	0	0	0	0	0	0	0	0	0	0	0	0	0	0	0	0	0	0	0	0	0	0	0	0	0	0
Verrucomicrobiales	27		0	0	6.25098e-05	0	0	0	0	0	0	0	0	0	3.04567e-05	5.50691e-05	2.66702e-05	0	0	0	0	0	3.85569e-05	0	1.79045e-05	0	0	4.25804e-05	0	0	0	1.27251e-05	0	0	0	0	0	0	0	0	0	0	0	0	0	0.000104397	0	0
Aeromonadales	26		1.47412e-05	0	0	0	0	0	0	0	0	0	0	0	0	1.37673e-05	1.33351e-05	1.86633e-05	0	0	0	0	0	2.95255e-05	0	0	0	2.12902e-05	0	0	0	2.54501e-05	0	1.83083e-05	3.93675e-05	2.60119e-05	0	0	6.78712e-05	1.48146e-05	2.33618e-05	1.08487e-05	0	0	0	0	0	0
Clostridiales	22		0	1.38848e-05	1.04183e-05	0	3.16176e-05	0	0	2.36535e-05	0	0	0	0	0	1.37673e-05	0	0	0	0	2.41412e-05	0	0	0	0	0	0	0	0	0	0	0	0	9.15416e-06	0	0	0	2.88592e-05	0	0	1.16809e-05	2.16974e-05	0	0	0	0	0.000125834	0
Planctomycetales	20		0	0	1.04183e-05	0	0	0	0	2.36535e-05	0	0	0	0	1.52283e-05	8.26037e-05	0	1.86633e-05	0	1.98484e-05	0	0	2.57046e-05	0	0	0	0	0	0	0	2.48358e-05	1.27251e-05	0	0	0	0	0	0	0	0	0	0	0	0	0	0	0	0
Methylophilales	20		5.89649e-05	6.94242e-05	5.20915e-05	1.58029e-05	0	0	0	0	1.01423e-05	0	0	0	0	0	0	0	0	0	0	0	1.28523e-05	0	0	0	0	0	0	0	0	0	0	0	0	0	0	0	0	0	0	2.16974e-05	0	0	0	0	0	0
Bdellovibrionales	20		0	0	0	0	0	0	0	0	0	0	0	0	0	0	0	0	0	0	3.62118e-05	0	0	0	0	0	0	0	0	0	0	0	0	0	0	0	0	0	0	0	0	0	0	0	0	0.000295791	0	0
Selenomonadales	18		0	0	0	0	0	0	0	2.36535e-05	0	0	0	0	0	1.37673e-05	0	1.86633e-05	0	0	4.82824e-05	0	0	0	0	0	0	0	0	0	0	2.54501e-05	0	0	0	0	0	0	0	0	0	1.08487e-05	0	0	0	0	0	7.38662e-05
Kiloniellales	16		0	0	0	0	0	0	0	0	5.07115e-05	0	0.000168952	5.74762e-05	0	0	2.66702e-05	0	0	1.98484e-05	0	0	0	0	0	0	0	0	0	0	0	0	0	0	0	0	0	0	0	0	0	0	0	0	0	0	0	0
Deltaproteobacteria_unclassified	10		0	0	4.16732e-05	0	0	0	0	0	0	0	0	0	0	0	1.33351e-05	0	0	0	0	0	0	0	5.37134e-05	0	0	0	0	0	1.24179e-05	0	0	0	0	0	0	2.88592e-05	0	0	0	0	0	0	0	0	0	0
Kordiimonadales	9		0	0	2.08366e-05	0	0	0	0	0	0	0	0	0	0	0	0	0	0	0	0	0	0	0	3.58089e-05	0	0	4.25804e-05	0	0	0	0	0	0	0	0	0	8.65776e-05	0	0	0	0	0	0	0	0	0	0
Anaerolineales	7		0	0	0	0	0	1.68768e-05	0	0	0	0	0	0	0	0	0	0	0	0	3.62118e-05	0	0	0	0	0	0	0	5.97431e-05	0	0	0	0	0	0	0	0	0	0	0	0	0	0	0	0	0	0	0
Rhodocyclales	7		0	0	0	0	0	0	0	0	0	0	0	0	0	0	0	0	0	0	0	0	0	0	0	0	0	0	0	0	0	0	0	0	0	0	0	0	0	0	0	0	0	0	0	0	0	0
Euryarchaeota_unclassified	6		0	0	0	0	0	1.68768e-05	0	0	0	0	0	0	0	0	0	0	0	0	0	0	1.28523e-05	0	1.79045e-05	0	0	0	0	0	2.48358e-05	0	0	0	0	0	0	0	0	0	0	0	0	0	0	0	0	9.23327e-06
Cytophagales	5		0	0	0	0	0	0	0	4.7307e-05	0	0	0	0	0	0	0	0	0	0	0	0	0	0	0	0	0	0	0	0	0	0	0	0	0	0	0	0	0	0	0	0	0	0	0	5.21984e-05	0	0
Sneathiellales	4		0	0	0	0	0	0	0	0	1.01423e-05	0	2.81587e-05	5.74762e-05	0	0	0	0	0	0	0	0	0	0	0	0	0	0	0	0	0	0	0	0	0	0	0	0	0	0	0	0	0	0	0	0	0	0
Chromatiales	4		0	0	0	0	0	0	0	0	0	0	0	0	0	0	0	0	0	0	0	0	0	0	0	0	0	0	0	0	0	0	0	3.66166e-05	0	0	0	0	0	0	0	0	0	0	0	0	0	0
Opitutales	4		0	0	0	0	0	0	0	0	0	0	0	0	0	0	0	0	0	0	4.82824e-05	0	0	0	0	0	0	0	0	0	0	0	0	0	0	0	0	0	0	0	0	0	0	0	0	0	0	0
Verrucomicrobia_unclassified	4		0	0	0	0	0	0	2.34849e-05	0	0	0	0	0	0	0	0	0	0	0	0	0	0	0	1.79045e-05	0	0	0	0	0	1.24179e-05	0	0	0	0	0	0	0	0	0	0	0	0	0	0	0	0	0
Bacteroidales	3		0	0	0	0	0	0	0	2.36535e-05	0	0	0	0	0	0	0	0	0	0	0	0	0	0	0	0	0	0	0	0	0	2.54501e-05	0	0	0	0	0	0	0	0	0	0	0	0	0	0	0	0
Fusobacteriales	3		0	0	0	0	0	0	0	0	0	0	0	0	0	0	0	0	0	0	0	0	0	0	0	0	1.32363e-05	0	0	0	0	0	0	0	0	0	0	0	0	0	0	0	0	0	0	0	0	1.84665e-05
Gp10	2		0	0	0	0	0	3.37536e-05	0	0	0	0	0	0	0	0	0	0	0	0	0	0	0	0	0	0	0	0	0	0	0	0	0	0	0	0	0	0	0	0	0	0	0	0	0	0	0	0
Gp6	2		0	0	0	0	0	0	0	0	0	0	0	0	0	0	0	0	0	0	0	0	0	0	0	0	0	0	0	0	0	0	0	0	0	0	0	0	0	0	0	0	1.52777e-05	0	0	1.73995e-05	0	0
Solirubrobacterales	2		0	1.38848e-05	0	0	0	0	0	0	0	0	0	0	0	0	1.33351e-05	0	0	0	0	0	0	0	0	0	0	0	0	0	0	0	0	0	0	0	0	0	0	0	0	0	0	0	0	0	0	0
Candidatus_Endomicrobium	2		0	0	0	0	0	0	0	0	0	0	0	0	0	0	0	0	0	0	2.41412e-05	0	0	0	0	0	0	0	0	0	0	0	0	0	0	0	0	0	0	0	0	0	0	0	0	0	0	0
Nitrospirales	2		0	0	0	0	0	0	0	0	0	0	0	0	0	0	0	0	0	0	2.41412e-05	0	0	0	0	0	0	0	0	0	0	0	0	0	0	0	0	0	0	0	0	0	0	0	0	0	0	0
Gp3	1		0	0	0	0	0	0	0	0	0	0	0	0	0	0	0	0	0	0	1.20706e-05	0	0	0	0	0	0	0	0	0	0	0	0	0	0	0	0	0	0	0	0	0	0	0	0	0	0	0
Thermales	1		0	0	0	0	0	0	0	0	0	0	0	0	0	0	0	0	0	0	0	0	0	0	0	0	0	0	0	0	0	0	0	0	0	0	0	0	0	0	0	0	0	0	0	0	0	0
Bacilli_unclassified	1		0	0	0	0	0	0	0	0	0	0	0	0	0	0	0	0	0	0	0	0	0	0	0	0	0	0	0	0	0	0	0	0	0	0	0	0	0	0	0	1.08487e-05	0	0	0	0	0	0
Clostridia_unclassified	1		0	0	0	0	0	0	0	0	0	0	0	0	0	0	0	0	0	0	0	0	0	0	0	0	0	0	0	0	0	0	0	0	0	0	0	0	0	0	1.16809e-05	0	0	0	0	0	0	0
Thermoanaerobacterales	1		0	0	0	0	0	0	0	0	0	0	0	0	0	0	0	0	0	0	0	0	0	0	0	0	0	0	0	0	0	0	0	0	0	0	0	0	0	0	0	1.08487e-05	0	0	0	0	0	0
Firmicutes_unclassified	1		0	0	0	0	0	0	0	0	0	0	0	0	0	0	0	0	0	0	0	0	0	0	0	0	0	0	0	0	0	0	0	9.15416e-06	0	0	0	0	0	0	0	0	0	0	0	0	0	0
Gemmatimonadales	1		0	0	0	0	0	0	0	0	0	0	0	0	0	0	0	0	0	0	0	0	0	0	0	0	0	0	0	0	0	0	0	0	0	0	2.83471e-05	0	0	0	0	0	0	0	0	0	0	0
Candidatus_Hydrogenedens_unclassified	1		0	0	0	0	0	0	0	0	0	0	0	0	0	0	0	0	0	0	0	0	0	0	1.79045e-05	0	0	0	0	0	0	0	0	0	0	0	0	0	0	0	0	0	0	0	0	0	0	0
Syntrophobacterales	1		0	0	0	0	0	0	0	0	0	0	0	0	0	0	0	0	0	0	0	0	0	0	0	0	0	0	1.99144e-05	0	0	0	0	0	0	0	0	0	0	0	0	0	0	0	0	0	0	0
Halioglobus	1		0	0	0	0	0	0	0	0	0	0	0	0	0	0	0	0	0	0	0	0	0	0	0	0	0	0	0	0	0	0	0	0	0	0	0	0	0	0	0	0	0	0	0	0	0	9.23327e-06
Synergistales	1		0	0	0	0	0	0	0	0	0	0	0	0	0	0	0	0	0	0	0	0	0	0	0	0	0	0	1.99144e-05	0	0	0	0	0	0	0	0	0	0	0	0	0	0	0	0	0	0	0
Puniceicoccales	1		0	0	1.04183e-05	0	0	0	0	0	0	0	0	0	0	0	0	0	0	0	0	0	0	0	0	0	0	0	0	0	0	0	0	0	0	0	0	0	0	0	0	0	0	0	0	0	0	0
Spartobacteria_unclassified	1		0	0	0	0	0	0	0	0	0	0	0	0	0	0	0	0	0	0	0	0	0	0	0	0	0	0	1.99144e-05	0	0	0	0	0	0	0	0	0	0	0	0	0	0	0	0	0	0	0

## Sheet: Abs_Family
		Time	0	1	2.5	4	6	6	1	1	2.5	2.5	4	6	1	1	2.5	2.5	4	4	6	6	1	1	2.5	2.5	4	4	6	6	1	1	2.5	2.5	4	4	6	6	1	1	2.5	2.5	4	6	6	2.5	2.5	4
taxon	total	Treatment	SW	SW					SW+N						SW+D								WAF								CEWAF								CEWAF+N							MOS	MOS	MOS
Rhodobacteraceae	812998		19552	21577	31459	90253	51906	46432	4791	2796	3582	7604	1771	4590	1830	22529	11786	5492	5471	12057	15132	9475	4382	6184	7244	13047	15017	8362	23631	16646	5066	5530	18197	46319	46813	20401	27462	12860	4138	36069	9892	7758	24979	34514	32221	1323	1358	1841
Alteromonadaceae	483022		15181	16036	22020	22235	7533	553	55469	16521	21959	22611	8961	3014	14897	11406	27630	13005	8795	8013	22362	11845	5421	2052	2451	2029	1269	1963	562	507	4813	9507	4641	3964	1075	725	248	366	12255	838	7744	8256	149	254	255	15146	9828	2483
Pseudoalteromonadaceae	415895		7117	6782	14403	6631	496	6438	2580	1174	1706	415	593	547	14624	16733	26902	25490	7486	20550	27531	25290	20467	6490	5978	2506	712	2203	2190	809	10432	10369	2044	2826	1231	1346	241	551	19142	1572	11016	12816	391	98	62	15575	7010	4739
Vibrionaceae	357982		65	38	136	6	12	6	339	137	210	254	38	34	3739	6954	569	437	22	54	37	382	10173	2244	17393	523	266	1178	120	312	57993	40670	3443	50942	15855	10909	656	234	34973	4300	38155	43960	173	447	218	1322	747	977
Halomonadaceae	329445		58	33	54	47	23	49	56	72	3631	217	180	98	21	109	155	344	127	1122	241	315	31747	46319	19388	47088	50313	28493	20900	21417	148	630	3154	807	530	367	555	17270	398	640	744	591	4113	687	654	419	367	23641
Oceanospirillaceae	148491		343	381	142	73	40	113	1425	4605	52919	24323	11978	10570	141	680	2133	3291	4376	1202	746	3069	96	778	131	1056	2060	193	143	249	77	2847	277	832	1166	408	38	215	289	111	4232	5694	321	39	41	302	443	791
Colwelliaceae	143493		22954	24175	23761	759	8	107	18056	2043	7442	1219	4454	5506	17195	8062	495	519	142	136	188	779	2179	730	255	307	40	50	8	26	288	209	54	333	11	51	2	26	118	11	203	264	5	4	1	10	18	15
Alcanivoracaceae	105563		238	340	58	53	34	111	124	2914	34	128	59	22	347	784	579	364	3053	725	101	319	1193	1134	557	857	2060	746	320	430	179	2850	14162	266	1032	419	39	288	362	129	5200	4108	12220	30	186	19208	16889	2900
Flavobacteriaceae	88712		554	562	402	1377	404	234	129	223	3647	20561	5759	6984	11	124	54	64	176	55	558	121	113	79	93	48	179	149	278	211	11	184	5924	22	57	95	86	152	19	21261	431	159	2858	10283	1147	1739	646	310
Rhodospirillaceae	86999		36	37	1183	235	345	2550	17	5	201	380	135	134	63	62	2712	2947	2053	4018	13876	3224	7	6	827	39	40	118	362	562	293	890	2478	1322	1623	1531	904	386	258	1311	972	771	8236	1214	1366	1141	1046	14898
Moraxellaceae	55935		32	43	149	34	11	2	17	46	163	229	36	12	47	916	105	50	23	37	34	42	18	25	49	15	21	7	62	11	41	103	21	59	28	14	27	5	29	42	76	84	33	38	81	43	42	52633
Hyphomonadaceae	55029		380	534	588	3961	1870	2105	12	3	148	692	53	44	6	31	39	19	21	110	114	44	75	57	682	388	699	2493	1262	2703	3	3	3715	322	4653	1095	4848	1800	0	911	357	6	11048	2762	2280	288	230	82
Piscirickettsiaceae	53077		357	402	30	9	6	45	49	10170	9	55	180	1538	81	461	38	437	5999	1230	226	469	65	904	9	57	2158	188	15	283	78	3319	5	370	1730	593	30	191	56	92	4275	5572	315	14	1	527	571	1728
Gammaproteobacteria_unclassified	19612		215	237	351	80	34	58	862	412	1736	878	564	735	741	284	318	196	268	292	244	303	1015	325	388	177	221	339	93	117	637	852	197	397	135	193	20	59	1146	36	1304	1114	65	18	24	169	101	758
Pseudomonadaceae	13979		13	24	22	6	4	19	12	0	15	2	19	54	239	169	572	334	140	117	624	383	6	2	10	1	1	2	0	3	6	13	112	16	8	1	1	4	0	9	41	14	189	10	17	31	94	48
Oceanospirillales_incertae_sedis	10503		63	88	37	1	8	1	40	30	13	1	0	4	9177	494	54	17	4	5	2	184	6	3	14	5	1	3	0	3	21	9	16	11	9	6	3	2	6	5	26	22	5	2	1	18	14	0
Alteromonadales_unclassified	7750		242	292	444	70	10	46	873	37	149	66	103	132	551	151	474	179	60	311	283	309	531	113	88	23	28	96	17	23	225	138	49	65	15	36	5	4	379	15	229	214	8	4	3	88	57	30
Alphaproteobacteria_unclassified	4504		25	46	66	179	82	98	24	2	594	48	398	467	3	7	49	32	12	56	69	45	9	1	20	14	12	57	50	172	1	9	57	27	60	64	72	93	0	30	17	5	154	109	176	2	16	157
Enterobacteriaceae	3956		161	195	1	0	2	3	5	370	0	19	0	0	2	1241	4	195	202	73	5	169	6	43	3	59	112	12	0	18	11	157	2	162	78	56	3	18	3	67	160	222	34	0	0	1	22	6
Oceanospirillales_unclassified	3835		13	16	9	14	2	0	55	145	201	82	71	51	1753	50	27	8	43	24	7	25	91	77	24	58	208	64	26	31	32	70	43	32	10	13	3	28	14	3	100	118	64	1	3	38	27	40
Proteobacteria_unclassified	2651		119	58	236	30	11	120	52	22	77	47	45	133	21	67	62	27	27	121	97	45	35	33	65	15	59	76	22	98	29	53	65	76	51	84	13	46	23	13	86	53	65	9	19	7	31	55
Shewanellaceae	2062		18	13	20	3	0	0	35	0	111	577	48	51	63	145	78	46	14	17	43	56	8	4	10	0	0	1	2	0	1	3	27	8	1	4	1	0	14	6	5	3	1	4	3	4	2	9
Mycobacteriaceae	1873		4	9	21	4	0	0	50	486	0	6	0	0	50	368	16	42	0	5	0	38	49	69	6	16	1	0	0	0	56	60	5	20	4	3	0	0	17	3	221	236	0	1	0	0	0	0
Erythrobacteraceae	1553		53	52	71	476	386	56	4	5	1	1	2	4	11	125	48	15	10	14	44	25	1	1	9	1	2	3	3	3	0	2	2	3	3	3	5	5	0	4	16	9	2	13	4	3	1	0
Bacteria_unclassified	1256		6	7	64	3	1	55	2	10	21	66	15	34	7	7	34	5	2	1	20	0	25	6	49	1	6	0	10	0	24	7	14	3	1	9	0	2	7	15	5	11	10	7	0	7	0	2
Flavobacteriales_unclassified	775		1	0	1	0	0	1	1	0	3	683	36	27	0	0	2	0	0	0	13	2	0	1	0	0	0	0	3	0	0	0	0	0	0	0	0	0	0	0	0	0	0	0	0	0	0	1
Sphingomonadaceae	556		5	1	6	6	4	10	2	8	2	72	4	0	1	15	2	4	2	7	15	1	3	1	2	0	0	6	3	2	0	3	2	1	1	1	1	0	0	0	4	1	3	0	1	6	2	1
Micrococcaceae	379		2	0	1	0	8	3	7	1	0	0	0	0	6	304	0	0	0	2	0	0	2	0	0	0	2	0	0	2	0	0	0	0	0	0	0	0	2	0	2	0	0	0	0	0	0	0
Methylobacteriaceae	292		0	2	0	0	1	0	0	1	1	0	0	0	0	16	3	0	0	1	98	0	1	6	2	2	2	7	5	3	8	14	1	9	5	2	11	4	3	0	19	10	1	0	0	2	3	0
Rhizobiales_incertae_sedis	264		0	0	0	0	0	0	0	0	0	0	0	0	0	0	0	0	0	0	0	0	22	8	17	10	18	86	49	25	0	0	0	0	0	0	0	13	0	0	0	0	2	1	11	0	0	0
Candidatus_Pelagibacter	239		1	3	125	1	0	8	0	1	3	0	0	0	7	18	4	0	0	0	0	0	9	5	13	2	3	3	0	0	8	0	0	3	4	1	0	0	0	0	5	6	0	0	0	2	0	3
Streptococcaceae	230		2	0	2	2	0	3	1	0	0	0	0	0	0	53	2	0	1	1	3	0	0	0	0	0	0	2	2	1	3	2	0	1	1	0	1	0	0	0	2	0	0	2	0	0	1	6
Rhodobiaceae	205		0	0	0	0	0	0	0	0	0	0	0	0	0	0	0	0	0	1	0	0	26	20	12	12	23	46	43	7	0	0	0	0	0	0	0	14	1	0	0	0	0	0	0	0	0	0
Neisseriaceae	183		1	0	0	0	1	0	0	14	0	0	0	0	2	67	0	3	6	4	1	0	2	6	0	2	6	3	1	0	1	3	0	0	4	1	0	0	2	0	17	10	5	0	0	0	1	14
Xanthomonadaceae	181		0	0	0	0	0	0	0	1	0	0	0	0	0	0	0	0	0	0	0	28	2	0	0	0	0	0	0	0	1	1	0	0	0	0	0	1	1	0	0	0	0	0	0	5	18	0
Idiomarinaceae	179		0	0	0	0	5	0	0	0	0	0	0	0	0	0	1	0	1	10	48	2	1	3	0	0	3	2	10	8	0	24	0	0	0	4	0	8	0	0	15	31	1	0	0	0	0	2
Chitinophagaceae	166		0	0	2	0	0	0	0	0	0	138	0	2	0	0	0	0	0	0	1	0	0	0	2	0	2	5	11	2	0	0	0	0	0	0	0	0	0	0	0	0	0	0	0	0	1	0
Propionibacteriaceae	125		0	0	0	0	0	0	0	1	0	0	0	0	0	5	3	0	0	1	2	0	0	1	0	0	0	0	1	0	1	1	0	0	1	0	0	1	0	0	1	3	0	0	0	0	0	31
Psychromonadaceae	119		0	0	0	0	0	0	0	0	0	0	0	0	0	0	0	0	0	0	0	0	0	0	0	1	0	0	0	0	0	0	0	0	0	0	0	0	0	0	0	0	0	0	0	0	118	0
Spongiibacter	109		0	0	1	0	0	0	1	0	0	2	1	5	0	0	0	0	0	0	0	0	1	0	5	0	0	0	0	0	13	21	1	5	3	0	0	0	3	3	15	26	0	0	0	1	0	0
Intrasporangiaceae	108		0	2	2	0	1	0	0	0	0	0	0	0	0	18	2	0	0	0	0	0	0	0	0	0	0	0	0	0	0	0	0	0	0	0	0	0	0	0	0	0	0	0	0	0	0	0
Pasteurellaceae	94		0	0	0	0	0	0	5	1	0	0	0	0	8	78	0	0	0	0	0	0	0	0	0	0	0	0	0	0	0	0	0	0	0	0	0	0	0	0	0	0	0	0	0	0	2	0
Betaproteobacteria_unclassified	85		13	17	33	4	0	0	0	0	0	0	0	0	0	3	0	0	0	2	1	0	1	0	3	0	0	0	0	0	1	0	1	2	0	0	0	0	0	0	0	0	0	0	0	0	0	0
Moritellaceae	81		0	0	0	0	0	0	54	0	2	3	0	0	5	12	0	0	0	0	0	0	0	0	1	0	0	0	0	0	0	2	0	2	0	0	0	0	0	0	0	0	0	0	0	0	0	0
Actinomycetales_unclassified	72		2	3	2	0	0	0	2	10	0	0	0	0	4	8	3	0	0	1	1	1	0	0	0	0	0	1	0	0	2	0	0	0	0	0	0	0	0	0	9	7	0	0	0	0	8	8
Staphylococcaceae	69		0	0	2	0	1	0	0	0	0	0	0	0	0	1	0	0	0	3	0	0	0	0	1	0	1	1	0	0	0	0	0	0	0	1	0	0	0	0	0	0	0	0	0	5	0	10
Bradyrhizobiaceae	67		0	0	0	0	0	0	0	1	0	0	0	0	0	7	0	0	0	0	12	0	0	0	0	0	1	0	0	0	0	0	0	0	1	0	0	0	0	0	0	0	0	0	0	0	0	16
Actinobacteria_unclassified	65		5	0	19	0	0	0	3	1	0	0	0	0	1	0	7	2	0	0	0	1	3	0	7	0	0	1	0	0	3	0	3	0	0	4	0	0	0	0	0	0	0	0	0	0	0	0
Acidimicrobiales_unclassified	60		0	1	14	0	0	0	0	0	3	0	0	0	0	0	5	0	0	0	1	0	3	0	18	0	0	0	0	0	8	0	0	2	3	0	0	0	1	0	1	0	0	0	0	0	0	0
Corynebacteriaceae	57		0	0	0	1	0	0	0	0	0	0	0	0	0	6	3	0	0	0	0	1	0	0	0	0	0	0	0	0	0	0	0	0	0	0	0	0	0	1	0	0	0	0	0	0	1	2
Bacteroidetes_unclassified	46		0	3	0	0	0	0	0	0	0	27	0	0	2	0	0	0	0	0	2	0	0	0	0	0	0	0	1	0	2	0	0	0	0	0	0	0	0	0	0	0	0	0	0	0	0	9
Enterococcaceae	42		0	0	1	1	0	1	0	0	0	0	0	0	0	0	0	0	1	0	7	0	0	5	0	0	0	0	0	0	0	14	0	0	0	0	0	0	0	0	3	9	0	0	0	0	0	0
Comamonadaceae	39		0	1	2	0	0	0	0	0	0	0	0	0	2	0	0	0	0	0	0	0	0	0	1	0	0	0	0	0	0	0	0	0	0	0	0	0	0	0	0	1	0	0	0	0	3	29
Dermacoccaceae	36		1	0	0	0	0	0	0	2	0	0	0	0	0	22	0	4	0	0	0	0	0	0	0	0	0	0	0	0	0	0	0	1	0	1	0	0	0	0	1	2	0	0	0	2	0	0
Marinimicrobia_unclassified	32		0	0	5	0	0	1	0	0	1	0	0	0	2	0	5	0	0	0	0	0	3	0	8	0	0	0	0	0	5	0	0	0	0	0	0	0	2	0	0	0	0	0	0	0	0	0
Nitrospinaceae	31		0	2	10	0	0	12	0	0	0	0	0	0	1	0	1	0	0	0	0	0	1	0	3	0	0	0	0	0	0	0	0	0	0	0	0	0	0	0	0	0	0	0	0	0	0	0
Spirochaetaceae	31		0	0	0	0	0	0	0	0	0	0	0	0	0	0	0	0	0	0	0	0	0	0	0	0	0	0	0	0	0	0	0	0	0	0	0	0	0	0	0	0	0	0	0	0	0	0
Helicobacteraceae	30		0	0	0	0	0	0	0	0	0	0	0	0	0	0	0	0	0	0	0	0	0	0	0	0	0	0	0	0	0	0	0	0	0	0	0	0	0	0	0	0	0	0	0	0	0	0
Methylocystaceae	29		0	0	1	0	0	0	1	0	0	0	0	0	0	0	0	1	0	0	0	0	0	0	0	0	0	0	1	0	0	0	13	1	0	0	0	0	1	1	2	0	2	1	1	0	3	0
Rhizobiales_unclassified	29		0	0	0	0	1	3	0	0	0	0	0	0	0	0	0	0	0	0	1	1	0	0	1	6	0	6	2	2	1	0	0	0	0	0	0	0	0	0	0	0	1	0	1	0	0	0
Aeromonadaceae	26		1	0	0	0	0	0	0	0	0	0	0	0	0	1	1	1	0	0	0	0	0	2	0	0	0	1	0	0	0	2	0	2	3	1	0	0	5	1	2	1	0	0	0	0	0	0
Verrucomicrobiaceae	26		0	0	5	0	0	0	0	0	0	0	0	0	2	4	2	0	0	0	0	0	3	0	1	0	0	2	0	0	0	1	0	0	0	0	0	0	0	0	0	0	0	0	0	6	0	0
Gammaproteobacteria_incertae_sedis_unclassified	24		0	0	1	0	0	0	0	0	0	0	0	0	0	0	0	0	0	0	0	0	0	0	0	1	0	0	0	0	0	0	0	0	0	0	0	0	0	0	0	0	0	0	0	5	0	6
Sphingomonadales_unclassified	22		0	0	0	0	2	0	0	0	1	0	0	0	0	0	0	0	0	0	12	0	0	0	0	0	0	0	0	0	0	0	0	0	0	2	0	0	0	0	0	0	0	0	0	0	0	0
Carnobacteriaceae	21		0	0	0	0	0	0	0	0	0	0	0	0	0	6	3	0	0	0	3	0	0	0	0	0	0	0	0	0	0	0	0	0	0	0	1	0	2	0	0	0	0	0	0	0	6	0
Planctomycetaceae	20		0	0	1	0	0	0	0	1	0	0	0	0	1	6	0	1	0	1	0	0	2	0	0	0	0	0	0	0	2	1	0	0	0	0	0	0	0	0	0	0	0	0	0	0	0	0
Methylophilaceae	20		4	5	5	2	0	0	0	0	1	0	0	0	0	0	0	0	0	0	0	0	1	0	0	0	0	0	0	0	0	0	0	0	0	0	0	0	0	0	0	2	0	0	0	0	0	0
Bdellovibrionaceae	20		0	0	0	0	0	0	0	0	0	0	0	0	0	0	0	0	0	0	3	0	0	0	0	0	0	0	0	0	0	0	0	0	0	0	0	0	0	0	0	0	0	0	0	17	0	0
Veillonellaceae	18		0	0	0	0	0	0	0	1	0	0	0	0	0	1	0	1	0	0	4	0	0	0	0	0	0	0	0	0	0	2	0	0	0	0	0	0	0	0	0	1	0	0	0	0	0	8
Burkholderiaceae	18		0	0	0	0	0	0	0	0	0	0	0	0	0	0	0	7	0	0	0	0	0	0	0	0	0	0	0	0	0	0	0	0	0	0	0	0	0	0	0	0	0	0	0	0	0	0
Kiloniellaceae	16		0	0	0	0	0	0	0	0	5	0	6	2	0	0	2	0	0	1	0	0	0	0	0	0	0	0	0	0	0	0	0	0	0	0	0	0	0	0	0	0	0	0	0	0	0	0
Rhodospirillales_unclassified	15		0	0	6	0	0	0	0	0	2	0	0	0	2	0	1	0	0	1	0	0	0	0	2	0	0	0	0	0	0	0	0	0	0	0	0	0	0	0	0	0	0	0	0	0	0	1
Brucellaceae	12		0	0	0	0	0	0	0	0	0	0	0	0	0	11	0	0	0	0	0	1	0	0	0	0	0	0	0	0	0	0	0	0	0	0	0	0	0	0	0	0	0	0	0	0	0	0
Actinomycetaceae	11		0	0	0	0	0	0	0	0	0	0	0	0	0	1	0	0	0	0	0	0	0	0	0	0	0	0	0	0	0	2	0	0	0	0	0	0	0	0	0	0	0	0	0	0	0	7
Clostridiales_Incertae_Sedis_XI	11		0	0	0	0	0	0	0	0	0	0	0	0	0	1	0	0	0	0	0	0	0	0	0	0	0	0	0	0	0	0	0	1	0	0	0	0	0	0	0	0	0	0	0	0	5	0
Caulobacteraceae	11		0	0	0	0	0	0	0	0	0	0	0	0	0	7	0	0	0	0	0	0	0	0	0	0	0	0	0	0	0	2	0	0	0	0	0	0	0	1	0	0	0	1	0	0	0	0
Burkholderiales_incertae_sedis	11		0	0	0	0	0	0	0	0	0	0	0	0	0	0	0	0	0	0	5	0	0	0	0	0	3	0	0	0	0	0	0	0	0	0	0	0	0	0	2	1	0	0	0	0	0	0
Maricurvus	11		0	0	0	0	0	0	4	0	3	0	3	0	0	0	0	0	0	1	0	0	0	0	0	0	0	0	0	0	0	0	0	0	0	0	0	0	0	0	0	0	0	0	0	0	0	0
Bacillaceae_1	10		0	1	0	0	0	0	0	0	0	0	0	0	0	0	0	0	0	0	2	0	0	0	0	0	0	0	0	0	0	1	0	0	0	0	0	0	0	0	0	1	0	0	0	0	1	0
Deltaproteobacteria_unclassified	10		0	0	4	0	0	0	0	0	0	0	0	0	0	0	1	0	0	0	0	0	0	0	3	0	0	0	0	0	1	0	0	0	0	0	0	1	0	0	0	0	0	0	0	0	0	0
Pseudomonadales_unclassified	10		0	0	0	0	0	0	0	0	0	0	0	0	0	1	0	1	0	0	2	0	0	0	0	0	0	0	0	0	0	0	0	0	0	0	0	0	0	0	0	0	0	0	0	0	0	2
Kordiimonadaceae	9		0	0	2	0	0	0	0	0	0	0	0	0	0	0	0	0	0	0	0	0	0	0	2	0	0	2	0	0	0	0	0	0	0	0	0	3	0	0	0	0	0	0	0	0	0	0
Microbacteriaceae	8		0	0	0	0	2	0	0	0	0	0	0	0	0	0	0	0	0	0	3	0	0	0	1	0	0	0	1	0	0	0	0	1	0	0	0	0	0	0	0	0	0	0	0	0	0	0
Hyphomicrobiaceae	8		0	0	0	0	0	0	0	0	0	0	0	0	0	0	0	0	0	0	8	0	0	0	0	0	0	0	0	0	0	0	0	0	0	0	0	0	0	0	0	0	0	0	0	0	0	0
Anaerolineaceae	7		0	0	0	0	0	1	0	0	0	0	0	0	0	0	0	0	0	0	3	0	0	0	0	0	0	0	3	0	0	0	0	0	0	0	0	0	0	0	0	0	0	0	0	0	0	0
Rhodocyclaceae	7		0	0	0	0	0	0	0	0	0	0	0	0	0	0	0	0	0	0	0	0	0	0	0	0	0	0	0	0	0	0	0	0	0	0	0	0	0	0	0	0	0	0	0	0	0	0
Euryarchaeota_unclassified	6		0	0	0	0	0	1	0	0	0	0	0	0	0	0	0	0	0	0	0	0	1	0	1	0	0	0	0	0	2	0	0	0	0	0	0	0	0	0	0	0	0	0	0	0	0	1
Cryomorphaceae	6		0	0	0	0	0	0	0	0	0	0	0	0	0	0	3	1	0	0	0	0	0	0	1	0	0	0	0	0	0	0	0	0	0	0	0	0	0	1	0	0	0	0	0	0	0	0
Acetobacteraceae	6		0	0	0	2	0	3	0	0	0	1	0	0	0	0	0	0	0	0	0	0	0	0	0	0	0	0	0	0	0	0	0	0	0	0	0	0	0	0	0	0	0	0	0	0	0	0
Cytophagaceae	5		0	0	0	0	0	0	0	2	0	0	0	0	0	0	0	0	0	0	0	0	0	0	0	0	0	0	0	0	0	0	0	0	0	0	0	0	0	0	0	0	0	0	0	3	0	0
Campylobacteraceae	5		0	0	0	0	0	0	0	0	0	0	0	0	0	0	0	0	0	0	0	0	0	0	0	0	0	0	0	0	0	0	0	0	0	0	0	0	0	0	0	0	0	0	0	5	0	0
Cellulomonadaceae	4		0	0	0	0	0	0	0	0	0	0	0	0	0	4	0	0	0	0	0	0	0	0	0	0	0	0	0	0	0	0	0	0	0	0	0	0	0	0	0	0	0	0	0	0	0	0
Sneathiellaceae	4		0	0	0	0	0	0	0	0	1	0	1	2	0	0	0	0	0	0	0	0	0	0	0	0	0	0	0	0	0	0	0	0	0	0	0	0	0	0	0	0	0	0	0	0	0	0
Chromatiaceae	4		0	0	0	0	0	0	0	0	0	0	0	0	0	0	0	0	0	0	0	0	0	0	0	0	0	0	0	0	0	0	0	4	0	0	0	0	0	0	0	0	0	0	0	0	0	0
Opitutaceae	4		0	0	0	0	0	0	0	0	0	0	0	0	0	0	0	0	0	0	4	0	0	0	0	0	0	0	0	0	0	0	0	0	0	0	0	0	0	0	0	0	0	0	0	0	0	0
Verrucomicrobia_unclassified	4		0	0	0	0	0	0	2	0	0	0	0	0	0	0	0	0	0	0	0	0	0	0	1	0	0	0	0	0	1	0	0	0	0	0	0	0	0	0	0	0	0	0	0	0	0	0
Brevibacteriaceae	3		0	0	0	0	0	0	0	0	0	0	0	0	0	0	0	0	0	0	0	0	2	0	0	1	0	0	0	0	0	0	0	0	0	0	0	0	0	0	0	0	0	0	0	0	0	0
Prevotellaceae	3		0	0	0	0	0	0	0	1	0	0	0	0	0	0	0	0	0	0	0	0	0	0	0	0	0	0	0	0	0	2	0	0	0	0	0	0	0	0	0	0	0	0	0	0	0	0
Bacillales_unclassified	3		0	0	0	0	0	0	0	0	0	0	0	0	0	0	0	0	0	0	0	0	0	0	0	0	0	0	0	1	0	1	0	0	0	0	0	0	0	0	0	0	0	0	0	0	0	0
Lactobacillaceae	3		0	0	0	0	0	1	0	0	0	0	0	0	0	0	0	0	0	0	0	0	0	0	0	0	0	0	0	0	0	0	0	0	0	0	0	0	0	0	0	0	1	0	0	0	0	1
Lactobacillales_unclassified	3		0	0	0	0	0	1	0	0	0	0	0	0	0	0	0	0	0	0	0	1	0	0	0	0	0	0	0	0	0	0	0	0	0	0	0	0	0	0	0	1	0	0	0	0	0	0
Gp10_unclassified	2		0	0	0	0	0	2	0	0	0	0	0	0	0	0	0	0	0	0	0	0	0	0	0	0	0	0	0	0	0	0	0	0	0	0	0	0	0	0	0	0	0	0	0	0	0	0
Gp6_unclassified	2		0	0	0	0	0	0	0	0	0	0	0	0	0	0	0	0	0	0	0	0	0	0	0	0	0	0	0	0	0	0	0	0	0	0	0	0	0	0	0	0	1	0	0	1	0	0
Dermabacteraceae	2		0	0	0	0	0	0	0	0	0	0	0	0	0	0	0	0	0	0	0	0	0	0	0	0	0	0	0	0	0	2	0	0	0	0	0	0	0	0	0	0	0	0	0	0	0	0
Nocardiaceae	2		0	0	0	0	0	0	0	0	0	0	0	0	0	0	0	0	0	0	0	0	0	0	0	0	0	0	0	0	0	0	0	0	0	0	0	0	0	0	0	0	0	0	0	0	2	0
Candidatus_Endomicrobium_unclassified	2		0	0	0	0	0	0	0	0	0	0	0	0	0	0	0	0	0	0	2	0	0	0	0	0	0	0	0	0	0	0	0	0	0	0	0	0	0	0	0	0	0	0	0	0	0	0
Clostridiaceae_1	2		0	0	0	0	1	0	0	0	0	0	0	0	0	0	0	0	0	0	1	0	0	0	0	0	0	0	0	0	0	0	0	0	0	0	0	0	0	0	0	0	0	0	0	0	0	0
Peptococcaceae_2	2		0	0	0	0	0	0	0	0	0	0	0	0	0	0	0	0	0	0	0	0	0	0	0	0	0	0	0	0	0	0	0	0	0	0	0	0	0	0	0	2	0	0	0	0	0	0
Peptostreptococcaceae	2		0	1	0	0	0	0	0	0	0	0	0	0	0	0	0	0	0	0	0	0	0	0	0	0	0	0	0	0	0	0	0	0	0	0	0	0	0	0	1	0	0	0	0	0	0	0
Ruminococcaceae	2		0	0	1	0	0	0	0	1	0	0	0	0	0	0	0	0	0	0	0	0	0	0	0	0	0	0	0	0	0	0	0	0	0	0	0	0	0	0	0	0	0	0	0	0	0	0
Leptotrichiaceae	2		0	0	0	0	0	0	0	0	0	0	0	0	0	0	0	0	0	0	0	0	0	0	0	0	0	0	0	0	0	0	0	0	0	0	0	0	0	0	0	0	0	0	0	0	0	2
Nitrospiraceae	2		0	0	0	0	0	0	0	0	0	0	0	0	0	0	0	0	0	0	2	0	0	0	0	0	0	0	0	0	0	0	0	0	0	0	0	0	0	0	0	0	0	0	0	0	0	0
Burkholderiales_unclassified	2		0	0	0	0	0	0	0	0	0	0	0	0	0	0	0	0	0	0	0	0	0	0	0	0	0	0	0	0	0	0	0	0	0	0	0	0	0	0	0	0	0	0	0	2	0	0
Celerinatantimonadaceae	2		0	0	0	0	0	0	0	1	0	0	0	0	0	0	0	0	0	0	0	0	0	0	0	0	0	0	0	0	1	0	0	0	0	0	0	0	0	0	0	0	0	0	0	0	0	0
Thiotrichales_unclassified	2		0	0	0	0	0	0	0	0	0	0	0	1	0	0	0	0	0	0	0	0	0	0	0	1	0	0	0	0	0	0	0	0	0	0	0	0	0	0	0	0	0	0	0	0	0	0
Gp3_unclassified	1		0	0	0	0	0	0	0	0	0	0	0	0	0	0	0	0	0	0	1	0	0	0	0	0	0	0	0	0	0	0	0	0	0	0	0	0	0	0	0	0	0	0	0	0	0	0
Acidimicrobiaceae	1		0	0	0	0	0	0	0	0	0	0	0	0	0	0	0	0	0	0	0	1	0	0	0	0	0	0	0	0	0	0	0	0	0	0	0	0	0	0	0	0	0	0	0	0	0	0
Dietziaceae	1		0	0	1	0	0	0	0	0	0	0	0	0	0	0	0	0	0	0	0	0	0	0	0	0	0	0	0	0	0	0	0	0	0	0	0	0	0	0	0	0	0	0	0	0	0	0
Nakamurellaceae	1		0	0	0	1	0	0	0	0	0	0	0	0	0	0	0	0	0	0	0	0	0	0	0	0	0	0	0	0	0	0	0	0	0	0	0	0	0	0	0	0	0	0	0	0	0	0
Conexibacteraceae	1		0	1	0	0	0	0	0	0	0	0	0	0	0	0	0	0	0	0	0	0	0	0	0	0	0	0	0	0	0	0	0	0	0	0	0	0	0	0	0	0	0	0	0	0	0	0
Solirubrobacterales_unclassified	1		0	0	0	0	0	0	0	0	0	0	0	0	0	0	1	0	0	0	0	0	0	0	0	0	0	0	0	0	0	0	0	0	0	0	0	0	0	0	0	0	0	0	0	0	0	0
Thermaceae	1		0	0	0	0	0	0	0	0	0	0	0	0	0	0	0	0	0	0	0	0	0	0	0	0	0	0	0	0	0	0	0	0	0	0	0	0	0	0	0	0	0	0	0	0	0	0
Bacillaceae_2	1		0	1	0	0	0	0	0	0	0	0	0	0	0	0	0	0	0	0	0	0	0	0	0	0	0	0	0	0	0	0	0	0	0	0	0	0	0	0	0	0	0	0	0	0	0	0
Bacillales_Incertae_Sedis_XI	1		0	0	0	0	0	0	0	0	0	0	0	0	0	1	0	0	0	0	0	0	0	0	0	0	0	0	0	0	0	0	0	0	0	0	0	0	0	0	0	0	0	0	0	0	0	0
Listeriaceae	1		0	0	0	0	0	0	0	0	0	0	0	0	0	0	0	0	0	0	0	1	0	0	0	0	0	0	0	0	0	0	0	0	0	0	0	0	0	0	0	0	0	0	0	0	0	0
Bacilli_unclassified	1		0	0	0	0	0	0	0	0	0	0	0	0	0	0	0	0	0	0	0	0	0	0	0	0	0	0	0	0	0	0	0	0	0	0	0	0	0	0	0	1	0	0	0	0	0	0
Clostridia_unclassified	1		0	0	0	0	0	0	0	0	0	0	0	0	0	0	0	0	0	0	0	0	0	0	0	0	0	0	0	0	0	0	0	0	0	0	0	0	0	0	1	0	0	0	0	0	0	0
Clostridiales_unclassified	1		0	0	0	0	1	0	0	0	0	0	0	0	0	0	0	0	0	0	0	0	0	0	0	0	0	0	0	0	0	0	0	0	0	0	0	0	0	0	0	0	0	0	0	0	0	0
Eubacteriaceae	1		0	0	0	0	0	0	0	0	0	0	0	0	0	0	0	0	0	0	1	0	0	0	0	0	0	0	0	0	0	0	0	0	0	0	0	0	0	0	0	0	0	0	0	0	0	0
Incertae_Sedis_XI	1		0	0	0	0	0	0	0	0	0	0	0	0	0	0	0	0	0	0	0	0	0	0	0	0	0	0	0	0	0	0	0	0	0	0	0	1	0	0	0	0	0	0	0	0	0	0
Thermoanaerobacteraceae	1		0	0	0	0	0	0	0	0	0	0	0	0	0	0	0	0	0	0	0	0	0	0	0	0	0	0	0	0	0	0	0	0	0	0	0	0	0	0	0	1	0	0	0	0	0	0
Firmicutes_unclassified	1		0	0	0	0	0	0	0	0	0	0	0	0	0	0	0	0	0	0	0	0	0	0	0	0	0	0	0	0	0	0	0	1	0	0	0	0	0	0	0	0	0	0	0	0	0	0
Fusobacteriaceae	1		0	0	0	0	0	0	0	0	0	0	0	0	0	0	0	0	0	0	0	0	0	0	0	0	1	0	0	0	0	0	0	0	0	0	0	0	0	0	0	0	0	0	0	0	0	0
Gemmatimonadaceae	1		0	0	0	0	0	0	0	0	0	0	0	0	0	0	0	0	0	0	0	0	0	0	0	0	0	0	0	0	0	0	0	0	0	0	1	0	0	0	0	0	0	0	0	0	0	0
Candidatus_Hydrogenedens_unclassified	1		0	0	0	0	0	0	0	0	0	0	0	0	0	0	0	0	0	0	0	0	0	0	1	0	0	0	0	0	0	0	0	0	0	0	0	0	0	0	0	0	0	0	0	0	0	0
Rhizobiaceae	1		0	0	0	0	0	1	0	0	0	0	0	0	0	0	0	0	0	0	0	0	0	0	0	0	0	0	0	0	0	0	0	0	0	0	0	0	0	0	0	0	0	0	0	0	0	0
Syntrophaceae	1		0	0	0	0	0	0	0	0	0	0	0	0	0	0	0	0	0	0	0	0	0	0	0	0	0	0	1	0	0	0	0	0	0	0	0	0	0	0	0	0	0	0	0	0	0	0
Ferrimonadaceae	1		0	0	0	0	0	0	0	0	0	0	0	0	1	0	0	0	0	0	0	0	0	0	0	0	0	0	0	0	0	0	0	0	0	0	0	0	0	0	0	0	0	0	0	0	0	0
Neiella	1		0	0	0	0	0	0	0	0	0	0	0	0	0	0	0	0	0	0	0	0	0	1	0	0	0	0	0	0	0	0	0	0	0	0	0	0	0	0	0	0	0	0	0	0	0	0
Arenicella	1		0	0	1	0	0	0	0	0	0	0	0	0	0	0	0	0	0	0	0	0	0	0	0	0	0	0	0	0	0	0	0	0	0	0	0	0	0	0	0	0	0	0	0	0	0	0
Methylonatrum	1		0	0	0	0	0	0	0	0	0	0	0	0	0	0	0	0	0	0	0	0	0	0	0	0	0	0	0	0	0	0	0	0	0	0	0	0	0	0	0	0	0	0	0	0	0	0
Halioglobus_unclassified	1		0	0	0	0	0	0	0	0	0	0	0	0	0	0	0	0	0	0	0	0	0	0	0	0	0	0	0	0	0	0	0	0	0	0	0	0	0	0	0	0	0	0	0	0	0	1
Oleiphilaceae	1		0	0	0	0	0	0	0	0	0	0	0	0	0	0	0	0	0	0	0	0	0	0	0	0	0	0	0	0	0	0	0	0	0	0	0	0	0	0	1	0	0	0	0	0	0	0
Synergistaceae	1		0	0	0	0	0	0	0	0	0	0	0	0	0	0	0	0	0	0	0	0	0	0	0	0	0	0	1	0	0	0	0	0	0	0	0	0	0	0	0	0	0	0	0	0	0	0
Puniceicoccaceae	1		0	0	1	0	0	0	0	0	0	0	0	0	0	0	0	0	0	0	0	0	0	0	0	0	0	0	0	0	0	0	0	0	0	0	0	0	0	0	0	0	0	0	0	0	0	0
Spartobacteria_unclassified	1		0	0	0	0	0	0	0	0	0	0	0	0	0	0	0	0	0	0	0	0	0	0	0	0	0	0	1	0	0	0	0	0	0	0	0	0	0	0	0	0	0	0	0	0	0	0
Rubritaleaceae	1		0	0	1	0	0	0	0	0	0	0	0	0	0	0	0	0	0	0	0	0	0	0	0	0	0	0	0	0	0	0	0	0	0	0	0	0	0	0	0	0	0	0	0	0	0	0

## Sheet: Rel_Family
		Time	0	1	2.5	4	6	6	1	1	2.5	2.5	4	6	1	1	2.5	2.5	4	4	6	6	1	1	2.5	2.5	4	4	6	6	1	1	2.5	2.5	4	4	6	6	1	1	2.5	2.5	4	6	6	2.5	2.5	4
taxon	total	Treatment	SW	SW					SW+N						SW+D								WAF								CEWAF								CEWAF+N							MOS	MOS	MOS
Rhodobacteraceae	812998		0.28822	0.299593	0.327749	0.71313	0.82057	0.783623	0.0562581	0.0661353	0.0363297	0.0934072	0.0498691	0.131908	0.0278679	0.310163	0.157168	0.102499	0.141967	0.239312	0.182652	0.166237	0.0563188	0.0912929	0.1297	0.190835	0.198769	0.178029	0.470596	0.372502	0.062909	0.0703697	0.309868	0.424011	0.614304	0.530668	0.778468	0.371129	0.0561702	0.534348	0.115547	0.0841642	0.381621	0.68254	0.830931	0.0230195	0.0341764	0.0169984
Alteromonadaceae	483022		0.223786	0.222657	0.229411	0.175689	0.119088	0.00933286	0.651343	0.39078	0.222715	0.277753	0.25233	0.0866167	0.226857	0.15703	0.368449	0.242717	0.228222	0.159045	0.269923	0.207818	0.0696724	0.0302932	0.0438838	0.0296776	0.0167968	0.0417926	0.0111919	0.0113456	0.0597673	0.120977	0.0790294	0.0362871	0.0141067	0.0188586	0.00703008	0.0105625	0.166352	0.0124146	0.0904567	0.0895668	0.00227637	0.00502304	0.00657606	0.263532	0.247339	0.0229262
Pseudoalteromonadaceae	415895		0.104913	0.094167	0.150055	0.0523945	0.00784115	0.108653	0.0302956	0.0277692	0.0173028	0.00509784	0.0166981	0.0157197	0.222699	0.230368	0.358741	0.475728	0.194255	0.407884	0.332315	0.443708	0.263048	0.0958103	0.107033	0.0366546	0.00942422	0.0469023	0.0436125	0.0181037	0.129543	0.131946	0.0348063	0.0258696	0.0161538	0.035012	0.00683165	0.0159014	0.259838	0.0232885	0.128677	0.139037	0.00597357	0.00193802	0.00159889	0.270997	0.176419	0.0437565
Vibrionaceae	357982		0.000958179	0.000527624	0.00141689	4.74087e-05	0.000189705	0.000101261	0.0039807	0.00324053	0.00212988	0.00312012	0.00107003	0.000977096	0.0569388	0.0957377	0.00758768	0.00815588	0.00057088	0.00107181	0.000446612	0.00670211	0.130747	0.0331276	0.311412	0.00764978	0.00352085	0.0250798	0.00238972	0.0069819	0.720151	0.517529	0.0586292	0.466331	0.208057	0.283763	0.0185957	0.00675305	0.474732	0.0637028	0.445684	0.476909	0.00264304	0.00883976	0.00562189	0.0230021	0.0187995	0.0090209
Halomonadaceae	329445		0.000854991	0.0004582	0.000562588	0.000371368	0.000363602	0.000826962	0.000657578	0.00170305	0.0368267	0.00266562	0.00506857	0.00281633	0.000319795	0.00150063	0.00206694	0.00642019	0.00329553	0.0222699	0.00290901	0.00552661	0.408022	0.683796	0.347132	0.688743	0.665956	0.606621	0.41621	0.479267	0.00183785	0.0080168	0.053708	0.0073874	0.00695492	0.00954635	0.0157326	0.498398	0.00540254	0.00948134	0.00869057	0.00641158	0.0628371	0.0135859	0.0168657	0.00729038	0.00923619	0.218284
Oceanospirillaceae	148491		0.00505624	0.00529012	0.0014794	0.000576806	0.000632351	0.00190708	0.016733	0.108924	0.53672	0.298783	0.337285	0.303762	0.0021472	0.00936175	0.0284438	0.061421	0.113553	0.0238577	0.00900466	0.0538449	0.00123382	0.0114854	0.00234548	0.0154458	0.0272667	0.00410901	0.00284775	0.00557209	0.000956177	0.0362283	0.0047169	0.00761626	0.0153008	0.0106128	0.00107719	0.00620473	0.00392295	0.00164442	0.0494335	0.0617725	0.00490413	0.000771254	0.00105733	0.00525464	0.0111489	0.00730352
Colwelliaceae	143493		0.33837	0.335666	0.247549	0.0059972	0.00012647	0.00180582	0.212022	0.0483241	0.075479	0.0149741	0.125419	0.158232	0.261851	0.110992	0.00660088	0.00968627	0.00368477	0.00269938	0.00226927	0.0136674	0.0280052	0.0107768	0.00456564	0.0044904	0.000529451	0.00106451	0.000159315	0.000581825	0.00357635	0.00265954	0.00091954	0.00304833	0.000144347	0.0013266	5.66942e-05	0.000750339	0.00160176	0.000162961	0.00237122	0.00286406	7.63884e-05	7.9103e-05	2.57885e-05	0.000173995	0.000453001	0.000138499
Alcanivoracaceae	105563		0.00350841	0.00472085	0.000604261	0.000418777	0.000537498	0.00187332	0.00145607	0.0689264	0.000344838	0.00157235	0.00166136	0.000632238	0.00528424	0.0107935	0.00772103	0.00679345	0.0792226	0.0143901	0.00121913	0.00559679	0.0153328	0.016741	0.00997279	0.0125351	0.0272667	0.0158825	0.0063726	0.00962249	0.0022228	0.0362665	0.241158	0.00243501	0.0135424	0.010899	0.00110554	0.00831145	0.00491387	0.00191108	0.0607406	0.0445664	0.186693	0.000593272	0.00479666	0.334209	0.425041	0.0267765
Flavobacteriaceae	88712		0.00816663	0.00780328	0.00418815	0.0108803	0.00638675	0.00394917	0.00151478	0.00527474	0.036989	0.25257	0.162166	0.200707	0.000167512	0.00170714	0.000720096	0.00119445	0.00456704	0.00109166	0.00673539	0.00212292	0.00145231	0.00116626	0.00166511	0.000702083	0.00236929	0.00317224	0.00553619	0.00472173	0.000136597	0.00234141	0.100877	0.000201391	0.000747982	0.00247113	0.00243785	0.0043866	0.00025791	0.314973	0.00503446	0.00172494	0.0436636	0.203354	0.0295794	0.0302577	0.0162577	0.00286231
Rhodospirillaceae	86999		0.000530684	0.000513739	0.0123248	0.00185684	0.00545403	0.0430358	0.000199622	0.000118268	0.0020386	0.0046679	0.00380142	0.00385091	0.000959386	0.000853571	0.0361648	0.0550008	0.0532735	0.0797507	0.167491	0.0565644	8.99662e-05	8.85766e-05	0.014807	0.000570442	0.000529451	0.00251224	0.007209	0.0125764	0.00363844	0.0113253	0.0421967	0.0121018	0.0212978	0.0398242	0.0256258	0.0111396	0.00350215	0.0194219	0.0113538	0.00836434	0.125827	0.0240078	0.0352271	0.0198528	0.0263244	0.137557
Moraxellaceae	55935		0.000471719	0.000597048	0.00155233	0.000268649	0.000173897	3.37536e-05	0.000199622	0.00108806	0.00165319	0.00281303	0.00101371	0.000344857	0.000715732	0.0126108	0.00140019	0.000933167	0.000596829	0.000734389	0.0004104	0.000736881	0.000231342	0.000369069	0.000877319	0.000219401	0.000277962	0.000149031	0.00123469	0.000246157	0.000509133	0.00131068	0.000357599	0.000540095	0.00036743	0.000364166	0.000765371	0.000144296	0.000393653	0.000622213	0.000887747	0.00091129	0.000504163	0.000751478	0.00208887	0.000748177	0.001057	0.485975
Hyphomonadaceae	55029		0.00560166	0.0074145	0.00612596	0.0312977	0.0295624	0.0355256	0.00014091	7.09606e-05	0.00150106	0.0085005	0.00149241	0.00126448	9.13701e-05	0.000426786	0.000520069	0.000354603	0.000544931	0.00218332	0.00137605	0.00077197	0.000963924	0.000841477	0.0122108	0.00567517	0.00925215	0.0530764	0.0251319	0.0604874	3.72537e-05	3.81752e-05	0.063261	0.00294764	0.061059	0.028483	0.137427	0.0519466	0	0.0134961	0.00417007	6.50922e-05	0.168788	0.0546206	0.0587977	0.00501105	0.00578835	0.000757128
Piscirickettsiaceae	53077		0.00526261	0.00558171	0.000312549	7.11131e-05	9.48527e-05	0.000759455	0.000575381	0.240556	9.12807e-05	0.000675618	0.00506857	0.0441992	0.0012335	0.00634672	0.000506734	0.00815588	0.155669	0.0244135	0.00272795	0.0082285	0.0008354	0.0133455	0.00016114	0.000833723	0.0285639	0.00400255	0.000298716	0.00633294	0.000968595	0.0422345	8.51426e-05	0.00338704	0.0227019	0.015425	0.000850412	0.00551211	0.000760157	0.00136294	0.0499358	0.0604489	0.00481247	0.00027686	2.57885e-05	0.00916952	0.0143702	0.0159551
Gammaproteobacteria_unclassified	19612		0.00316936	0.00329071	0.00365682	0.000632116	0.000537498	0.000978853	0.010122	0.00974525	0.017607	0.0107853	0.0158815	0.0211225	0.0112842	0.00390991	0.00424057	0.00365801	0.00695436	0.00579572	0.00294522	0.00531607	0.0130451	0.0047979	0.00694693	0.00258893	0.00292522	0.00721737	0.00185204	0.00261821	0.00791019	0.0108418	0.00335462	0.0036342	0.00177154	0.00502029	0.000566942	0.00170269	0.0155561	0.000533325	0.0152319	0.0120854	0.000993049	0.000355963	0.000618924	0.00294051	0.00254184	0.00699882
Pseudomonadaceae	13979		0.000191636	0.000333236	0.000229202	4.74087e-05	6.32351e-05	0.000320659	0.00014091	0	0.000152134	2.45679e-05	0.000535015	0.00155186	0.00363958	0.00232667	0.00762768	0.00623355	0.00363287	0.00232226	0.00753205	0.00671965	7.71139e-05	2.95255e-05	0.000179045	1.46267e-05	1.32363e-05	4.25804e-05	0	6.71336e-05	7.45073e-05	0.000165426	0.00190719	0.000146466	0.00010498	2.60119e-05	2.83471e-05	0.000115437	0	0.000133331	0.000478916	0.000151882	0.00288748	0.000197757	0.000438404	0.000539384	0.00236567	0.000443197
Oceanospirillales_incertae_sedis	10503		0.000928697	0.00122187	0.000385477	7.90145e-06	0.00012647	1.68768e-05	0.000469699	0.000709606	0.00013185	1.2284e-05	0	0.000114952	0.139751	0.00680104	0.000720096	0.000317277	0.000103796	9.92418e-05	2.41412e-05	0.00322824	7.71139e-05	4.42883e-05	0.000250662	7.31336e-05	1.32363e-05	6.38706e-05	0	6.71336e-05	0.000260776	0.000114526	0.000272456	0.000100696	0.000118102	0.000156071	8.50412e-05	5.77184e-05	8.14454e-05	7.4073e-05	0.000303703	0.000238671	7.63884e-05	3.95515e-05	2.57885e-05	0.000313191	0.000352334	0
Alteromonadales_unclassified	7750		0.00356737	0.00405437	0.00462572	0.000553102	0.000158088	0.000776332	0.0102512	0.00087518	0.0015112	0.000810741	0.00290035	0.00379343	0.00839082	0.00207886	0.00632084	0.00334074	0.00155695	0.00617284	0.00341598	0.00542134	0.00682458	0.00166819	0.00157559	0.000336415	0.000370615	0.00204386	0.000338544	0.000514691	0.00279402	0.00175606	0.000834398	0.00059502	0.000196837	0.000936427	0.000141735	0.000115437	0.00514463	0.000222219	0.00267492	0.00232162	0.000122221	7.9103e-05	7.73654e-05	0.00153115	0.0014345	0.000276998
Alphaproteobacteria_unclassified	4504		0.00036853	0.000638703	0.000687607	0.00141436	0.00129632	0.00165392	0.000281819	4.7307e-05	0.00602452	0.00058963	0.0112072	0.0134207	4.5685e-05	9.63709e-05	0.00065342	0.000597227	0.000311389	0.00111151	0.000832871	0.000789515	0.000115671	1.47628e-05	0.000358089	0.000204774	0.000158835	0.00121354	0.000995718	0.00384899	1.24179e-05	0.000114526	0.000970626	0.000247162	0.00078735	0.00166476	0.00204099	0.00268391	0	0.000444438	0.000198575	5.42435e-05	0.00235276	0.00215556	0.00453877	3.47989e-05	0.000402668	0.00144962
Enterobacteriaceae	3956		0.00237334	0.00270754	1.04183e-05	0	3.16176e-05	5.06303e-05	5.87123e-05	0.0087518	0	0.000233395	0	0	3.04567e-05	0.0170852	5.33404e-05	0.00363935	0.00524172	0.00144893	6.03529e-05	0.00296507	7.71139e-05	0.000634799	5.37134e-05	0.000862977	0.00148246	0.000255482	0	0.000402802	0.000136597	0.00199784	3.4057e-05	0.00148297	0.00102355	0.00145666	8.50412e-05	0.000519466	4.07227e-05	0.000992578	0.00186894	0.00240841	0.000519441	0	0	1.73995e-05	0.000553668	5.53996e-05
Oceanospirillales_unclassified	3835		0.000191636	0.000222157	9.37647e-05	0.00011062	3.16176e-05	0	0.000645836	0.00342976	0.0020386	0.00100728	0.00199927	0.00146564	0.0266953	0.000688364	0.000360048	0.000149307	0.00111581	0.000476361	8.44941e-05	0.00043862	0.00116956	0.00113673	0.000429707	0.00084835	0.00275314	0.00136257	0.000517774	0.000693714	0.000397372	0.000890755	0.000732226	0.000292933	0.000131225	0.000338154	8.50412e-05	0.000808057	0.000190039	4.44438e-05	0.00116809	0.00128015	0.000977771	1.97757e-05	7.73654e-05	0.00066118	0.000679502	0.000369331
Proteobacteria_unclassified	2651		0.0017542	0.000805321	0.00245872	0.000237044	0.000173897	0.00202521	0.000610608	0.000520378	0.000780957	0.000577346	0.00126714	0.00382217	0.000319795	0.000922408	0.000826777	0.00050391	0.000700625	0.00240165	0.00117085	0.000789515	0.000449831	0.000487171	0.00116379	0.000219401	0.00078094	0.00161805	0.000438116	0.00219303	0.000360119	0.000674429	0.00110685	0.000695716	0.000669247	0.002185	0.000368512	0.00132752	0.000312207	0.00019259	0.00100456	0.000574981	0.000993049	0.000177982	0.000489981	0.000121796	0.000780169	0.00050783
Shewanellaceae	2062		0.000265342	0.000180503	0.000208366	2.37044e-05	0	0	0.000410986	0	0.00112579	0.00708784	0.00135162	0.00146564	0.000959386	0.00199626	0.00104014	0.000858513	0.000363287	0.000337422	0.000519035	0.000982508	0.000102819	5.9051e-05	0.000179045	0	0	2.12902e-05	3.98287e-05	0	1.24179e-05	3.81752e-05	0.00045977	7.32332e-05	1.31225e-05	0.000104047	2.83471e-05	0	0.000190039	8.88876e-05	5.84044e-05	3.25461e-05	1.52777e-05	7.9103e-05	7.73654e-05	6.95979e-05	5.03335e-05	8.30994e-05
Mycobacteriaceae	1873		5.89649e-05	0.000124964	0.000218784	3.16058e-05	0	0	0.000587123	0.0114956	0	7.37037e-05	0	0	0.000761417	0.00506636	0.000213362	0.00078386	0	9.92418e-05	0	0.000666702	0.000629763	0.00101863	0.000107427	0.000234028	1.32363e-05	0	0	0	0.000695402	0.000763504	8.51426e-05	0.000183083	5.249e-05	7.80356e-05	0	0	0.000230762	4.44438e-05	0.00258147	0.00256029	0	1.97757e-05	0	0	0	0
Erythrobacteraceae	1553		0.000781285	0.000722012	0.000739699	0.00376109	0.00610219	0.0009451	4.69699e-05	0.000118268	1.01423e-05	1.2284e-05	5.63174e-05	0.000114952	0.000167512	0.00172091	0.000640085	0.00027995	0.000259491	0.000277877	0.000531106	0.00043862	1.28523e-05	1.47628e-05	0.00016114	1.46267e-05	2.64725e-05	6.38706e-05	5.97431e-05	6.71336e-05	0	2.54501e-05	3.4057e-05	2.74625e-05	3.93675e-05	7.80356e-05	0.000141735	0.000144296	0	5.92584e-05	0.000186894	9.76382e-05	3.05553e-05	0.000257085	0.000103154	5.21984e-05	2.51667e-05	0
Bacteria_unclassified	1256		8.84473e-05	9.71939e-05	0.000666771	2.37044e-05	1.58088e-05	0.000928223	2.34849e-05	0.000236535	0.000212988	0.000810741	0.000422381	0.000977096	0.000106598	9.63709e-05	0.000453394	9.33167e-05	5.18982e-05	1.98484e-05	0.000241412	0	0.000321308	8.85766e-05	0.000877319	1.46267e-05	7.94176e-05	0	0.000199144	0	0.000298029	8.90755e-05	0.000238399	2.74625e-05	1.31225e-05	0.000234107	0	5.77184e-05	9.50196e-05	0.000222219	5.84044e-05	0.000119336	0.000152777	0.00013843	0	0.000121796	0	1.84665e-05
Flavobacteriales_unclassified	775		1.47412e-05	0	1.04183e-05	0	0	1.68768e-05	1.17425e-05	0	3.04269e-05	0.00838994	0.00101371	0.000775929	0	0	2.66702e-05	0	0	0	0.000156918	3.50896e-05	0	1.47628e-05	0	0	0	0	5.97431e-05	0	0	0	0	0	0	0	0	0	0	0	0	0	0	0	0	0	0	9.23327e-06
Sphingomonadaceae	556		7.37061e-05	1.38848e-05	6.25098e-05	4.74087e-05	6.32351e-05	0.000168768	2.34849e-05	0.000189228	2.02846e-05	0.000884445	0.000112635	0	1.52283e-05	0.000206509	2.66702e-05	7.46533e-05	5.18982e-05	0.000138939	0.000181059	1.75448e-05	3.85569e-05	1.47628e-05	3.58089e-05	0	0	0.000127741	5.97431e-05	4.47557e-05	0	3.81752e-05	3.4057e-05	9.15416e-06	1.31225e-05	2.60119e-05	2.83471e-05	0	0	0	4.67235e-05	1.08487e-05	4.5833e-05	0	2.57885e-05	0.000104397	5.03335e-05	9.23327e-06
Micrococcaceae	379		2.94824e-05	0	1.04183e-05	0	0.00012647	5.06303e-05	8.21972e-05	2.36535e-05	0	0	0	0	9.13701e-05	0.00418525	0	0	0	3.96967e-05	0	0	2.57046e-05	0	0	0	2.64725e-05	0	0	4.47557e-05	0	0	0	0	0	0	0	0	2.71485e-05	0	2.33618e-05	0	0	0	0	0	0	0
Methylobacteriaceae	292		0	2.77697e-05	0	0	1.58088e-05	0	0	2.36535e-05	1.01423e-05	0	0	0	0	0.000220276	4.00053e-05	0	0	1.98484e-05	0.00118292	0	1.28523e-05	8.85766e-05	3.58089e-05	2.92535e-05	2.64725e-05	0.000149031	9.95718e-05	6.71336e-05	9.93431e-05	0.000178151	1.70285e-05	8.23874e-05	6.56125e-05	5.20237e-05	0.000311818	0.000115437	4.07227e-05	0	0.000221937	0.000108487	1.52777e-05	0	0	3.47989e-05	7.55002e-05	0
Rhizobiales_incertae_sedis	264		0	0	0	0	0	0	0	0	0	0	0	0	0	0	0	0	0	0	0	0	0.000282751	0.000118102	0.000304376	0.000146267	0.000238253	0.00183096	0.000975804	0.000559447	0	0	0	0	0	0	0	0.00037517	0	0	0	0	3.05553e-05	1.97757e-05	0.000283673	0	0	0
Candidatus_Pelagibacter	239		1.47412e-05	4.16545e-05	0.00130229	7.90145e-06	0	0.000135014	0	2.36535e-05	3.04269e-05	0	0	0	0.000106598	0.000247811	5.33404e-05	0	0	0	0	0	0.000115671	7.38138e-05	0.000232758	2.92535e-05	3.97088e-05	6.38706e-05	0	0	9.93431e-05	0	0	2.74625e-05	5.249e-05	2.60119e-05	0	0	0	0	5.84044e-05	6.50922e-05	0	0	0	3.47989e-05	0	2.76998e-05
Streptococcaceae	230		2.94824e-05	0	2.08366e-05	1.58029e-05	0	5.06303e-05	1.17425e-05	0	0	0	0	0	0	0.000729666	2.66702e-05	0	2.59491e-05	1.98484e-05	3.62118e-05	0	0	0	0	0	0	4.25804e-05	3.98287e-05	2.23779e-05	3.72537e-05	2.54501e-05	0	9.15416e-06	1.31225e-05	0	2.83471e-05	0	0	0	2.33618e-05	0	0	3.95515e-05	0	0	2.51667e-05	5.53996e-05
Rhodobiaceae	205		0	0	0	0	0	0	0	0	0	0	0	0	0	0	0	0	0	1.98484e-05	0	0	0.00033416	0.000295255	0.000214854	0.000175521	0.000304434	0.000979349	0.000856318	0.000156645	0	0	0	0	0	0	0	0.000404029	1.35742e-05	0	0	0	0	0	0	0	0	0
Neisseriaceae	183		1.47412e-05	0	0	0	1.58088e-05	0	0	0.000331149	0	0	0	0	3.04567e-05	0.000922408	0	5.599e-05	0.000155695	7.93934e-05	1.20706e-05	0	2.57046e-05	8.85766e-05	0	2.92535e-05	7.94176e-05	6.38706e-05	1.99144e-05	0	1.24179e-05	3.81752e-05	0	0	5.249e-05	2.60119e-05	0	0	2.71485e-05	0	0.000198575	0.000108487	7.63884e-05	0	0	0	2.51667e-05	0.000129266
Xanthomonadaceae	181		0	0	0	0	0	0	0	2.36535e-05	0	0	0	0	0	0	0	0	0	0	0	0.000491254	2.57046e-05	0	0	0	0	0	0	0	1.24179e-05	1.27251e-05	0	0	0	0	0	2.88592e-05	1.35742e-05	0	0	0	0	0	0	8.69974e-05	0.000453001	0
Idiomarinaceae	179		0	0	0	0	7.90439e-05	0	0	0	0	0	0	0	0	0	1.33351e-05	0	2.59491e-05	0.000198484	0.000579388	3.50896e-05	1.28523e-05	4.42883e-05	0	0	3.97088e-05	4.25804e-05	0.000199144	0.000179023	0	0.000305402	0	0	0	0.000104047	0	0.000230874	0	0	0.000175213	0.000336309	1.52777e-05	0	0	0	0	1.84665e-05
Chitinophagaceae	166		0	0	2.08366e-05	0	0	0	0	0	0	0.00169519	0	5.74762e-05	0	0	0	0	0	0	1.20706e-05	0	0	0	3.58089e-05	0	2.64725e-05	0.000106451	0.000219058	4.47557e-05	0	0	0	0	0	0	0	0	0	0	0	0	0	0	0	0	2.51667e-05	0
Propionibacteriaceae	125		0	0	0	0	0	0	0	2.36535e-05	0	0	0	0	0	6.88364e-05	4.00053e-05	0	0	1.98484e-05	2.41412e-05	0	0	1.47628e-05	0	0	0	0	1.99144e-05	0	1.24179e-05	1.27251e-05	0	0	1.31225e-05	0	0	2.88592e-05	0	0	1.16809e-05	3.25461e-05	0	0	0	0	0	0.000286231
Psychromonadaceae	119		0	0	0	0	0	0	0	0	0	0	0	0	0	0	0	0	0	0	0	0	0	0	0	1.46267e-05	0	0	0	0	0	0	0	0	0	0	0	0	0	0	0	0	0	0	0	0	0.00296967	0
Spongiibacter	109		0	0	1.04183e-05	0	0	0	1.17425e-05	0	0	2.45679e-05	2.81587e-05	0.000143691	0	0	0	0	0	0	0	0	1.28523e-05	0	8.95223e-05	0	0	0	0	0	0.000161433	0.000267227	1.70285e-05	4.57708e-05	3.93675e-05	0	0	0	4.07227e-05	4.44438e-05	0.000175213	0.000282066	0	0	0	1.73995e-05	0	0
Intrasporangiaceae	108		0	2.77697e-05	2.08366e-05	0	1.58088e-05	0	0	0	0	0	0	0	0	0.000247811	2.66702e-05	0	0	0	0	0	0	0	0	0	0	0	0	0	0	0	0	0	0	0	0	0	0	0	0	0	0	0	0	0	0	0
Pasteurellaceae	94		0	0	0	0	0	0	5.87123e-05	2.36535e-05	0	0	0	0	0.000121827	0.00107385	0	0	0	0	0	0	0	0	0	0	0	0	0	0	0	0	0	0	0	0	0	0	0	0	0	0	0	0	0	0	5.03335e-05	0
Betaproteobacteria_unclassified	85		0.000191636	0.000236042	0.000343804	3.16058e-05	0	0	0	0	0	0	0	0	0	4.13018e-05	0	0	0	3.96967e-05	1.20706e-05	0	1.28523e-05	0	5.37134e-05	0	0	0	0	0	1.24179e-05	0	1.70285e-05	1.83083e-05	0	0	0	0	0	0	0	0	0	0	0	0	0	0
Moritellaceae	81		0	0	0	0	0	0	0.000634093	0	2.02846e-05	3.68519e-05	0	0	7.61417e-05	0.000165207	0	0	0	0	0	0	0	0	1.79045e-05	0	0	0	0	0	0	2.54501e-05	0	1.83083e-05	0	0	0	0	0	0	0	0	0	0	0	0	0	0
Actinomycetales_unclassified	72		2.94824e-05	4.16545e-05	2.08366e-05	0	0	0	2.34849e-05	0.000236535	0	0	0	0	6.09134e-05	0.000110138	4.00053e-05	0	0	1.98484e-05	1.20706e-05	1.75448e-05	0	0	0	0	0	2.12902e-05	0	0	2.48358e-05	0	0	0	0	0	0	0	0	0	0.000105128	7.59409e-05	0	0	0	0	0.000201334	7.38662e-05
Staphylococcaceae	69		0	0	2.08366e-05	0	1.58088e-05	0	0	0	0	0	0	0	0	1.37673e-05	0	0	0	5.95451e-05	0	0	0	0	1.79045e-05	0	1.32363e-05	2.12902e-05	0	0	0	0	0	0	0	2.60119e-05	0	0	0	0	0	0	0	0	0	8.69974e-05	0	9.23327e-05
Bradyrhizobiaceae	67		0	0	0	0	0	0	0	2.36535e-05	0	0	0	0	0	9.63709e-05	0	0	0	0	0.000144847	0	0	0	0	0	1.32363e-05	0	0	0	0	0	0	0	1.31225e-05	0	0	0	0	0	0	0	0	0	0	0	0	0.000147732
Actinobacteria_unclassified	65		7.37061e-05	0	0.000197948	0	0	0	3.52274e-05	2.36535e-05	0	0	0	0	1.52283e-05	0	9.33458e-05	3.73267e-05	0	0	0	1.75448e-05	3.85569e-05	0	0.000125331	0	0	2.12902e-05	0	0	3.72537e-05	0	5.10856e-05	0	0	0.000104047	0	0	0	0	0	0	0	0	0	0	0	0
Acidimicrobiales_unclassified	60		0	1.38848e-05	0.000145856	0	0	0	0	0	3.04269e-05	0	0	0	0	0	6.66756e-05	0	0	0	1.20706e-05	0	3.85569e-05	0	0.00032228	0	0	0	0	0	9.93431e-05	0	0	1.83083e-05	3.93675e-05	0	0	0	1.35742e-05	0	1.16809e-05	0	0	0	0	0	0	0
Corynebacteriaceae	57		0	0	0	7.90145e-06	0	0	0	0	0	0	0	0	0	8.26037e-05	4.00053e-05	0	0	0	0	1.75448e-05	0	0	0	0	0	0	0	0	0	0	0	0	0	0	0	0	0	1.48146e-05	0	0	0	0	0	0	2.51667e-05	1.84665e-05
Bacteroidetes_unclassified	46		0	4.16545e-05	0	0	0	0	0	0	0	0.000331667	0	0	3.04567e-05	0	0	0	0	0	2.41412e-05	0	0	0	0	0	0	0	1.99144e-05	0	2.48358e-05	0	0	0	0	0	0	0	0	0	0	0	0	0	0	0	0	8.30994e-05
Enterococcaceae	42		0	0	1.04183e-05	7.90145e-06	0	1.68768e-05	0	0	0	0	0	0	0	0	0	0	2.59491e-05	0	8.44941e-05	0	0	7.38138e-05	0	0	0	0	0	0	0	0.000178151	0	0	0	0	0	0	0	0	3.50426e-05	9.76382e-05	0	0	0	0	0	0
Comamonadaceae	39		0	1.38848e-05	2.08366e-05	0	0	0	0	0	0	0	0	0	3.04567e-05	0	0	0	0	0	0	0	0	0	1.79045e-05	0	0	0	0	0	0	0	0	0	0	0	0	0	0	0	0	1.08487e-05	0	0	0	0	7.55002e-05	0.000267765
Dermacoccaceae	36		1.47412e-05	0	0	0	0	0	0	4.7307e-05	0	0	0	0	0	0.00030288	0	7.46533e-05	0	0	0	0	0	0	0	0	0	0	0	0	0	0	0	9.15416e-06	0	2.60119e-05	0	0	0	0	1.16809e-05	2.16974e-05	0	0	0	3.47989e-05	0	0
Marinimicrobia_unclassified	32		0	0	5.20915e-05	0	0	1.68768e-05	0	0	1.01423e-05	0	0	0	3.04567e-05	0	6.66756e-05	0	0	0	0	0	3.85569e-05	0	0.000143236	0	0	0	0	0	6.20894e-05	0	0	0	0	0	0	0	2.71485e-05	0	0	0	0	0	0	0	0	0
Nitrospinaceae	31		0	2.77697e-05	0.000104183	0	0	0.000202521	0	0	0	0	0	0	1.52283e-05	0	1.33351e-05	0	0	0	0	0	1.28523e-05	0	5.37134e-05	0	0	0	0	0	0	0	0	0	0	0	0	0	0	0	0	0	0	0	0	0	0	0
Spirochaetaceae	31		0	0	0	0	0	0	0	0	0	0	0	0	0	0	0	0	0	0	0	0	0	0	0	0	0	0	0	0	0	0	0	0	0	0	0	0	0	0	0	0	0	0	0	0	0	0
Helicobacteraceae	30		0	0	0	0	0	0	0	0	0	0	0	0	0	0	0	0	0	0	0	0	0	0	0	0	0	0	0	0	0	0	0	0	0	0	0	0	0	0	0	0	0	0	0	0	0	0
Methylocystaceae	29		0	0	1.04183e-05	0	0	0	1.17425e-05	0	0	0	0	0	0	0	0	1.86633e-05	0	0	0	0	0	0	0	0	0	0	1.99144e-05	0	0	0	0.000221371	9.15416e-06	0	0	0	0	1.35742e-05	1.48146e-05	2.33618e-05	0	3.05553e-05	1.97757e-05	2.57885e-05	0	7.55002e-05	0
Rhizobiales_unclassified	29		0	0	0	0	1.58088e-05	5.06303e-05	0	0	0	0	0	0	0	0	0	0	0	0	1.20706e-05	1.75448e-05	0	0	1.79045e-05	8.77604e-05	0	0.000127741	3.98287e-05	4.47557e-05	1.24179e-05	0	0	0	0	0	0	0	0	0	0	0	1.52777e-05	0	2.57885e-05	0	0	0
Aeromonadaceae	26		1.47412e-05	0	0	0	0	0	0	0	0	0	0	0	0	1.37673e-05	1.33351e-05	1.86633e-05	0	0	0	0	0	2.95255e-05	0	0	0	2.12902e-05	0	0	0	2.54501e-05	0	1.83083e-05	3.93675e-05	2.60119e-05	0	0	6.78712e-05	1.48146e-05	2.33618e-05	1.08487e-05	0	0	0	0	0	0
Verrucomicrobiaceae	26		0	0	5.20915e-05	0	0	0	0	0	0	0	0	0	3.04567e-05	5.50691e-05	2.66702e-05	0	0	0	0	0	3.85569e-05	0	1.79045e-05	0	0	4.25804e-05	0	0	0	1.27251e-05	0	0	0	0	0	0	0	0	0	0	0	0	0	0.000104397	0	0
Gammaproteobacteria_incertae_sedis_unclassified	24		0	0	1.04183e-05	0	0	0	0	0	0	0	0	0	0	0	0	0	0	0	0	0	0	0	0	1.46267e-05	0	0	0	0	0	0	0	0	0	0	0	0	0	0	0	0	0	0	0	8.69974e-05	0	5.53996e-05
Sphingomonadales_unclassified	22		0	0	0	0	3.16176e-05	0	0	0	1.01423e-05	0	0	0	0	0	0	0	0	0	0.000144847	0	0	0	0	0	0	0	0	0	0	0	0	0	0	5.20237e-05	0	0	0	0	0	0	0	0	0	0	0	0
Carnobacteriaceae	21		0	0	0	0	0	0	0	0	0	0	0	0	0	8.26037e-05	4.00053e-05	0	0	0	3.62118e-05	0	0	0	0	0	0	0	0	0	0	0	0	0	0	0	2.83471e-05	0	2.71485e-05	0	0	0	0	0	0	0	0.000151	0
Planctomycetaceae	20		0	0	1.04183e-05	0	0	0	0	2.36535e-05	0	0	0	0	1.52283e-05	8.26037e-05	0	1.86633e-05	0	1.98484e-05	0	0	2.57046e-05	0	0	0	0	0	0	0	2.48358e-05	1.27251e-05	0	0	0	0	0	0	0	0	0	0	0	0	0	0	0	0
Methylophilaceae	20		5.89649e-05	6.94242e-05	5.20915e-05	1.58029e-05	0	0	0	0	1.01423e-05	0	0	0	0	0	0	0	0	0	0	0	1.28523e-05	0	0	0	0	0	0	0	0	0	0	0	0	0	0	0	0	0	0	2.16974e-05	0	0	0	0	0	0
Bdellovibrionaceae	20		0	0	0	0	0	0	0	0	0	0	0	0	0	0	0	0	0	0	3.62118e-05	0	0	0	0	0	0	0	0	0	0	0	0	0	0	0	0	0	0	0	0	0	0	0	0	0.000295791	0	0
Veillonellaceae	18		0	0	0	0	0	0	0	2.36535e-05	0	0	0	0	0	1.37673e-05	0	1.86633e-05	0	0	4.82824e-05	0	0	0	0	0	0	0	0	0	0	2.54501e-05	0	0	0	0	0	0	0	0	0	1.08487e-05	0	0	0	0	0	7.38662e-05
Burkholderiaceae	18		0	0	0	0	0	0	0	0	0	0	0	0	0	0	0	0.000130643	0	0	0	0	0	0	0	0	0	0	0	0	0	0	0	0	0	0	0	0	0	0	0	0	0	0	0	0	0	0
Kiloniellaceae	16		0	0	0	0	0	0	0	0	5.07115e-05	0	0.000168952	5.74762e-05	0	0	2.66702e-05	0	0	1.98484e-05	0	0	0	0	0	0	0	0	0	0	0	0	0	0	0	0	0	0	0	0	0	0	0	0	0	0	0	0
Rhodospirillales_unclassified	15		0	0	6.25098e-05	0	0	0	0	0	2.02846e-05	0	0	0	3.04567e-05	0	1.33351e-05	0	0	1.98484e-05	0	0	0	0	3.58089e-05	0	0	0	0	0	0	0	0	0	0	0	0	0	0	0	0	0	0	0	0	0	0	9.23327e-06
Brucellaceae	12		0	0	0	0	0	0	0	0	0	0	0	0	0	0.00015144	0	0	0	0	0	1.75448e-05	0	0	0	0	0	0	0	0	0	0	0	0	0	0	0	0	0	0	0	0	0	0	0	0	0	0
Actinomycetaceae	11		0	0	0	0	0	0	0	0	0	0	0	0	0	1.37673e-05	0	0	0	0	0	0	0	0	0	0	0	0	0	0	0	2.54501e-05	0	0	0	0	0	0	0	0	0	0	0	0	0	0	0	6.46329e-05
Clostridiales_Incertae_Sedis_XI	11		0	0	0	0	0	0	0	0	0	0	0	0	0	1.37673e-05	0	0	0	0	0	0	0	0	0	0	0	0	0	0	0	0	0	9.15416e-06	0	0	0	0	0	0	0	0	0	0	0	0	0.000125834	0
Caulobacteraceae	11		0	0	0	0	0	0	0	0	0	0	0	0	0	9.63709e-05	0	0	0	0	0	0	0	0	0	0	0	0	0	0	0	2.54501e-05	0	0	0	0	0	0	0	1.48146e-05	0	0	0	1.97757e-05	0	0	0	0
Burkholderiales_incertae_sedis	11		0	0	0	0	0	0	0	0	0	0	0	0	0	0	0	0	0	0	6.03529e-05	0	0	0	0	0	3.97088e-05	0	0	0	0	0	0	0	0	0	0	0	0	0	2.33618e-05	1.08487e-05	0	0	0	0	0	0
Maricurvus	11		0	0	0	0	0	0	4.69699e-05	0	3.04269e-05	0	8.44761e-05	0	0	0	0	0	0	1.98484e-05	0	0	0	0	0	0	0	0	0	0	0	0	0	0	0	0	0	0	0	0	0	0	0	0	0	0	0	0
Bacillaceae_1	10		0	1.38848e-05	0	0	0	0	0	0	0	0	0	0	0	0	0	0	0	0	2.41412e-05	0	0	0	0	0	0	0	0	0	0	1.27251e-05	0	0	0	0	0	0	0	0	0	1.08487e-05	0	0	0	0	2.51667e-05	0
Deltaproteobacteria_unclassified	10		0	0	4.16732e-05	0	0	0	0	0	0	0	0	0	0	0	1.33351e-05	0	0	0	0	0	0	0	5.37134e-05	0	0	0	0	0	1.24179e-05	0	0	0	0	0	0	2.88592e-05	0	0	0	0	0	0	0	0	0	0
Pseudomonadales_unclassified	10		0	0	0	0	0	0	0	0	0	0	0	0	0	1.37673e-05	0	1.86633e-05	0	0	2.41412e-05	0	0	0	0	0	0	0	0	0	0	0	0	0	0	0	0	0	0	0	0	0	0	0	0	0	0	1.84665e-05
Kordiimonadaceae	9		0	0	2.08366e-05	0	0	0	0	0	0	0	0	0	0	0	0	0	0	0	0	0	0	0	3.58089e-05	0	0	4.25804e-05	0	0	0	0	0	0	0	0	0	8.65776e-05	0	0	0	0	0	0	0	0	0	0
Microbacteriaceae	8		0	0	0	0	3.16176e-05	0	0	0	0	0	0	0	0	0	0	0	0	0	3.62118e-05	0	0	0	1.79045e-05	0	0	0	1.99144e-05	0	0	0	0	9.15416e-06	0	0	0	0	0	0	0	0	0	0	0	0	0	0
Hyphomicrobiaceae	8		0	0	0	0	0	0	0	0	0	0	0	0	0	0	0	0	0	0	9.65647e-05	0	0	0	0	0	0	0	0	0	0	0	0	0	0	0	0	0	0	0	0	0	0	0	0	0	0	0
Anaerolineaceae	7		0	0	0	0	0	1.68768e-05	0	0	0	0	0	0	0	0	0	0	0	0	3.62118e-05	0	0	0	0	0	0	0	5.97431e-05	0	0	0	0	0	0	0	0	0	0	0	0	0	0	0	0	0	0	0
Rhodocyclaceae	7		0	0	0	0	0	0	0	0	0	0	0	0	0	0	0	0	0	0	0	0	0	0	0	0	0	0	0	0	0	0	0	0	0	0	0	0	0	0	0	0	0	0	0	0	0	0
Euryarchaeota_unclassified	6		0	0	0	0	0	1.68768e-05	0	0	0	0	0	0	0	0	0	0	0	0	0	0	1.28523e-05	0	1.79045e-05	0	0	0	0	0	2.48358e-05	0	0	0	0	0	0	0	0	0	0	0	0	0	0	0	0	9.23327e-06
Cryomorphaceae	6		0	0	0	0	0	0	0	0	0	0	0	0	0	0	4.00053e-05	1.86633e-05	0	0	0	0	0	0	1.79045e-05	0	0	0	0	0	0	0	0	0	0	0	0	0	0	1.48146e-05	0	0	0	0	0	0	0	0
Acetobacteraceae	6		0	0	0	1.58029e-05	0	5.06303e-05	0	0	0	1.2284e-05	0	0	0	0	0	0	0	0	0	0	0	0	0	0	0	0	0	0	0	0	0	0	0	0	0	0	0	0	0	0	0	0	0	0	0	0
Cytophagaceae	5		0	0	0	0	0	0	0	4.7307e-05	0	0	0	0	0	0	0	0	0	0	0	0	0	0	0	0	0	0	0	0	0	0	0	0	0	0	0	0	0	0	0	0	0	0	0	5.21984e-05	0	0
Campylobacteraceae	5		0	0	0	0	0	0	0	0	0	0	0	0	0	0	0	0	0	0	0	0	0	0	0	0	0	0	0	0	0	0	0	0	0	0	0	0	0	0	0	0	0	0	0	8.69974e-05	0	0
Cellulomonadaceae	4		0	0	0	0	0	0	0	0	0	0	0	0	0	5.50691e-05	0	0	0	0	0	0	0	0	0	0	0	0	0	0	0	0	0	0	0	0	0	0	0	0	0	0	0	0	0	0	0	0
Sneathiellaceae	4		0	0	0	0	0	0	0	0	1.01423e-05	0	2.81587e-05	5.74762e-05	0	0	0	0	0	0	0	0	0	0	0	0	0	0	0	0	0	0	0	0	0	0	0	0	0	0	0	0	0	0	0	0	0	0
Chromatiaceae	4		0	0	0	0	0	0	0	0	0	0	0	0	0	0	0	0	0	0	0	0	0	0	0	0	0	0	0	0	0	0	0	3.66166e-05	0	0	0	0	0	0	0	0	0	0	0	0	0	0
Opitutaceae	4		0	0	0	0	0	0	0	0	0	0	0	0	0	0	0	0	0	0	4.82824e-05	0	0	0	0	0	0	0	0	0	0	0	0	0	0	0	0	0	0	0	0	0	0	0	0	0	0	0
Verrucomicrobia_unclassified	4		0	0	0	0	0	0	2.34849e-05	0	0	0	0	0	0	0	0	0	0	0	0	0	0	0	1.79045e-05	0	0	0	0	0	1.24179e-05	0	0	0	0	0	0	0	0	0	0	0	0	0	0	0	0	0
Brevibacteriaceae	3		0	0	0	0	0	0	0	0	0	0	0	0	0	0	0	0	0	0	0	0	2.57046e-05	0	0	1.46267e-05	0	0	0	0	0	0	0	0	0	0	0	0	0	0	0	0	0	0	0	0	0	0
Prevotellaceae	3		0	0	0	0	0	0	0	2.36535e-05	0	0	0	0	0	0	0	0	0	0	0	0	0	0	0	0	0	0	0	0	0	2.54501e-05	0	0	0	0	0	0	0	0	0	0	0	0	0	0	0	0
Bacillales_unclassified	3		0	0	0	0	0	0	0	0	0	0	0	0	0	0	0	0	0	0	0	0	0	0	0	0	0	0	0	2.23779e-05	0	1.27251e-05	0	0	0	0	0	0	0	0	0	0	0	0	0	0	0	0
Lactobacillaceae	3		0	0	0	0	0	1.68768e-05	0	0	0	0	0	0	0	0	0	0	0	0	0	0	0	0	0	0	0	0	0	0	0	0	0	0	0	0	0	0	0	0	0	0	1.52777e-05	0	0	0	0	9.23327e-06
Lactobacillales_unclassified	3		0	0	0	0	0	1.68768e-05	0	0	0	0	0	0	0	0	0	0	0	0	0	1.75448e-05	0	0	0	0	0	0	0	0	0	0	0	0	0	0	0	0	0	0	0	1.08487e-05	0	0	0	0	0	0
Gp10_unclassified	2		0	0	0	0	0	3.37536e-05	0	0	0	0	0	0	0	0	0	0	0	0	0	0	0	0	0	0	0	0	0	0	0	0	0	0	0	0	0	0	0	0	0	0	0	0	0	0	0	0
Gp6_unclassified	2		0	0	0	0	0	0	0	0	0	0	0	0	0	0	0	0	0	0	0	0	0	0	0	0	0	0	0	0	0	0	0	0	0	0	0	0	0	0	0	0	1.52777e-05	0	0	1.73995e-05	0	0
Dermabacteraceae	2		0	0	0	0	0	0	0	0	0	0	0	0	0	0	0	0	0	0	0	0	0	0	0	0	0	0	0	0	0	2.54501e-05	0	0	0	0	0	0	0	0	0	0	0	0	0	0	0	0
Nocardiaceae	2		0	0	0	0	0	0	0	0	0	0	0	0	0	0	0	0	0	0	0	0	0	0	0	0	0	0	0	0	0	0	0	0	0	0	0	0	0	0	0	0	0	0	0	0	5.03335e-05	0
Candidatus_Endomicrobium_unclassified	2		0	0	0	0	0	0	0	0	0	0	0	0	0	0	0	0	0	0	2.41412e-05	0	0	0	0	0	0	0	0	0	0	0	0	0	0	0	0	0	0	0	0	0	0	0	0	0	0	0
Clostridiaceae_1	2		0	0	0	0	1.58088e-05	0	0	0	0	0	0	0	0	0	0	0	0	0	1.20706e-05	0	0	0	0	0	0	0	0	0	0	0	0	0	0	0	0	0	0	0	0	0	0	0	0	0	0	0
Peptococcaceae_2	2		0	0	0	0	0	0	0	0	0	0	0	0	0	0	0	0	0	0	0	0	0	0	0	0	0	0	0	0	0	0	0	0	0	0	0	0	0	0	0	2.16974e-05	0	0	0	0	0	0
Peptostreptococcaceae	2		0	1.38848e-05	0	0	0	0	0	0	0	0	0	0	0	0	0	0	0	0	0	0	0	0	0	0	0	0	0	0	0	0	0	0	0	0	0	0	0	0	1.16809e-05	0	0	0	0	0	0	0
Ruminococcaceae	2		0	0	1.04183e-05	0	0	0	0	2.36535e-05	0	0	0	0	0	0	0	0	0	0	0	0	0	0	0	0	0	0	0	0	0	0	0	0	0	0	0	0	0	0	0	0	0	0	0	0	0	0
Leptotrichiaceae	2		0	0	0	0	0	0	0	0	0	0	0	0	0	0	0	0	0	0	0	0	0	0	0	0	0	0	0	0	0	0	0	0	0	0	0	0	0	0	0	0	0	0	0	0	0	1.84665e-05
Nitrospiraceae	2		0	0	0	0	0	0	0	0	0	0	0	0	0	0	0	0	0	0	2.41412e-05	0	0	0	0	0	0	0	0	0	0	0	0	0	0	0	0	0	0	0	0	0	0	0	0	0	0	0
Burkholderiales_unclassified	2		0	0	0	0	0	0	0	0	0	0	0	0	0	0	0	0	0	0	0	0	0	0	0	0	0	0	0	0	0	0	0	0	0	0	0	0	0	0	0	0	0	0	0	3.47989e-05	0	0
Celerinatantimonadaceae	2		0	0	0	0	0	0	0	2.36535e-05	0	0	0	0	0	0	0	0	0	0	0	0	0	0	0	0	0	0	0	0	1.24179e-05	0	0	0	0	0	0	0	0	0	0	0	0	0	0	0	0	0
Thiotrichales_unclassified	2		0	0	0	0	0	0	0	0	0	0	0	2.87381e-05	0	0	0	0	0	0	0	0	0	0	0	1.46267e-05	0	0	0	0	0	0	0	0	0	0	0	0	0	0	0	0	0	0	0	0	0	0
Gp3_unclassified	1		0	0	0	0	0	0	0	0	0	0	0	0	0	0	0	0	0	0	1.20706e-05	0	0	0	0	0	0	0	0	0	0	0	0	0	0	0	0	0	0	0	0	0	0	0	0	0	0	0
Acidimicrobiaceae	1		0	0	0	0	0	0	0	0	0	0	0	0	0	0	0	0	0	0	0	1.75448e-05	0	0	0	0	0	0	0	0	0	0	0	0	0	0	0	0	0	0	0	0	0	0	0	0	0	0
Dietziaceae	1		0	0	1.04183e-05	0	0	0	0	0	0	0	0	0	0	0	0	0	0	0	0	0	0	0	0	0	0	0	0	0	0	0	0	0	0	0	0	0	0	0	0	0	0	0	0	0	0	0
Nakamurellaceae	1		0	0	0	7.90145e-06	0	0	0	0	0	0	0	0	0	0	0	0	0	0	0	0	0	0	0	0	0	0	0	0	0	0	0	0	0	0	0	0	0	0	0	0	0	0	0	0	0	0
Conexibacteraceae	1		0	1.38848e-05	0	0	0	0	0	0	0	0	0	0	0	0	0	0	0	0	0	0	0	0	0	0	0	0	0	0	0	0	0	0	0	0	0	0	0	0	0	0	0	0	0	0	0	0
Solirubrobacterales_unclassified	1		0	0	0	0	0	0	0	0	0	0	0	0	0	0	1.33351e-05	0	0	0	0	0	0	0	0	0	0	0	0	0	0	0	0	0	0	0	0	0	0	0	0	0	0	0	0	0	0	0
Thermaceae	1		0	0	0	0	0	0	0	0	0	0	0	0	0	0	0	0	0	0	0	0	0	0	0	0	0	0	0	0	0	0	0	0	0	0	0	0	0	0	0	0	0	0	0	0	0	0
Bacillaceae_2	1		0	1.38848e-05	0	0	0	0	0	0	0	0	0	0	0	0	0	0	0	0	0	0	0	0	0	0	0	0	0	0	0	0	0	0	0	0	0	0	0	0	0	0	0	0	0	0	0	0
Bacillales_Incertae_Sedis_XI	1		0	0	0	0	0	0	0	0	0	0	0	0	0	1.37673e-05	0	0	0	0	0	0	0	0	0	0	0	0	0	0	0	0	0	0	0	0	0	0	0	0	0	0	0	0	0	0	0	0
Listeriaceae	1		0	0	0	0	0	0	0	0	0	0	0	0	0	0	0	0	0	0	0	1.75448e-05	0	0	0	0	0	0	0	0	0	0	0	0	0	0	0	0	0	0	0	0	0	0	0	0	0	0
Bacilli_unclassified	1		0	0	0	0	0	0	0	0	0	0	0	0	0	0	0	0	0	0	0	0	0	0	0	0	0	0	0	0	0	0	0	0	0	0	0	0	0	0	0	1.08487e-05	0	0	0	0	0	0
Clostridia_unclassified	1		0	0	0	0	0	0	0	0	0	0	0	0	0	0	0	0	0	0	0	0	0	0	0	0	0	0	0	0	0	0	0	0	0	0	0	0	0	0	1.16809e-05	0	0	0	0	0	0	0
Clostridiales_unclassified	1		0	0	0	0	1.58088e-05	0	0	0	0	0	0	0	0	0	0	0	0	0	0	0	0	0	0	0	0	0	0	0	0	0	0	0	0	0	0	0	0	0	0	0	0	0	0	0	0	0
Eubacteriaceae	1		0	0	0	0	0	0	0	0	0	0	0	0	0	0	0	0	0	0	1.20706e-05	0	0	0	0	0	0	0	0	0	0	0	0	0	0	0	0	0	0	0	0	0	0	0	0	0	0	0
Incertae_Sedis_XI	1		0	0	0	0	0	0	0	0	0	0	0	0	0	0	0	0	0	0	0	0	0	0	0	0	0	0	0	0	0	0	0	0	0	0	0	2.88592e-05	0	0	0	0	0	0	0	0	0	0
Thermoanaerobacteraceae	1		0	0	0	0	0	0	0	0	0	0	0	0	0	0	0	0	0	0	0	0	0	0	0	0	0	0	0	0	0	0	0	0	0	0	0	0	0	0	0	1.08487e-05	0	0	0	0	0	0
Firmicutes_unclassified	1		0	0	0	0	0	0	0	0	0	0	0	0	0	0	0	0	0	0	0	0	0	0	0	0	0	0	0	0	0	0	0	9.15416e-06	0	0	0	0	0	0	0	0	0	0	0	0	0	0
Fusobacteriaceae	1		0	0	0	0	0	0	0	0	0	0	0	0	0	0	0	0	0	0	0	0	0	0	0	0	1.32363e-05	0	0	0	0	0	0	0	0	0	0	0	0	0	0	0	0	0	0	0	0	0
Gemmatimonadaceae	1		0	0	0	0	0	0	0	0	0	0	0	0	0	0	0	0	0	0	0	0	0	0	0	0	0	0	0	0	0	0	0	0	0	0	2.83471e-05	0	0	0	0	0	0	0	0	0	0	0
Candidatus_Hydrogenedens_unclassified	1		0	0	0	0	0	0	0	0	0	0	0	0	0	0	0	0	0	0	0	0	0	0	1.79045e-05	0	0	0	0	0	0	0	0	0	0	0	0	0	0	0	0	0	0	0	0	0	0	0
Rhizobiaceae	1		0	0	0	0	0	1.68768e-05	0	0	0	0	0	0	0	0	0	0	0	0	0	0	0	0	0	0	0	0	0	0	0	0	0	0	0	0	0	0	0	0	0	0	0	0	0	0	0	0
Syntrophaceae	1		0	0	0	0	0	0	0	0	0	0	0	0	0	0	0	0	0	0	0	0	0	0	0	0	0	0	1.99144e-05	0	0	0	0	0	0	0	0	0	0	0	0	0	0	0	0	0	0	0
Ferrimonadaceae	1		0	0	0	0	0	0	0	0	0	0	0	0	1.52283e-05	0	0	0	0	0	0	0	0	0	0	0	0	0	0	0	0	0	0	0	0	0	0	0	0	0	0	0	0	0	0	0	0	0
Neiella	1		0	0	0	0	0	0	0	0	0	0	0	0	0	0	0	0	0	0	0	0	0	1.47628e-05	0	0	0	0	0	0	0	0	0	0	0	0	0	0	0	0	0	0	0	0	0	0	0	0
Arenicella	1		0	0	1.04183e-05	0	0	0	0	0	0	0	0	0	0	0	0	0	0	0	0	0	0	0	0	0	0	0	0	0	0	0	0	0	0	0	0	0	0	0	0	0	0	0	0	0	0	0
Methylonatrum	1		0	0	0	0	0	0	0	0	0	0	0	0	0	0	0	0	0	0	0	0	0	0	0	0	0	0	0	0	0	0	0	0	0	0	0	0	0	0	0	0	0	0	0	0	0	0
Halioglobus_unclassified	1		0	0	0	0	0	0	0	0	0	0	0	0	0	0	0	0	0	0	0	0	0	0	0	0	0	0	0	0	0	0	0	0	0	0	0	0	0	0	0	0	0	0	0	0	0	9.23327e-06
Oleiphilaceae	1		0	0	0	0	0	0	0	0	0	0	0	0	0	0	0	0	0	0	0	0	0	0	0	0	0	0	0	0	0	0	0	0	0	0	0	0	0	0	1.16809e-05	0	0	0	0	0	0	0
Synergistaceae	1		0	0	0	0	0	0	0	0	0	0	0	0	0	0	0	0	0	0	0	0	0	0	0	0	0	0	1.99144e-05	0	0	0	0	0	0	0	0	0	0	0	0	0	0	0	0	0	0	0
Puniceicoccaceae	1		0	0	1.04183e-05	0	0	0	0	0	0	0	0	0	0	0	0	0	0	0	0	0	0	0	0	0	0	0	0	0	0	0	0	0	0	0	0	0	0	0	0	0	0	0	0	0	0	0
Spartobacteria_unclassified	1		0	0	0	0	0	0	0	0	0	0	0	0	0	0	0	0	0	0	0	0	0	0	0	0	0	0	1.99144e-05	0	0	0	0	0	0	0	0	0	0	0	0	0	0	0	0	0	0	0
Rubritaleaceae	1		0	0	1.04183e-05	0	0	0	0	0	0	0	0	0	0	0	0	0	0	0	0	0	0	0	0	0	0	0	0	0	0	0	0	0	0	0	0	0	0	0	0	0	0	0	0	0	0	0

## Sheet: Abs_Genus
		Time	0	1	2.5	4	6	6	1	1	2.5	2.5	4	6	1	1	2.5	2.5	4	4	6	6	1	1	2.5	2.5	4	4	6	6	1	1	2.5	2.5	4	4	6	6	1	1	2.5	2.5	4	6	6	2.5	2.5	4
taxon	total	Treatment	SW	SW					SW+N						SW+D								WAF								CEWAF								CEWAF+N							MOS	MOS	MOS
Sulfitobacter	452045		19122	21037	29802	89493	50942	35221	385	494	312	1215	78	122	1035	13752	9032	3820	2946	9451	12567	7222	649	657	3034	527	705	681	943	3588	3887	2598	3218	36343	33362	6609	17769	2751	2562	3604	3161	2827	2316	2746	2137	644	576	441
Pseudoalteromonas	414882		7094	6767	14348	6618	494	6406	2569	1170	1701	414	591	543	14581	16710	26854	25462	7474	20501	27472	25236	20347	6468	5954	2499	702	2183	2186	799	10410	10351	2037	2813	1228	1344	241	544	19107	1571	10972	12790	389	98	62	15553	7003	4728
Alteromonas	347422		1865	1930	4618	305	35	81	51054	14750	21089	20994	8664	2780	14022	10881	26817	12548	7644	7387	21682	11340	1669	368	633	527	91	244	67	75	1583	1819	4434	821	329	320	61	66	11639	770	2231	1843	64	228	242	14638	9538	310
Vibrio	324418		33	20	114	4	8	1	129	120	106	226	19	9	3379	6397	491	389	6	44	1	338	9110	2027	15642	463	229	961	104	257	53242	37222	2970	45911	14193	9601	569	198	32633	3752	34520	39645	153	384	186	1173	667	881
unclassified	304436		285	348	1610	731	915	11167	4391	955	3232	2773	1612	4400	726	8433	2680	1492	748	2161	2377	2040	3690	4954	3438	12442	13315	7470	22576	8424	1067	1653	14783	6620	6611	4465	5535	6395	1436	31308	3684	1969	22315	31076	29453	537	541	864
Halomonas	280877		45	24	47	32	14	44	26	34	113	27	23	20	17	85	58	211	108	1062	90	182	30757	45508	18716	46358	49185	27648	20417	20753	27	173	25	90	38	117	173	16779	27	102	87	94	12	171	129	25	67	180
Colwellia	139281		22835	24035	23561	756	8	105	17722	2034	7389	1209	4407	5426	14189	7976	488	517	142	118	187	767	2136	727	250	305	38	48	7	26	288	206	53	331	11	50	2	25	113	10	201	260	5	4	1	10	17	15
Alcanivorax	105563		238	340	58	53	34	111	124	2914	34	128	59	22	347	784	579	364	3053	725	101	319	1193	1134	557	857	2060	746	320	430	179	2850	14162	266	1032	419	39	288	362	129	5200	4108	12220	30	186	19208	16889	2900
Neptuniibacter	103896		25	9	2	9	0	94	146	271	49831	22489	10942	9657	13	176	1915	2736	233	284	561	2426	8	12	1	795	23	0	89	16	1	3	235	545	0	5	8	0	0	8	41	11	3	1	0	96	28	136
unclassified	98610		12907	13669	16816	21124	7252	444	4263	883	786	893	259	198	841	371	752	362	680	431	514	340	3376	1521	847	1390	851	1545	458	341	142	206	107	93	103	47	10	240	426	29	261	373	20	10	5	250	193	864
Thalassospira	86937		35	37	1170	235	344	2548	17	5	200	379	135	134	61	62	2712	2947	2052	4014	13872	3220	3	6	824	39	40	117	362	562	293	890	2477	1322	1621	1531	903	386	258	1311	971	769	8229	1214	1366	1141	1046	14895
Psychrobacter	54815		20	38	108	27	11	1	7	34	161	224	34	12	25	641	83	40	21	34	31	36	4	10	37	12	21	3	60	5	11	46	19	44	18	8	25	4	27	39	30	35	31	37	80	40	32	52464
Cycloclasticus	52846		357	402	30	7	6	45	48	10165	9	55	180	1538	81	460	38	435	5995	1230	58	468	65	904	9	57	2157	188	15	276	78	3316	5	370	1728	593	30	189	56	92	4274	5572	315	13	1	500	571	1728
Hyphomonas	44016		379	529	582	3946	1857	2078	12	3	148	691	52	42	6	31	39	18	19	106	107	40	73	57	679	387	687	2456	1241	1328	2	3	3690	279	829	104	1308	958	0	907	355	5	10979	2748	2254	286	228	55
Mesonia	43428		6	3	2	0	10	8	2	0	69	3	8	12	0	4	6	3	1	2	6	49	1	3	4	7	3	17	178	31	1	6	5830	3	4	2	53	18	14	20685	322	3	2661	10052	1111	1331	552	290
Cobetia	41998		6	3	5	10	8	2	28	36	3496	183	153	73	3	20	90	128	12	12	137	121	12	3	216	39	17	5	62	150	118	454	3123	707	487	243	377	116	368	532	646	488	4093	508	518	386	294	23394
Oceanicola	35614		0	2	2	5	4	6	3	7	29	3576	37	50	0	16	1	0	10	6	119	2	0	22	621	24	40	48	89	4327	57	32	79	3011	5920	8745	4084	3467	37	310	33	33	147	179	339	31	4	50
unclassified	34738		101	103	249	280	105	117	9	45	3488	16297	5697	6897	3	9	43	43	98	27	463	61	2	13	10	16	69	5	32	15	4	40	21	11	25	11	32	13	0	23	35	49	14	7	1	6	82	2
unclassified	31537		32	18	19	2	4	5	205	13	98	28	19	23	334	515	69	45	16	9	35	40	996	204	1645	57	35	192	15	54	4472	3231	456	4768	1582	1224	80	36	2188	519	3426	4025	18	62	27	142	74	93
Marinobacter	31201		51	29	22	4	3	5	34	432	15	111	12	3	16	119	25	54	437	124	73	131	26	73	910	12	174	28	7	54	3074	7357	74	3039	630	358	175	42	73	18	5107	5968	40	10	2	216	57	1293
Thalassolituus	19622		160	195	10	4	4	4	9	2299	1	20	42	2	48	190	22	212	2270	457	20	227	27	416	1	128	1214	83	5	134	23	1653	1	142	658	222	11	115	26	46	2475	3223	181	7	1	116	225	433
unclassified	19612		215	237	351	80	34	58	862	412	1736	878	564	735	741	284	318	196	268	292	244	303	1015	325	388	177	221	339	93	117	637	852	197	397	135	193	20	59	1146	36	1304	1114	65	18	24	169	101	758
Oleibacter	13056		97	125	8	3	1	1	13	1550	1	21	22	1	40	142	6	130	1746	390	13	120	35	289	0	48	693	55	2	72	17	1075	0	96	478	167	9	78	20	43	1562	2344	130	12	3	41	38	178
Pseudomonas	12676		7	21	19	6	4	18	6	0	10	1	17	37	223	154	501	298	132	102	551	348	4	1	9	1	0	2	0	2	3	11	100	15	8	1	1	4	0	7	39	14	164	10	16	29	89	45
Litoreibacter	11470		85	146	29	3	3	20	5	1012	2	7	23	0	28	81	9	114	1032	378	6	148	27	418	12	37	672	112	2	111	37	851	0	92	514	177	2	93	16	30	2418	2273	93	8	0	15	66	112
Oceanicaulis	10652		0	0	0	2	2	2	0	0	0	0	0	2	0	0	0	1	2	0	7	3	0	0	0	0	5	0	12	1361	1	0	0	41	3819	990	3529	833	0	0	0	0	7	3	0	1	0	26
Spongiispira	10503		63	88	37	1	8	1	40	30	13	1	0	4	9177	494	54	17	4	5	2	184	6	3	14	5	1	3	0	3	21	9	16	11	9	6	3	2	6	5	26	22	5	2	1	18	14	0
unclassified	8805		52	29	103	46	35	7	145	280	2786	1378	932	887	1	33	155	208	110	61	131	259	14	50	127	66	112	50	39	11	18	81	13	46	23	13	8	12	16	9	129	98	5	19	37	9	48	20
unclassified	7750		242	292	444	70	10	46	873	37	149	66	103	132	551	151	474	179	60	311	283	309	531	113	88	23	28	96	17	23	225	138	49	65	15	36	5	4	379	15	229	214	8	4	3	88	57	30
unclassified	6569		7	6	2	5	1	3	2	2	22	7	4	5	1	4	7	5	7	48	14	12	978	808	455	691	1111	840	421	514	3	3	6	10	5	7	5	375	3	6	11	9	8	8	7	8	6	67
unclassified	4504		25	46	66	179	82	98	24	2	594	48	398	467	3	7	49	32	12	56	69	45	9	1	20	14	12	57	50	172	1	9	57	27	60	64	72	93	0	30	17	5	154	109	176	2	16	157
Phaeobacter	4482		53	37	2	4	4	2	4	328	0	6	10	0	12	53	8	24	704	11	2	21	8	123	1	7	271	29	2	87	9	366	0	63	306	68	0	65	5	16	523	627	23	1	0	26	46	212
Aestuariibacter	4066		340	373	553	802	242	23	90	26	44	488	20	18	9	13	10	14	6	8	38	11	324	82	47	93	62	134	29	31	9	4	1	5	5	0	2	17	18	3	11	8	5	6	0	4	6	16
unclassified	3952		118	132	192	2	0	1	312	8	44	10	43	76	2836	83	7	2	0	5	1	12	39	3	3	2	2	2	1	0	0	3	1	1	0	1	0	1	3	0	1	4	0	0	0	0	0	0
Maribacter	3900		3	10	12	271	17	92	0	1	9	3093	21	5	0	4	1	1	1	1	63	0	1	1	44	0	3	57	2	5	4	7	58	1	0	0	0	5	0	16	6	2	28	6	2	32	7	1
unclassified	3835		13	16	9	14	2	0	55	145	201	82	71	51	1753	50	27	8	43	24	7	25	91	77	24	58	208	64	26	31	32	70	43	32	10	13	3	28	14	3	100	118	64	1	3	38	27	40
Escherichia/Shigella	3707		159	192	0	0	0	0	1	362	0	19	0	0	2	1193	1	194	201	71	0	154	0	40	0	58	105	10	0	18	2	143	0	151	76	40	1	18	2	64	148	203	34	0	0	0	17	0
Croceibacter	3149		423	420	85	781	229	8	114	85	59	403	16	58	3	95	3	5	0	1	19	3	93	37	22	15	41	40	30	11	1	3	7	0	0	1	0	7	3	3	2	2	10	0	0	2	4	0
unclassified	2651		119	58	236	30	11	120	52	22	77	47	45	133	21	67	62	27	27	121	97	45	35	33	65	15	59	76	22	98	29	53	65	76	51	84	13	46	23	13	86	53	65	9	19	7	31	55
Paracoccus	2431		4	5	0	1	2	1	0	0	1	0	0	0	0	2	3	0	9	8	6	3	0	1	115	0	1	0	1	24	2	11	92	80	32	216	9	21	75	755	32	12	61	477	240	46	72	2
Marinomonas	2084		0	0	0	0	0	0	930	190	265	388	32	22	0	105	11	1	0	1	16	26	9	8	2	19	6	3	0	1	1	6	0	0	1	0	0	2	3	1	0	0	0	0	0	1	33	0
Shewanella	2062		18	13	20	3	0	0	35	0	111	577	48	51	63	145	78	46	14	17	43	56	8	4	10	0	0	1	2	0	1	3	27	8	1	4	1	0	14	6	5	3	1	4	3	4	2	9
Aliivibrio	2025		0	0	3	0	0	0	5	4	6	0	0	2	26	42	7	3	0	1	1	4	67	13	106	3	2	25	1	1	279	217	17	263	80	84	7	0	152	29	209	290	2	1	5	7	6	3
Mycobacterium	1866		4	9	21	4	0	0	50	486	0	6	0	0	50	368	16	42	0	5	0	37	48	68	6	16	1	0	0	0	55	60	5	20	4	3	0	0	17	3	220	234	0	1	0	0	0	0
unclassified	1291		6	3	3	0	0	1	6	0	5	1	2	17	16	15	70	36	8	15	72	34	2	1	1	0	1	0	0	1	3	2	12	0	0	0	0	0	0	2	2	0	25	0	1	2	5	3
unclassified	1256		6	7	64	3	1	55	2	10	21	66	15	34	7	7	34	5	2	1	20	0	25	6	49	1	6	0	10	0	24	7	14	3	1	9	0	2	7	15	5	11	10	7	0	7	0	2
Glaciecola	1243		14	29	4	0	1	0	0	379	2	109	1	0	0	15	0	12	7	38	21	14	8	6	2	6	88	8	0	2	1	112	0	0	6	0	0	0	94	18	119	50	18	0	4	23	23	0
Joostella	1034		0	0	0	0	0	0	0	0	0	0	0	0	0	1	0	0	0	0	0	0	0	2	5	2	0	0	2	17	0	4	8	1	4	25	1	18	2	533	2	0	134	217	33	11	0	12
unclassified	1001		23	15	55	13	2	21	11	4	5	1	2	4	43	23	48	28	12	49	59	54	119	22	24	7	10	20	4	10	22	18	7	13	3	2	0	7	35	1	44	26	2	0	0	22	7	11
Oleispira	993		9	23	19	11	0	7	179	14	32	27	7	1	36	33	24	4	17	7	5	9	3	2	0	0	2	2	8	14	17	27	28	3	6	1	2	8	224	4	23	15	2	0	0	39	71	24
Marivita	930		0	0	0	0	0	0	0	0	0	0	0	0	0	0	0	0	0	0	0	0	0	0	0	0	0	0	0	0	1	0	0	0	0	0	0	0	2	0	0	0	0	0	0	24	53	155
Acinetobacter	861		4	2	34	4	0	1	6	11	1	5	0	0	22	261	21	9	0	2	2	5	14	13	11	3	0	3	1	6	30	57	2	14	10	4	0	1	2	3	41	47	1	0	1	2	7	0
Erythrobacter	795		22	23	38	309	182	52	0	0	1	1	0	3	1	19	7	5	3	5	22	7	1	1	8	1	2	3	3	3	0	1	2	3	3	3	5	5	0	4	16	9	2	10	3	2	1	0
unclassified	775		1	0	1	0	0	1	1	0	3	683	36	27	0	0	2	0	0	0	13	2	0	1	0	0	0	0	3	0	0	0	0	0	0	0	0	0	0	0	0	0	0	0	0	0	0	1
Altererythrobacter	681		29	26	26	147	196	3	2	5	0	0	2	1	8	98	34	8	5	7	19	13	0	0	0	0	0	0	0	0	0	1	0	0	0	0	0	0	0	0	0	0	0	2	1	0	0	0
Dokdonia	625		7	4	0	0	0	0	0	48	0	2	2	0	3	6	0	12	75	21	0	8	2	17	0	1	46	4	0	3	1	117	0	6	24	15	0	1	0	1	59	96	11	1	0	11	0	0
Leeuwenhoekiella	476		3	3	2	16	38	4	0	0	0	37	0	0	0	0	0	0	0	3	7	0	0	1	4	2	14	23	33	126	0	0	0	0	0	41	0	90	0	0	0	1	0	0	0	0	0	0
Salinimonas	476		4	6	7	0	0	0	28	51	23	16	5	15	9	7	25	15	21	25	34	9	18	2	12	1	3	2	1	4	4	9	25	6	2	0	0	1	5	0	15	14	2	0	2	15	11	0
Tenacibaculum	468		7	14	44	12	3	1	1	16	2	333	2	4	2	3	0	0	0	0	0	0	6	1	3	1	2	1	1	3	0	1	0	0	0	0	0	0	0	0	0	4	0	0	0	0	1	0
unclassified	466		5	1	4	6	4	10	2	8	1	72	4	0	1	8	2	4	2	2	3	1	1	1	2	0	0	6	1	0	0	1	2	1	0	0	0	0	0	0	2	0	2	0	1	5	2	0
Jannaschia	439		3	0	1	15	35	1	0	0	0	19	2	0	0	2	0	0	0	0	7	1	0	0	4	0	0	0	0	51	0	0	1	68	54	85	50	30	1	1	2	0	0	0	6	0	0	0
Polaribacter	425		3	5	6	13	2	0	3	27	0	340	1	0	0	1	0	0	1	0	0	0	6	3	1	4	1	2	0	0	0	1	0	0	0	0	0	0	0	0	5	0	0	0	0	0	0	0
Leisingera	383		0	0	0	0	0	0	0	0	1	0	1	1	7	58	45	28	9	25	27	16	2	0	1	0	0	0	0	2	3	10	11	28	3	14	0	2	0	0	24	7	0	0	0	0	0	5
unclassified	350		1	5	5	13	4	25	0	0	0	1	1	0	0	0	0	0	0	4	0	1	2	0	3	1	7	36	9	14	0	0	25	2	5	1	11	8	0	4	2	1	62	11	25	1	2	1
Algibacter	346		0	0	0	0	0	0	0	0	0	0	0	0	0	0	0	0	0	0	0	0	0	0	0	0	0	0	0	0	0	0	0	0	0	0	0	0	0	0	0	0	0	0	0	346	0	0
Rothia	327		0	0	0	0	4	0	7	1	0	0	0	0	6	297	0	0	0	2	0	0	0	0	0	0	2	0	0	0	0	0	0	0	0	0	0	0	2	0	2	0	0	0	0	0	0	0
Methylobacterium	290		0	2	0	0	1	0	0	1	1	0	0	0	0	16	3	0	0	1	97	0	1	6	2	2	2	7	5	3	8	14	1	9	5	2	11	4	3	0	19	10	1	0	0	2	3	0
Amorphus	263		0	0	0	0	0	0	0	0	0	0	0	0	0	0	0	0	0	0	0	0	22	8	17	10	18	85	49	25	0	0	0	0	0	0	0	13	0	0	0	0	2	1	11	0	0	0
Thalassomonas	260		1	8	8	1	0	1	22	1	9	0	4	4	170	3	0	0	0	13	0	0	4	0	2	0	0	0	0	0	0	0	0	1	0	0	0	0	2	1	1	0	0	0	0	0	1	0
Huaishuia	242		0	0	0	0	0	4	0	0	1	0	3	4	0	0	0	2	0	0	2	0	5	8	2	10	10	18	17	9	0	0	11	6	3	3	4	6	1	30	2	0	23	15	43	0	0	0
unclassified	239		1	3	125	1	0	8	0	1	3	0	0	0	7	18	4	0	0	0	0	0	9	5	13	2	3	3	0	0	8	0	0	3	4	1	0	0	0	0	5	6	0	0	0	2	0	3
Methylophaga	224		0	0	0	2	0	0	1	4	0	0	0	0	0	1	0	2	4	0	168	1	0	0	0	0	0	0	0	7	0	2	0	0	2	0	0	2	0	0	0	0	0	1	0	24	0	0
Parvibaculum	205		0	0	0	0	0	0	0	0	0	0	0	0	0	0	0	0	0	1	0	0	26	20	12	12	23	46	43	7	0	0	0	0	0	0	0	14	1	0	0	0	0	0	0	0	0	0
Streptococcus	195		2	0	2	2	0	3	1	0	0	0	0	0	0	53	2	0	0	1	2	0	0	0	0	0	0	1	2	1	3	2	0	1	1	0	1	0	0	0	2	0	0	2	0	0	1	6
unclassified	190		0	0	0	0	0	0	4	1	0	0	2	0	0	1	0	0	1	1	0	0	0	0	1	0	0	1	1	0	0	0	0	0	0	1	0	0	0	0	1	0	1	1	0	0	3	169
Idiomarina	175		0	0	0	0	5	0	0	0	0	0	0	0	0	0	1	0	1	10	48	2	1	3	0	0	3	2	10	8	0	24	0	0	0	4	0	7	0	0	14	29	1	0	0	0	0	2
Stenotrophomonas	175		0	0	0	0	0	0	0	1	0	0	0	0	0	0	0	0	0	0	0	28	0	0	0	0	0	0	0	0	0	1	0	0	0	0	0	0	1	0	0	0	0	0	0	5	17	0
unclassified	161		2	3	1	0	0	3	4	8	0	0	0	0	0	39	2	1	1	2	1	3	4	3	3	1	7	0	0	0	5	10	2	7	2	9	1	0	0	3	9	17	0	0	0	0	0	6
Balneola	145		0	0	2	0	0	0	0	0	0	120	0	2	0	0	0	0	0	0	1	0	0	0	1	0	2	5	11	1	0	0	0	0	0	0	0	0	0	0	0	0	0	0	0	0	0	0
Shimia	132		0	0	0	0	0	0	0	0	0	1	0	0	8	70	3	1	8	7	6	7	0	0	0	0	0	0	0	0	0	0	0	0	0	0	1	0	0	0	2	2	0	0	0	0	0	0
Propionibacterium	124		0	0	0	0	0	0	0	1	0	0	0	0	0	5	3	0	0	1	2	0	0	1	0	0	0	0	1	0	1	1	0	0	1	0	0	0	0	0	1	3	0	0	0	0	0	31
Psychromonas	119		0	0	0	0	0	0	0	0	0	0	0	0	0	0	0	0	0	0	0	0	0	0	0	1	0	0	0	0	0	0	0	0	0	0	0	0	0	0	0	0	0	0	0	0	118	0
unclassified	109		0	0	1	0	0	0	1	0	0	2	1	5	0	0	0	0	0	0	0	0	1	0	5	0	0	0	0	0	13	21	1	5	3	0	0	0	3	3	15	26	0	0	0	1	0	0
Haemophilus	89		0	0	0	0	0	0	5	1	0	0	0	0	8	73	0	0	0	0	0	0	0	0	0	0	0	0	0	0	0	0	0	0	0	0	0	0	0	0	0	0	0	0	0	0	2	0
unclassified	85		13	17	33	4	0	0	0	0	0	0	0	0	0	3	0	0	0	2	1	0	1	0	3	0	0	0	0	0	1	0	1	2	0	0	0	0	0	0	0	0	0	0	0	0	0	0
Moritella	80		0	0	0	0	0	0	53	0	2	3	0	0	5	12	0	0	0	0	0	0	0	0	1	0	0	0	0	0	0	2	0	2	0	0	0	0	0	0	0	0	0	0	0	0	0	0
Loktanella	77		0	0	8	0	0	3	0	0	0	2	0	0	0	1	0	2	0	0	0	0	0	0	1	0	0	0	0	6	0	1	0	2	3	1	0	15	1	15	0	2	0	11	1	0	0	0
unclassified	77		2	3	7	20	8	1	2	0	0	0	0	0	2	8	7	2	2	2	3	5	0	0	1	0	0	0	0	0	0	0	0	0	0	0	0	0	0	0	0	0	0	1	0	1	0	0
Neisseria	76		0	0	0	0	0	0	0	0	0	0	0	0	2	67	0	0	0	0	0	0	0	0	0	0	0	0	0	0	1	0	0	0	0	0	0	0	2	0	1	2	0	0	0	0	0	0
Chromobacterium	75		1	0	0	0	1	0	0	14	0	0	0	0	0	0	0	3	5	4	0	0	0	6	0	2	5	3	1	0	0	1	0	0	3	1	0	0	0	0	15	6	4	0	0	0	0	0
unclassified	72		2	3	2	0	0	0	2	10	0	0	0	0	4	8	3	0	0	1	1	1	0	0	0	0	0	1	0	0	2	0	0	0	0	0	0	0	0	0	9	7	0	0	0	0	8	8
Enhydrobacter	69		8	3	7	3	0	0	0	0	1	0	0	0	0	13	1	1	1	0	1	1	0	2	0	0	0	0	0	0	0	0	0	1	0	1	2	0	0	0	4	2	0	0	0	1	0	0
unclassified	65		5	0	19	0	0	0	3	1	0	0	0	0	1	0	7	2	0	0	0	1	3	0	7	0	0	1	0	0	3	0	3	0	0	4	0	0	0	0	0	0	0	0	0	0	0	0
unclassified	65		0	2	2	0	1	0	0	0	0	0	0	0	0	5	0	0	0	0	0	0	0	0	0	0	0	0	0	0	0	0	0	0	0	0	0	0	0	0	0	0	0	0	0	0	0	0
Roseovarius	63		0	0	2	0	0	2	0	0	1	0	0	0	0	34	0	0	0	0	1	0	0	0	0	0	0	0	0	3	0	0	0	0	0	6	5	8	0	0	0	0	0	0	1	0	0	0
Lutimaribacter	62		0	0	0	0	0	0	0	0	0	1	1	0	2	8	2	2	1	0	1	5	1	0	8	0	1	0	0	7	1	1	0	2	4	0	1	2	0	0	7	1	0	0	0	0	0	0
unclassified	60		0	1	14	0	0	0	0	0	3	0	0	0	0	0	5	0	0	0	1	0	3	0	18	0	0	0	0	0	8	0	0	2	3	0	0	0	1	0	1	0	0	0	0	0	0	0
Corynebacterium	57		0	0	0	1	0	0	0	0	0	0	0	0	0	6	3	0	0	0	0	1	0	0	0	0	0	0	0	0	0	0	0	0	0	0	0	0	0	1	0	0	0	0	0	0	1	2
Sphingomonas	57		0	0	1	0	0	0	0	0	0	0	0	0	0	4	0	0	0	1	11	0	2	0	0	0	0	0	0	2	0	2	0	0	1	1	1	0	0	0	2	1	0	0	0	1	0	1
Bradyrhizobium	56		0	0	0	0	0	0	0	0	0	0	0	0	0	5	0	0	0	0	8	0	0	0	0	0	1	0	0	0	0	0	0	0	1	0	0	0	0	0	0	0	0	0	0	0	0	14
Thalassobius	53		0	0	1	0	0	3	0	0	1	2	3	7	1	6	1	1	1	2	2	3	0	1	0	0	2	4	1	5	0	0	1	0	0	0	0	1	0	0	1	0	0	0	0	0	0	0
unclassified	52		1	0	7	0	1	2	0	0	1	1	0	0	0	0	0	0	1	4	4	4	3	0	2	0	0	1	0	0	0	0	1	0	2	0	1	0	0	0	1	2	7	0	0	0	0	3
Lacinutrix	51		0	0	0	0	0	0	0	0	1	41	6	3	0	0	0	0	0	0	0	0	0	0	0	0	0	0	0	0	0	0	0	0	0	0	0	0	0	0	0	0	0	0	0	0	0	0
Pelagimonas	50		0	0	0	0	0	0	2	0	1	2	0	5	5	0	1	3	0	3	0	3	0	0	0	0	0	0	0	0	2	1	0	2	1	9	2	0	2	0	2	3	0	0	0	0	0	0
unclassified	46		0	3	0	0	0	0	0	0	0	27	0	0	2	0	0	0	0	0	2	0	0	0	0	0	0	0	1	0	2	0	0	0	0	0	0	0	0	0	0	0	0	0	0	0	0	9
Staphylococcus	41		0	0	2	0	0	0	0	0	0	0	0	0	0	1	0	0	0	3	0	0	0	0	1	0	1	1	0	0	0	0	0	0	0	1	0	0	0	0	0	0	0	0	0	5	0	10
Enterococcus	41		0	0	1	1	0	1	0	0	0	0	0	0	0	0	0	0	1	0	7	0	0	4	0	0	0	0	0	0	0	14	0	0	0	0	0	0	0	0	3	9	0	0	0	0	0	0
Raoultella	39		0	0	0	0	0	0	0	0	0	0	0	0	0	0	0	0	0	0	0	12	1	0	0	0	0	0	0	0	0	1	0	0	0	0	0	0	0	0	0	1	0	0	0	1	5	0
Dermacoccus	36		1	0	0	0	0	0	0	2	0	0	0	0	0	22	0	4	0	0	0	0	0	0	0	0	0	0	0	0	0	0	0	1	0	1	0	0	0	0	1	2	0	0	0	2	0	0
Lactococcus	35		0	0	0	0	0	0	0	0	0	0	0	0	0	0	0	0	1	0	1	0	0	0	0	0	0	1	0	0	0	0	0	0	0	0	0	0	0	0	0	0	0	0	0	0	0	0
unclassified	32		0	0	5	0	0	1	0	0	1	0	0	0	2	0	5	0	0	0	0	0	3	0	8	0	0	0	0	0	5	0	0	0	0	0	0	0	2	0	0	0	0	0	0	0	0	0
Ruegeria	32		0	0	0	0	0	0	0	0	0	0	0	0	4	12	0	2	2	0	7	0	0	0	0	0	0	0	0	0	0	0	0	0	0	0	0	3	0	0	0	0	0	0	0	0	0	0
Nitrospina	31		0	2	10	0	0	12	0	0	0	0	0	0	1	0	1	0	0	0	0	0	1	0	3	0	0	0	0	0	0	0	0	0	0	0	0	0	0	0	0	0	0	0	0	0	0	0
unclassified	31		0	0	0	0	0	0	0	0	0	0	0	0	0	0	0	0	1	0	1	0	2	0	0	0	1	0	0	0	0	2	0	0	1	0	0	0	0	0	0	2	1	0	0	0	1	14
Treponema	31		0	0	0	0	0	0	0	0	0	0	0	0	0	0	0	0	0	0	0	0	0	0	0	0	0	0	0	0	0	0	0	0	0	0	0	0	0	0	0	0	0	0	0	0	0	0
Terasakiella	29		0	0	1	0	0	0	1	0	0	0	0	0	0	0	0	1	0	0	0	0	0	0	0	0	0	0	1	0	0	0	13	1	0	0	0	0	1	1	2	0	2	1	1	0	3	0
unclassified	29		0	0	0	0	1	3	0	0	0	0	0	0	0	0	0	0	0	0	1	1	0	0	1	6	0	6	2	2	1	0	0	0	0	0	0	0	0	0	0	0	1	0	1	0	0	0
unclassified	28		0	0	0	0	1	0	0	0	0	0	0	0	0	0	0	0	0	0	0	0	0	0	0	0	0	0	0	0	0	0	0	0	0	0	0	0	0	0	0	0	0	0	0	0	0	0
Helicobacter	28		0	0	0	0	0	0	0	0	0	0	0	0	0	0	0	0	0	0	0	0	0	0	0	0	0	0	0	0	0	0	0	0	0	0	0	0	0	0	0	0	0	0	0	0	0	0
Phycicoccus	26		0	0	0	0	0	0	0	0	0	0	0	0	0	0	0	0	0	0	0	0	0	0	0	0	0	0	0	0	0	0	0	0	0	0	0	0	0	0	0	0	0	0	0	0	0	0
Delftia	26		0	0	0	0	0	0	0	0	0	0	0	0	0	0	0	0	0	0	0	0	0	0	0	0	0	0	0	0	0	0	0	0	0	0	0	0	0	0	0	0	0	0	0	0	0	26
Aeromonas	25		1	0	0	0	0	0	0	0	0	0	0	0	0	1	1	1	0	0	0	0	0	2	0	0	0	1	0	0	0	2	0	2	3	1	0	0	4	1	2	1	0	0	0	0	0	0
Sphingorhabdus	24		0	0	1	0	0	0	0	0	1	0	0	0	0	0	0	0	0	0	0	0	0	0	0	0	0	0	2	0	0	0	0	0	0	0	0	0	0	0	0	0	0	0	0	0	0	0
unclassified	24		0	0	1	0	0	0	0	0	0	0	0	0	0	0	0	0	0	0	0	0	0	0	0	1	0	0	0	0	0	0	0	0	0	0	0	0	0	0	0	0	0	0	0	5	0	6
Oceanobacter	24		0	0	0	0	0	0	0	1	0	0	1	0	0	0	0	0	0	2	0	2	0	1	0	0	10	0	0	1	0	2	0	0	0	0	0	0	0	0	1	3	0	0	0	0	0	0
Oceanibulbus	23		0	2	2	1	0	2	1	0	0	0	0	0	2	0	1	0	0	4	0	4	0	0	1	0	0	0	0	0	0	1	0	1	0	0	0	0	0	0	0	0	1	0	0	0	0	0
unclassified	22		0	0	0	0	2	0	0	0	1	0	0	0	0	0	0	0	0	0	12	0	0	0	0	0	0	0	0	0	0	0	0	0	0	2	0	0	0	0	0	0	0	0	0	0	0	0
Enterobacter	22		0	0	0	0	0	0	0	0	0	0	0	0	0	0	0	0	0	0	4	0	0	0	0	0	0	2	0	0	4	1	0	3	0	0	1	0	1	0	3	1	0	0	0	0	0	0
Winogradskyella	21		0	0	0	0	0	0	0	0	11	0	5	4	0	0	0	0	0	0	0	0	0	0	0	0	0	0	0	0	0	1	0	0	0	0	0	0	0	0	0	0	0	0	0	0	0	0
unclassified	21		0	0	2	0	0	0	0	0	0	0	0	0	2	4	1	0	0	0	0	0	3	0	1	0	0	2	0	0	0	0	0	0	0	0	0	0	0	0	0	0	0	0	0	6	0	0
unclassified	20		0	0	0	0	0	0	0	0	0	18	0	0	0	0	0	0	0	0	0	0	0	0	1	0	0	0	0	1	0	0	0	0	0	0	0	0	0	0	0	0	0	0	0	0	0	0
Bdellovibrio	17		0	0	0	0	0	0	0	0	0	0	0	0	0	0	0	0	0	0	0	0	0	0	0	0	0	0	0	0	0	0	0	0	0	0	0	0	0	0	0	0	0	0	0	17	0	0
Kocuria	16		0	0	1	0	0	0	0	0	0	0	0	0	0	0	0	0	0	0	0	0	0	0	0	0	0	0	0	0	0	0	0	0	0	0	0	0	0	0	0	0	0	0	0	0	0	0
Nesterenkonia	16		0	0	0	0	0	0	0	0	0	0	0	0	0	0	0	0	0	0	0	0	0	0	0	0	0	0	0	0	0	0	0	0	0	0	0	0	0	0	0	0	0	0	0	0	0	0
Kiloniella	16		0	0	0	0	0	0	0	0	5	0	6	2	0	0	2	0	0	1	0	0	0	0	0	0	0	0	0	0	0	0	0	0	0	0	0	0	0	0	0	0	0	0	0	0	0	0
Janibacter	15		0	0	0	0	0	0	0	0	0	0	0	0	0	11	2	0	0	0	0	0	0	0	0	0	0	0	0	0	0	0	0	0	0	0	0	0	0	0	0	0	0	0	0	0	0	0
unclassified	15		0	0	6	0	0	0	0	0	2	0	0	0	2	0	1	0	0	1	0	0	0	0	2	0	0	0	0	0	0	0	0	0	0	0	0	0	0	0	0	0	0	0	0	0	0	1
unclassified	14		0	0	0	0	0	0	0	1	0	0	0	0	1	5	0	1	0	0	0	0	0	0	0	0	0	0	0	0	1	1	0	0	0	0	0	0	0	0	0	0	0	0	0	0	0	0
Pelagicola	14		0	0	0	0	0	0	0	0	1	0	0	1	0	1	0	1	0	1	0	0	0	0	3	0	0	0	0	0	0	3	0	0	0	0	0	0	0	0	1	2	0	0	0	0	0	0
Micrococcus	13		1	0	0	0	0	3	0	0	0	0	0	0	0	7	0	0	0	0	0	0	2	0	0	0	0	0	0	0	0	0	0	0	0	0	0	0	0	0	0	0	0	0	0	0	0	0
Cellulophaga	13		0	0	2	4	0	4	0	0	1	2	0	0	0	0	0	0	0	0	0	0	0	0	0	0	0	0	0	0	0	0	0	0	0	0	0	0	0	0	0	0	0	0	0	0	0	0
Methylotenera	12		2	4	5	1	0	0	0	0	0	0	0	0	0	0	0	0	0	0	0	0	0	0	0	0	0	0	0	0	0	0	0	0	0	0	0	0	0	0	0	0	0	0	0	0	0	0
Psychrosphaera	12		0	0	0	0	0	11	0	0	0	0	0	0	0	0	0	0	0	0	0	0	1	0	0	0	0	0	0	0	0	0	0	0	0	0	0	0	0	0	0	0	0	0	0	0	0	0
Serpens	12		0	0	0	0	0	0	0	0	0	0	0	0	0	0	1	0	0	0	1	1	0	0	0	0	0	0	0	0	0	0	0	1	0	0	0	0	0	0	0	0	0	0	0	0	0	0
Dolosigranulum	11		0	0	0	0	0	0	0	0	0	0	0	0	0	0	3	0	0	0	0	0	0	0	0	0	0	0	0	0	0	0	0	0	0	0	0	0	2	0	0	0	0	0	0	0	6	0
Brevundimonas	11		0	0	0	0	0	0	0	0	0	0	0	0	0	7	0	0	0	0	0	0	0	0	0	0	0	0	0	0	0	2	0	0	0	0	0	0	0	1	0	0	0	1	0	0	0	0
Ochrobactrum	11		0	0	0	0	0	0	0	0	0	0	0	0	0	10	0	0	0	0	0	1	0	0	0	0	0	0	0	0	0	0	0	0	0	0	0	0	0	0	0	0	0	0	0	0	0	0
Ralstonia	11		0	0	0	0	0	0	0	0	0	0	0	0	0	0	0	0	0	0	0	0	0	0	0	0	0	0	0	0	0	0	0	0	0	0	0	0	0	0	0	0	0	0	0	0	0	0
Aquabacterium	11		0	0	0	0	0	0	0	0	0	0	0	0	0	0	0	0	0	0	5	0	0	0	0	0	3	0	0	0	0	0	0	0	0	0	0	0	0	0	2	1	0	0	0	0	0	0
unclassified	11		0	0	0	0	0	0	4	0	3	0	3	0	0	0	0	0	0	1	0	0	0	0	0	0	0	0	0	0	0	0	0	0	0	0	0	0	0	0	0	0	0	0	0	0	0	0
Actinomyces	10		0	0	0	0	0	0	0	0	0	0	0	0	0	1	0	0	0	0	0	0	0	0	0	0	0	0	0	0	0	2	0	0	0	0	0	0	0	0	0	0	0	0	0	0	0	7
unclassified	10		0	0	4	0	0	0	0	0	0	0	0	0	0	0	1	0	0	0	0	0	0	0	3	0	0	0	0	0	1	0	0	0	0	0	0	1	0	0	0	0	0	0	0	0	0	0
unclassified	10		0	0	0	0	0	0	0	0	0	0	0	0	0	1	0	1	0	0	2	0	0	0	0	0	0	0	0	0	0	0	0	0	0	0	0	0	0	0	0	0	0	0	0	0	0	2
Gramella	9		1	0	0	0	0	0	0	0	0	0	0	0	0	0	0	0	0	0	0	0	2	1	0	0	0	0	0	0	0	3	0	0	0	0	0	0	0	0	0	2	0	0	0	0	0	0
Bacillus	9		0	1	0	0	0	0	0	0	0	0	0	0	0	0	0	0	0	0	2	0	0	0	0	0	0	0	0	0	0	1	0	0	0	0	0	0	0	0	0	1	0	0	0	0	0	0
Peptoniphilus	9		0	0	0	0	0	0	0	0	0	0	0	0	0	0	0	0	0	0	0	0	0	0	0	0	0	0	0	0	0	0	0	0	0	0	0	0	0	0	0	0	0	0	0	0	5	0
Kordiimonas	9		0	0	2	0	0	0	0	0	0	0	0	0	0	0	0	0	0	0	0	0	0	0	2	0	0	2	0	0	0	0	0	0	0	0	0	3	0	0	0	0	0	0	0	0	0	0
Klebsiella	9		0	0	0	0	2	0	0	0	0	0	0	0	0	6	0	0	0	0	0	0	0	0	0	0	0	0	0	0	0	0	0	1	0	0	0	0	0	0	0	0	0	0	0	0	0	0
Kordia	8		0	0	0	0	0	0	0	0	7	0	1	0	0	0	0	0	0	0	0	0	0	0	0	0	0	0	0	0	0	0	0	0	0	0	0	0	0	0	0	0	0	0	0	0	0	0
Muricauda	8		0	0	0	0	0	0	0	0	0	7	0	1	0	0	0	0	0	0	0	0	0	0	0	0	0	0	0	0	0	0	0	0	0	0	0	0	0	0	0	0	0	0	0	0	0	0
Veillonella	8		0	0	0	0	0	0	0	1	0	0	0	0	0	1	0	1	0	0	2	0	0	0	0	0	0	0	0	0	0	2	0	0	0	0	0	0	0	0	0	0	0	0	0	0	0	1
unclassified	8		0	0	0	0	0	0	0	1	0	0	0	0	0	2	0	0	0	0	1	0	0	0	0	0	0	0	0	0	0	0	0	0	0	0	0	0	0	0	0	0	0	0	0	0	0	2
Devosia	8		0	0	0	0	0	0	0	0	0	0	0	0	0	0	0	0	0	0	8	0	0	0	0	0	0	0	0	0	0	0	0	0	0	0	0	0	0	0	0	0	0	0	0	0	0	0
Nisaea	8		0	0	6	0	0	0	0	0	0	0	0	0	0	0	0	0	0	0	0	0	1	0	1	0	0	0	0	0	0	0	0	0	0	0	0	0	0	0	0	0	0	0	0	0	0	0
unclassified	8		2	1	0	1	0	0	0	0	1	0	0	0	0	0	0	0	0	0	0	0	1	0	0	0	0	0	0	0	0	0	0	0	0	0	0	0	0	0	0	2	0	0	0	0	0	0
unclassified	7		0	0	0	0	0	0	0	0	0	0	0	0	0	0	0	0	0	0	0	1	1	1	0	0	0	0	0	0	1	0	0	0	0	0	0	0	0	0	1	2	0	0	0	0	0	0
unclassified	7		0	0	0	0	0	1	0	0	0	0	0	0	0	0	0	0	0	0	3	0	0	0	0	0	0	0	3	0	0	0	0	0	0	0	0	0	0	0	0	0	0	0	0	0	0	0
Ponticaulis	7		0	0	0	0	7	0	0	0	0	0	0	0	0	0	0	0	0	0	0	0	0	0	0	0	0	0	0	0	0	0	0	0	0	0	0	0	0	0	0	0	0	0	0	0	0	0
Burkholderia	7		0	0	0	0	0	0	0	0	0	0	0	0	0	0	0	7	0	0	0	0	0	0	0	0	0	0	0	0	0	0	0	0	0	0	0	0	0	0	0	0	0	0	0	0	0	0
Thauera	7		0	0	0	0	0	0	0	0	0	0	0	0	0	0	0	0	0	0	0	0	0	0	0	0	0	0	0	0	0	0	0	0	0	0	0	0	0	0	0	0	0	0	0	0	0	0
Pantoea	7		0	0	0	0	0	0	0	0	0	0	0	0	0	0	0	0	0	0	0	0	0	0	0	0	0	0	0	0	0	0	0	0	0	7	0	0	0	0	0	0	0	0	0	0	0	0
unclassified	7		0	0	0	0	0	0	0	1	0	0	0	0	0	0	0	0	0	0	0	0	0	0	0	0	1	0	0	0	0	1	0	0	0	0	0	0	0	0	1	0	0	0	0	3	0	0
unclassified	6		0	0	0	0	0	1	0	0	0	0	0	0	0	0	0	0	0	0	0	0	1	0	1	0	0	0	0	0	2	0	0	0	0	0	0	0	0	0	0	0	0	0	0	0	0	1
Leucobacter	6		0	0	0	0	2	0	0	0	0	0	0	0	0	0	0	0	0	0	3	0	0	0	0	0	0	0	1	0	0	0	0	0	0	0	0	0	0	0	0	0	0	0	0	0	0	0
Granulicatella	6		0	0	0	0	0	0	0	0	0	0	0	0	0	5	0	0	0	0	0	0	0	0	0	0	0	0	0	0	0	0	0	0	0	0	1	0	0	0	0	0	0	0	0	0	0	0
Megasphaera	6		0	0	0	0	0	0	0	0	0	0	0	0	0	0	0	0	0	0	0	0	0	0	0	0	0	0	0	0	0	0	0	0	0	0	0	0	0	0	0	0	0	0	0	0	0	6
Roseomonas	6		0	0	0	2	0	3	0	0	0	1	0	0	0	0	0	0	0	0	0	0	0	0	0	0	0	0	0	0	0	0	0	0	0	0	0	0	0	0	0	0	0	0	0	0	0	0
Novosphingobium	6		0	0	0	0	0	0	0	0	0	0	0	0	0	0	0	0	0	4	1	0	0	0	0	0	0	0	0	0	0	0	0	0	0	0	0	0	0	0	0	0	1	0	0	0	0	0
Amphritea	6		0	0	0	0	0	0	3	0	3	0	0	0	0	0	0	0	0	0	0	0	0	0	0	0	0	0	0	0	0	0	0	0	0	0	0	0	0	0	0	0	0	0	0	0	0	0
Arthrobacter	5		1	0	0	0	4	0	0	0	0	0	0	0	0	0	0	0	0	0	0	0	0	0	0	0	0	0	0	0	0	0	0	0	0	0	0	0	0	0	0	0	0	0	0	0	0	0
unclassified	5		0	0	0	0	0	0	0	0	0	0	0	0	0	0	3	0	0	0	0	0	0	0	1	0	0	0	0	0	0	0	0	0	0	0	0	0	0	1	0	0	0	0	0	0	0	0
Cloacibacterium	5		0	0	0	0	0	0	0	0	0	0	0	0	0	0	0	0	0	0	0	0	0	0	0	0	0	0	0	0	0	0	0	0	0	0	0	0	0	0	0	0	0	0	0	0	0	5
Hwanghaeicola	5		0	0	0	0	1	0	0	0	0	0	1	0	0	0	0	0	0	0	1	0	0	0	0	0	0	0	0	0	0	2	0	0	0	0	0	0	0	0	0	0	0	0	0	0	0	0
Arcobacter	5		0	0	0	0	0	0	0	0	0	0	0	0	0	0	0	0	0	0	0	0	0	0	0	0	0	0	0	0	0	0	0	0	0	0	0	0	0	0	0	0	0	0	0	5	0	0
Citrobacter	5		0	0	0	0	0	0	0	0	0	0	0	0	0	1	0	0	0	0	0	0	0	0	0	0	0	0	0	0	0	0	0	0	0	0	0	0	0	0	0	0	0	0	0	0	0	0
Oceaniserpentilla	5		0	0	0	0	0	0	0	0	0	0	0	0	3	1	0	0	0	0	0	0	0	0	0	0	0	0	0	0	0	0	0	0	0	0	0	0	0	0	1	0	0	0	0	0	0	0
unclassified	5		0	0	0	0	0	0	0	0	0	0	0	0	0	5	0	0	0	0	0	0	0	0	0	0	0	0	0	0	0	0	0	0	0	0	0	0	0	0	0	0	0	0	0	0	0	0
Hymenobacter	4		0	0	0	0	0	0	0	1	0	0	0	0	0	0	0	0	0	0	0	0	0	0	0	0	0	0	0	0	0	0	0	0	0	0	0	0	0	0	0	0	0	0	0	3	0	0
Rhodopirellula	4		0	0	0	0	0	0	0	0	0	0	0	0	0	1	0	0	0	1	0	0	2	0	0	0	0	0	0	0	0	0	0	0	0	0	0	0	0	0	0	0	0	0	0	0	0	0
Octadecabacter	4		0	0	0	0	0	0	0	0	0	0	0	0	0	0	0	0	0	0	0	0	0	0	3	0	0	0	0	0	0	0	1	0	0	0	0	0	0	0	0	0	0	0	0	0	0	0
Sneathiella	4		0	0	0	0	0	0	0	0	1	0	1	2	0	0	0	0	0	0	0	0	0	0	0	0	0	0	0	0	0	0	0	0	0	0	0	0	0	0	0	0	0	0	0	0	0	0
unclassified	4		0	0	0	0	0	0	0	0	0	0	0	0	0	0	0	0	0	0	0	0	0	0	0	0	0	0	0	0	0	0	0	0	0	0	0	0	0	0	0	1	0	0	0	0	0	3
unclassified	4		0	0	0	0	0	0	0	0	0	0	0	0	0	0	0	0	0	0	0	0	0	0	0	0	0	0	0	0	0	0	0	0	0	0	0	1	0	0	1	2	0	0	0	0	0	0
Rheinheimera	4		0	0	0	0	0	0	0	0	0	0	0	0	0	0	0	0	0	0	0	0	0	0	0	0	0	0	0	0	0	0	0	4	0	0	0	0	0	0	0	0	0	0	0	0	0	0
Buttiauxella	4		0	0	0	0	0	0	0	0	0	0	0	0	0	2	1	0	0	0	0	0	1	0	0	0	0	0	0	0	0	0	0	0	0	0	0	0	0	0	0	0	0	0	0	0	0	0
unclassified	4		0	0	0	0	0	0	0	0	0	0	0	0	0	0	0	0	0	0	0	0	2	0	0	0	0	0	0	0	0	0	0	0	0	0	0	0	0	0	0	0	0	0	0	0	1	0
Opitutus	4		0	0	0	0	0	0	0	0	0	0	0	0	0	0	0	0	0	0	4	0	0	0	0	0	0	0	0	0	0	0	0	0	0	0	0	0	0	0	0	0	0	0	0	0	0	0
unclassified	4		0	0	0	0	0	0	2	0	0	0	0	0	0	0	0	0	0	0	0	0	0	0	1	0	0	0	0	0	1	0	0	0	0	0	0	0	0	0	0	0	0	0	0	0	0	0
Roseibacillus	4		0	0	3	0	0	0	0	0	0	0	0	0	0	0	1	0	0	0	0	0	0	0	0	0	0	0	0	0	0	0	0	0	0	0	0	0	0	0	0	0	0	0	0	0	0	0
Brevibacterium	3		0	0	0	0	0	0	0	0	0	0	0	0	0	0	0	0	0	0	0	0	2	0	0	1	0	0	0	0	0	0	0	0	0	0	0	0	0	0	0	0	0	0	0	0	0	0
Cellulomonas	3		0	0	0	0	0	0	0	0	0	0	0	0	0	3	0	0	0	0	0	0	0	0	0	0	0	0	0	0	0	0	0	0	0	0	0	0	0	0	0	0	0	0	0	0	0	0
unclassified	3		0	0	0	0	0	0	0	0	0	0	0	0	0	0	0	0	0	0	0	0	0	0	0	0	0	0	0	1	0	1	0	0	0	0	0	0	0	0	0	0	0	0	0	0	0	0
Trichococcus	3		0	0	0	0	0	0	0	0	0	0	0	0	0	0	0	0	0	0	3	0	0	0	0	0	0	0	0	0	0	0	0	0	0	0	0	0	0	0	0	0	0	0	0	0	0	0
Lactobacillus	3		0	0	0	0	0	1	0	0	0	0	0	0	0	0	0	0	0	0	0	0	0	0	0	0	0	0	0	0	0	0	0	0	0	0	0	0	0	0	0	0	1	0	0	0	0	1
unclassified	3		0	0	0	0	0	1	0	0	0	0	0	0	0	0	0	0	0	0	0	1	0	0	0	0	0	0	0	0	0	0	0	0	0	0	0	0	0	0	0	1	0	0	0	0	0	0
Bosea	3		0	0	0	0	0	0	0	0	0	0	0	0	0	0	0	0	0	0	3	0	0	0	0	0	0	0	0	0	0	0	0	0	0	0	0	0	0	0	0	0	0	0	0	0	0	0
Sphingobium	3		0	0	0	0	0	0	0	0	0	0	0	0	0	3	0	0	0	0	0	0	0	0	0	0	0	0	0	0	0	0	0	0	0	0	0	0	0	0	0	0	0	0	0	0	0	0
Comamonas	3		0	0	0	0	0	0	0	0	0	0	0	0	0	0	0	0	0	0	0	0	0	0	0	0	0	0	0	0	0	0	0	0	0	0	0	0	0	0	0	0	0	0	0	0	3	0
Schlegelella	3		0	0	0	0	0	0	0	0	0	0	0	0	2	0	0	0	0	0	0	0	0	0	1	0	0	0	0	0	0	0	0	0	0	0	0	0	0	0	0	0	0	0	0	0	0	0
Vampirovibrio	3		0	0	0	0	0	0	0	0	0	0	0	0	0	0	0	0	0	0	3	0	0	0	0	0	0	0	0	0	0	0	0	0	0	0	0	0	0	0	0	0	0	0	0	0	0	0
Aliagarivorans	3		0	0	0	0	0	0	0	0	0	0	0	0	0	0	1	0	0	0	0	0	0	0	0	0	0	1	0	0	0	0	0	0	0	0	0	0	0	0	0	0	0	0	0	0	0	0
unclassified	2		0	0	0	0	0	2	0	0	0	0	0	0	0	0	0	0	0	0	0	0	0	0	0	0	0	0	0	0	0	0	0	0	0	0	0	0	0	0	0	0	0	0	0	0	0	0
unclassified	2		0	0	0	0	0	0	0	0	0	0	0	0	0	0	0	0	0	0	0	0	0	0	0	0	0	0	0	0	0	0	0	0	0	0	0	0	0	0	0	0	1	0	0	1	0	0
Brachybacterium	2		0	0	0	0	0	0	0	0	0	0	0	0	0	0	0	0	0	0	0	0	0	0	0	0	0	0	0	0	0	2	0	0	0	0	0	0	0	0	0	0	0	0	0	0	0	0
Ornithinibacter	2		0	0	0	0	0	0	0	0	0	0	0	0	0	2	0	0	0	0	0	0	0	0	0	0	0	0	0	0	0	0	0	0	0	0	0	0	0	0	0	0	0	0	0	0	0	0
unclassified	2		0	0	0	0	0	0	0	0	0	0	0	0	0	0	0	0	0	0	0	0	0	0	0	0	0	0	0	2	0	0	0	0	0	0	0	0	0	0	0	0	0	0	0	0	0	0
Rhodococcus	2		0	0	0	0	0	0	0	0	0	0	0	0	0	0	0	0	0	0	0	0	0	0	0	0	0	0	0	0	0	0	0	0	0	0	0	0	0	0	0	0	0	0	0	0	2	0
Prevotella	2		0	0	0	0	0	0	0	0	0	0	0	0	0	0	0	0	0	0	0	0	0	0	0	0	0	0	0	0	0	2	0	0	0	0	0	0	0	0	0	0	0	0	0	0	0	0
Formosa	2		0	0	0	0	0	0	0	0	0	2	0	0	0	0	0	0	0	0	0	0	0	0	0	0	0	0	0	0	0	0	0	0	0	0	0	0	0	0	0	0	0	0	0	0	0	0
Marixanthomonas	2		0	0	0	0	0	0	0	1	0	0	0	0	0	0	0	0	0	0	0	0	0	0	0	0	0	0	0	0	0	0	0	0	0	0	0	0	0	0	0	0	0	0	0	0	0	0
unclassified	2		0	0	0	0	0	0	0	0	0	0	0	0	0	0	0	0	0	0	2	0	0	0	0	0	0	0	0	0	0	0	0	0	0	0	0	0	0	0	0	0	0	0	0	0	0	0
Clostridium_sensu_stricto	2		0	0	0	0	1	0	0	0	0	0	0	0	0	0	0	0	0	0	1	0	0	0	0	0	0	0	0	0	0	0	0	0	0	0	0	0	0	0	0	0	0	0	0	0	0	0
Anaerococcus	2		0	0	0	0	0	0	0	0	0	0	0	0	0	1	0	0	0	0	0	0	0	0	0	0	0	0	0	0	0	0	0	1	0	0	0	0	0	0	0	0	0	0	0	0	0	0
Desulfotomaculum	2		0	0	0	0	0	0	0	0	0	0	0	0	0	0	0	0	0	0	0	0	0	0	0	0	0	0	0	0	0	0	0	0	0	0	0	0	0	0	0	2	0	0	0	0	0	0
Faecalibacterium	2		0	0	1	0	0	0	0	1	0	0	0	0	0	0	0	0	0	0	0	0	0	0	0	0	0	0	0	0	0	0	0	0	0	0	0	0	0	0	0	0	0	0	0	0	0	0
unclassified	2		0	0	0	0	0	0	0	0	0	0	0	0	0	0	0	0	0	0	2	0	0	0	0	0	0	0	0	0	0	0	0	0	0	0	0	0	0	0	0	0	0	0	0	0	0	0
Leptotrichia	2		0	0	0	0	0	0	0	0	0	0	0	0	0	0	0	0	0	0	0	0	0	0	0	0	0	0	0	0	0	0	0	0	0	0	0	0	0	0	0	0	0	0	0	0	0	2
Nitrospira	2		0	0	0	0	0	0	0	0	0	0	0	0	0	0	0	0	0	0	2	0	0	0	0	0	0	0	0	0	0	0	0	0	0	0	0	0	0	0	0	0	0	0	0	0	0	0
Planctomyces	2		0	0	1	0	0	0	0	0	0	0	0	0	0	0	0	0	0	0	0	0	0	0	0	0	0	0	0	0	1	0	0	0	0	0	0	0	0	0	0	0	0	0	0	0	0	0
Henriciella	2		0	0	0	0	0	0	0	0	0	0	0	0	0	0	0	0	0	0	0	0	0	0	0	0	0	1	0	0	0	0	0	0	0	0	0	0	0	0	0	0	0	0	1	0	0	0
Maricaulis	2		0	0	1	0	0	0	0	0	0	0	0	0	0	0	0	0	0	0	0	0	0	0	0	0	0	0	0	0	0	0	0	0	0	0	0	1	0	0	0	0	0	0	0	0	0	0
unclassified	2		0	0	0	0	0	0	0	0	0	0	0	0	0	0	0	0	0	0	1	0	0	0	0	0	0	0	0	0	0	0	0	0	0	0	0	0	0	0	0	0	0	0	0	0	0	0
Antarctobacter	2		0	0	0	0	0	0	0	0	0	0	0	0	0	0	0	0	0	0	0	0	0	0	0	0	0	0	0	0	0	0	0	0	0	2	0	0	0	0	0	0	0	0	0	0	0	0
Gemmobacter	2		0	0	0	0	0	0	0	0	0	0	0	0	0	0	0	0	0	0	0	0	0	0	0	0	0	0	0	2	0	0	0	0	0	0	0	0	0	0	0	0	0	0	0	0	0	0
Pseudoruegeria	2		0	0	0	0	0	0	0	0	0	0	0	0	0	0	0	0	0	0	0	0	0	0	0	0	0	0	0	0	0	0	0	0	0	1	0	1	0	0	0	0	0	0	0	0	0	0
unclassified	2		0	0	0	0	0	0	0	0	0	0	0	0	0	0	0	0	0	0	0	0	0	0	0	0	0	0	0	0	0	0	0	0	0	0	0	0	0	0	0	0	0	0	0	2	0	0
Hydrogenophaga	2		0	0	2	0	0	0	0	0	0	0	0	0	0	0	0	0	0	0	0	0	0	0	0	0	0	0	0	0	0	0	0	0	0	0	0	0	0	0	0	0	0	0	0	0	0	0
unclassified	2		0	0	0	0	0	0	0	0	0	0	0	0	0	0	0	0	0	0	0	0	0	0	0	0	0	0	0	0	0	0	0	0	0	0	0	0	0	0	0	0	0	0	0	0	0	0
Celerinatantimonas	2		0	0	0	0	0	0	0	1	0	0	0	0	0	0	0	0	0	0	0	0	0	0	0	0	0	0	0	0	1	0	0	0	0	0	0	0	0	0	0	0	0	0	0	0	0	0
unclassified	2		0	0	0	0	0	0	0	0	0	0	0	1	0	0	0	0	0	0	0	0	0	0	0	1	0	0	0	0	0	0	0	0	0	0	0	0	0	0	0	0	0	0	0	0	0	0
Photobacterium	2		0	0	0	0	0	0	0	0	0	0	0	0	0	0	2	0	0	0	0	0	0	0	0	0	0	0	0	0	0	0	0	0	0	0	0	0	0	0	0	0	0	0	0	0	0	0
Lysobacter	2		0	0	0	0	0	0	0	0	0	0	0	0	0	0	0	0	0	0	0	0	0	0	0	0	0	0	0	0	1	0	0	0	0	0	0	1	0	0	0	0	0	0	0	0	0	0
unclassified	1		0	0	0	0	0	0	0	0	0	0	0	0	0	0	0	0	0	0	1	0	0	0	0	0	0	0	0	0	0	0	0	0	0	0	0	0	0	0	0	0	0	0	0	0	0	0
Ilumatobacter	1		0	0	0	0	0	0	0	0	0	0	0	0	0	0	0	0	0	0	0	1	0	0	0	0	0	0	0	0	0	0	0	0	0	0	0	0	0	0	0	0	0	0	0	0	0	0
Varibaculum	1		0	0	0	0	0	0	0	0	0	0	0	0	0	0	0	0	0	0	0	0	0	0	0	0	0	0	0	0	0	0	0	0	0	0	0	0	0	0	0	0	0	0	0	0	0	0
unclassified	1		0	0	0	0	0	0	0	0	0	0	0	0	0	1	0	0	0	0	0	0	0	0	0	0	0	0	0	0	0	0	0	0	0	0	0	0	0	0	0	0	0	0	0	0	0	0
Dietzia	1		0	0	1	0	0	0	0	0	0	0	0	0	0	0	0	0	0	0	0	0	0	0	0	0	0	0	0	0	0	0	0	0	0	0	0	0	0	0	0	0	0	0	0	0	0	0
Plantibacter	1		0	0	0	0	0	0	0	0	0	0	0	0	0	0	0	0	0	0	0	0	0	0	1	0	0	0	0	0	0	0	0	0	0	0	0	0	0	0	0	0	0	0	0	0	0	0
unclassified	1		0	0	0	0	0	0	0	0	0	0	0	0	0	0	0	0	0	0	0	0	0	0	0	0	0	0	0	0	0	0	0	1	0	0	0	0	0	0	0	0	0	0	0	0	0	0
Nakamurella	1		0	0	0	1	0	0	0	0	0	0	0	0	0	0	0	0	0	0	0	0	0	0	0	0	0	0	0	0	0	0	0	0	0	0	0	0	0	0	0	0	0	0	0	0	0	0
unclassified	1		0	0	0	0	0	0	0	0	0	0	0	0	0	0	0	0	0	0	0	0	0	0	0	0	0	0	0	0	0	0	0	0	0	0	0	1	0	0	0	0	0	0	0	0	0	0
Conexibacter	1		0	1	0	0	0	0	0	0	0	0	0	0	0	0	0	0	0	0	0	0	0	0	0	0	0	0	0	0	0	0	0	0	0	0	0	0	0	0	0	0	0	0	0	0	0	0
unclassified	1		0	0	0	0	0	0	0	0	0	0	0	0	0	0	1	0	0	0	0	0	0	0	0	0	0	0	0	0	0	0	0	0	0	0	0	0	0	0	0	0	0	0	0	0	0	0
unclassified	1		0	0	0	0	0	0	0	1	0	0	0	0	0	0	0	0	0	0	0	0	0	0	0	0	0	0	0	0	0	0	0	0	0	0	0	0	0	0	0	0	0	0	0	0	0	0
unclassified	1		0	0	0	0	0	0	0	1	0	0	0	0	0	0	0	0	0	0	0	0	0	0	0	0	0	0	0	0	0	0	0	0	0	0	0	0	0	0	0	0	0	0	0	0	0	0
Crocinitomix	1		0	0	0	0	0	0	0	0	0	0	0	0	0	0	0	1	0	0	0	0	0	0	0	0	0	0	0	0	0	0	0	0	0	0	0	0	0	0	0	0	0	0	0	0	0	0
Aquimarina	1		0	0	0	0	0	0	0	0	0	0	0	0	0	0	1	0	0	0	0	0	0	0	0	0	0	0	0	0	0	0	0	0	0	0	0	0	0	0	0	0	0	0	0	0	0	0
Capnocytophaga	1		0	0	0	0	0	0	0	0	0	0	0	0	0	0	0	0	0	0	0	0	0	0	0	0	0	0	0	0	0	1	0	0	0	0	0	0	0	0	0	0	0	0	0	0	0	0
Psychroserpens	1		0	0	0	0	0	0	0	0	0	0	0	0	0	1	0	0	0	0	0	0	0	0	0	0	0	0	0	0	0	0	0	0	0	0	0	0	0	0	0	0	0	0	0	0	0	0
Zobellia	1		0	0	0	0	0	0	0	0	0	1	0	0	0	0	0	0	0	0	0	0	0	0	0	0	0	0	0	0	0	0	0	0	0	0	0	0	0	0	0	0	0	0	0	0	0	0
Flavisolibacter	1		0	0	0	0	0	0	0	0	0	0	0	0	0	0	0	0	0	0	0	0	0	0	0	0	0	0	0	0	0	0	0	0	0	0	0	0	0	0	0	0	0	0	0	0	1	0
Thermus	1		0	0	0	0	0	0	0	0	0	0	0	0	0	0	0	0	0	0	0	0	0	0	0	0	0	0	0	0	0	0	0	0	0	0	0	0	0	0	0	0	0	0	0	0	0	0
unclassified	1		0	0	0	0	0	0	0	0	0	0	0	0	0	0	0	0	0	0	0	0	0	0	0	0	0	0	0	0	0	0	0	0	0	0	0	0	0	0	0	0	0	0	0	0	1	0
unclassified	1		0	1	0	0	0	0	0	0	0	0	0	0	0	0	0	0	0	0	0	0	0	0	0	0	0	0	0	0	0	0	0	0	0	0	0	0	0	0	0	0	0	0	0	0	0	0
Gemella	1		0	0	0	0	0	0	0	0	0	0	0	0	0	1	0	0	0	0	0	0	0	0	0	0	0	0	0	0	0	0	0	0	0	0	0	0	0	0	0	0	0	0	0	0	0	0
Brochothrix	1		0	0	0	0	0	0	0	0	0	0	0	0	0	0	0	0	0	0	0	1	0	0	0	0	0	0	0	0	0	0	0	0	0	0	0	0	0	0	0	0	0	0	0	0	0	0
unclassified	1		0	0	0	0	0	0	0	0	0	0	0	0	0	0	0	0	0	0	0	0	0	0	0	0	0	0	0	0	0	0	0	0	0	0	0	0	0	0	0	1	0	0	0	0	0	0
unclassified	1		0	0	0	0	0	0	0	0	0	0	0	0	0	1	0	0	0	0	0	0	0	0	0	0	0	0	0	0	0	0	0	0	0	0	0	0	0	0	0	0	0	0	0	0	0	0
unclassified	1		0	0	0	0	0	0	0	0	0	0	0	0	0	0	0	0	0	0	0	0	0	1	0	0	0	0	0	0	0	0	0	0	0	0	0	0	0	0	0	0	0	0	0	0	0	0
unclassified	1		0	0	0	0	0	0	0	0	0	0	0	0	0	0	0	0	0	0	0	0	0	0	0	0	0	0	0	0	0	0	0	0	0	0	0	0	0	0	1	0	0	0	0	0	0	0
unclassified	1		0	0	0	0	1	0	0	0	0	0	0	0	0	0	0	0	0	0	0	0	0	0	0	0	0	0	0	0	0	0	0	0	0	0	0	0	0	0	0	0	0	0	0	0	0	0
Eubacterium	1		0	0	0	0	0	0	0	0	0	0	0	0	0	0	0	0	0	0	1	0	0	0	0	0	0	0	0	0	0	0	0	0	0	0	0	0	0	0	0	0	0	0	0	0	0	0
Dethiosulfatibacter	1		0	0	0	0	0	0	0	0	0	0	0	0	0	0	0	0	0	0	0	0	0	0	0	0	0	0	0	0	0	0	0	0	0	0	0	1	0	0	0	0	0	0	0	0	0	0
Clostridium_XI	1		0	0	0	0	0	0	0	0	0	0	0	0	0	0	0	0	0	0	0	0	0	0	0	0	0	0	0	0	0	0	0	0	0	0	0	0	0	0	1	0	0	0	0	0	0	0
Peptostreptococcus	1		0	1	0	0	0	0	0	0	0	0	0	0	0	0	0	0	0	0	0	0	0	0	0	0	0	0	0	0	0	0	0	0	0	0	0	0	0	0	0	0	0	0	0	0	0	0
Thermoanaerobacter	1		0	0	0	0	0	0	0	0	0	0	0	0	0	0	0	0	0	0	0	0	0	0	0	0	0	0	0	0	0	0	0	0	0	0	0	0	0	0	0	1	0	0	0	0	0	0
unclassified	1		0	0	0	0	0	0	0	0	0	0	0	0	0	0	0	0	0	0	0	0	0	0	0	0	0	0	0	0	0	0	0	1	0	0	0	0	0	0	0	0	0	0	0	0	0	0
Anaeroglobus	1		0	0	0	0	0	0	0	0	0	0	0	0	0	0	0	0	0	0	0	0	0	0	0	0	0	0	0	0	0	0	0	0	0	0	0	0	0	0	0	1	0	0	0	0	0	0
Dialister	1		0	0	0	0	0	0	0	0	0	0	0	0	0	0	0	0	0	0	0	0	0	0	0	0	0	0	0	0	0	0	0	0	0	0	0	0	0	0	0	0	0	0	0	0	0	1
Fusobacterium	1		0	0	0	0	0	0	0	0	0	0	0	0	0	0	0	0	0	0	0	0	0	0	0	0	1	0	0	0	0	0	0	0	0	0	0	0	0	0	0	0	0	0	0	0	0	0
Gemmatimonas	1		0	0	0	0	0	0	0	0	0	0	0	0	0	0	0	0	0	0	0	0	0	0	0	0	0	0	0	0	0	0	0	0	0	0	1	0	0	0	0	0	0	0	0	0	0	0
unclassified	1		0	0	0	0	0	0	0	0	0	0	0	0	0	0	0	0	0	0	0	0	0	0	1	0	0	0	0	0	0	0	0	0	0	0	0	0	0	0	0	0	0	0	0	0	0	0
unclassified	1		0	0	0	0	0	0	0	0	0	0	0	0	0	1	0	0	0	0	0	0	0	0	0	0	0	0	0	0	0	0	0	0	0	0	0	0	0	0	0	0	0	0	0	0	0	0
Rhizobium	1		0	0	0	0	0	1	0	0	0	0	0	0	0	0	0	0	0	0	0	0	0	0	0	0	0	0	0	0	0	0	0	0	0	0	0	0	0	0	0	0	0	0	0	0	0	0
unclassified	1		0	0	0	0	0	0	0	0	0	0	0	0	0	0	0	0	0	0	0	0	0	0	0	0	0	1	0	0	0	0	0	0	0	0	0	0	0	0	0	0	0	0	0	0	0	0
Citreimonas	1		0	0	0	0	0	0	0	0	0	0	0	0	0	0	0	0	0	0	0	0	0	0	0	0	0	0	0	0	0	0	0	0	0	0	0	0	0	0	0	0	0	1	0	0	0	0
Donghicola	1		0	0	0	0	0	0	0	0	0	0	0	0	0	0	0	0	0	0	1	0	0	0	0	0	0	0	0	0	0	0	0	0	0	0	0	0	0	0	0	0	0	0	0	0	0	0
Labrenzia	1		0	0	0	0	0	0	0	0	0	0	0	0	0	0	0	0	0	0	0	0	0	0	0	0	0	0	0	0	0	0	0	1	0	0	0	0	0	0	0	0	0	0	0	0	0	0
Rubellimicrobium	1		0	0	0	0	0	0	0	0	0	0	0	0	0	0	0	0	1	0	0	0	0	0	0	0	0	0	0	0	0	0	0	0	0	0	0	0	0	0	0	0	0	0	0	0	0	0
Vadicella	1		0	0	0	0	0	0	0	0	0	0	0	0	0	0	0	0	0	0	0	0	0	0	0	0	0	0	0	0	0	0	0	0	0	0	0	0	0	0	0	0	0	0	1	0	0	0
Azospirillum	1		0	0	0	0	0	0	0	0	0	0	0	0	1	0	0	0	0	0	0	0	0	0	0	0	0	0	0	0	0	0	0	0	0	0	0	0	0	0	0	0	0	0	0	0	0	0
Magnetospira	1		0	0	0	0	0	0	0	0	0	0	0	0	1	0	0	0	0	0	0	0	0	0	0	0	0	0	0	0	0	0	0	0	0	0	0	0	0	0	0	0	0	0	0	0	0	0
Acidovorax	1		0	1	0	0	0	0	0	0	0	0	0	0	0	0	0	0	0	0	0	0	0	0	0	0	0	0	0	0	0	0	0	0	0	0	0	0	0	0	0	0	0	0	0	0	0	0
Kingella	1		0	0	0	0	0	0	0	0	0	0	0	0	0	0	0	0	0	0	0	0	0	0	0	0	0	0	0	0	0	0	0	0	0	0	0	0	0	0	1	0	0	0	0	0	0	0
Smithella	1		0	0	0	0	0	0	0	0	0	0	0	0	0	0	0	0	0	0	0	0	0	0	0	0	0	0	1	0	0	0	0	0	0	0	0	0	0	0	0	0	0	0	0	0	0	0
unclassified	1		0	0	0	0	0	0	0	0	0	0	0	0	0	0	0	0	0	0	0	0	0	0	0	0	0	0	0	0	0	0	0	0	0	0	0	0	1	0	0	0	0	0	0	0	0	0
Haliea	1		0	0	0	0	0	0	0	0	0	0	0	0	0	0	0	0	0	0	0	0	0	0	0	0	0	1	0	0	0	0	0	0	0	0	0	0	0	0	0	0	0	0	0	0	0	0
Ferrimonas	1		0	0	0	0	0	0	0	0	0	0	0	0	1	0	0	0	0	0	0	0	0	0	0	0	0	0	0	0	0	0	0	0	0	0	0	0	0	0	0	0	0	0	0	0	0	0
unclassified	1		0	0	0	0	0	0	1	0	0	0	0	0	0	0	0	0	0	0	0	0	0	0	0	0	0	0	0	0	0	0	0	0	0	0	0	0	0	0	0	0	0	0	0	0	0	0
unclassified	1		0	0	0	0	0	0	0	0	0	0	0	0	0	0	0	0	0	0	0	0	0	1	0	0	0	0	0	0	0	0	0	0	0	0	0	0	0	0	0	0	0	0	0	0	0	0
Serratia	1		0	0	0	0	0	0	0	0	0	0	0	0	0	0	0	0	0	0	0	0	0	0	0	0	0	0	0	0	0	1	0	0	0	0	0	0	0	0	0	0	0	0	0	0	0	0
Yersinia	1		0	0	0	0	0	0	0	0	0	0	0	0	0	0	0	0	0	0	0	0	0	0	0	0	0	0	0	0	0	1	0	0	0	0	0	0	0	0	0	0	0	0	0	0	0	0
unclassified	1		0	0	1	0	0	0	0	0	0	0	0	0	0	0	0	0	0	0	0	0	0	0	0	0	0	0	0	0	0	0	0	0	0	0	0	0	0	0	0	0	0	0	0	0	0	0
unclassified	1		0	0	0	0	0	0	0	0	0	0	0	0	0	0	0	0	0	0	0	0	0	0	0	0	0	0	0	0	0	0	0	0	0	0	0	0	0	0	0	0	0	0	0	0	0	0
unclassified	1		0	0	0	0	0	0	0	0	0	0	0	0	0	0	0	0	0	0	0	0	0	0	0	0	0	0	0	0	0	0	0	0	0	0	0	0	0	0	0	0	0	0	0	0	0	1
Chromohalobacter	1		0	0	0	0	0	0	0	0	0	0	0	0	0	0	0	0	0	0	0	0	0	0	1	0	0	0	0	0	0	0	0	0	0	0	0	0	0	0	0	0	0	0	0	0	0	0
Oleiphilus	1		0	0	0	0	0	0	0	0	0	0	0	0	0	0	0	0	0	0	0	0	0	0	0	0	0	0	0	0	0	0	0	0	0	0	0	0	0	0	1	0	0	0	0	0	0	0
unclassified	1		0	0	0	0	0	0	0	0	0	0	0	0	0	0	0	0	0	0	0	0	0	0	0	0	0	0	1	0	0	0	0	0	0	0	0	0	0	0	0	0	0	0	0	0	0	0
unclassified	1		0	0	1	0	0	0	0	0	0	0	0	0	0	0	0	0	0	0	0	0	0	0	0	0	0	0	0	0	0	0	0	0	0	0	0	0	0	0	0	0	0	0	0	0	0	0
unclassified	1		0	0	0	0	0	0	0	0	0	0	0	0	0	0	0	0	0	0	0	0	0	0	0	0	0	0	1	0	0	0	0	0	0	0	0	0	0	0	0	0	0	0	0	0	0	0
Rubritalea	1		0	0	1	0	0	0	0	0	0	0	0	0	0	0	0	0	0	0	0	0	0	0	0	0	0	0	0	0	0	0	0	0	0	0	0	0	0	0	0	0	0	0	0	0	0	0
Luteolibacter	1		0	0	0	0	0	0	0	0	0	0	0	0	0	0	0	0	0	0	0	0	0	0	0	0	0	0	0	0	0	1	0	0	0	0	0	0	0	0	0	0	0	0	0	0	0	0

## Sheet: Rel_Genus
		Time	0	1	2.5	4	6	6	1	1	2.5	2.5	4	6	1	1	2.5	2.5	4	4	6	6	1	1	2.5	2.5	4	4	6	6	1	1	2.5	2.5	4	4	6	6	1	1	2.5	2.5	4	6	6	2.5	2.5	4
taxon	total	Treatment	SW	SW					SW+N						SW+D								WAF								CEWAF								CEWAF+N							MOS	MOS	MOS
Sulfitobacter	452045		0.281882	0.292095	0.310486	0.707125	0.805331	0.594417	0.00452085	0.0116848	0.0031644	0.014925	0.00219638	0.00350605	0.0157613	0.189328	0.120443	0.0712939	0.076446	0.187587	0.151691	0.126708	0.00834115	0.00969913	0.0543221	0.00770828	0.00933157	0.0144986	0.0187792	0.0802918	0.0482683	0.0330597	0.0547978	0.332689	0.437793	0.171912	0.503699	0.0793916	0.0347772	0.0533918	0.0369233	0.0306693	0.0353831	0.0543042	0.05511	0.0112053	0.014496	0.00407187
Pseudoalteromonas	414882		0.104574	0.0939587	0.149482	0.0522918	0.00780954	0.108113	0.0301664	0.0276746	0.017252	0.00508556	0.0166418	0.0156048	0.222045	0.230051	0.358101	0.475206	0.193943	0.406911	0.331603	0.44276	0.261506	0.0954855	0.106603	0.0365522	0.00929186	0.0464765	0.0435328	0.0178799	0.12927	0.131717	0.0346871	0.0257506	0.0161144	0.0349599	0.00683165	0.0156994	0.259363	0.0232737	0.128163	0.138755	0.00594301	0.00193802	0.00159889	0.270614	0.176243	0.0436549
Alteromonas	347422		0.0274924	0.0267977	0.0481117	0.00240994	0.000553307	0.00136702	0.5995	0.348889	0.213891	0.257889	0.243967	0.0798919	0.213532	0.149802	0.357608	0.234187	0.198355	0.14662	0.261715	0.198958	0.0214505	0.0054327	0.0113335	0.00770828	0.0012045	0.00519481	0.00133426	0.00167834	0.0196575	0.0231469	0.0755045	0.00751556	0.0043173	0.0083238	0.00172917	0.00190471	0.15799	0.0114072	0.02606	0.0199941	0.000977771	0.00450887	0.00624081	0.254694	0.24004	0.00286231
Vibrio	324418		0.00048646	0.000277697	0.00118769	3.16058e-05	0.00012647	1.68768e-05	0.00151478	0.00283842	0.00107508	0.00277617	0.000535015	0.000258643	0.0514566	0.0880693	0.00654754	0.00726004	0.000155695	0.000873328	1.20706e-05	0.00593014	0.117085	0.0299241	0.280062	0.00677217	0.00303111	0.0204599	0.00207109	0.00575111	0.661153	0.473653	0.0505747	0.420276	0.186248	0.24974	0.0161295	0.00571412	0.442968	0.0555844	0.403224	0.430096	0.00233748	0.00759389	0.00479666	0.0204096	0.0167862	0.00813451
unclassified	304436		0.00420125	0.00483192	0.0167735	0.00577596	0.014465	0.188463	0.0515612	0.0225891	0.0327799	0.0340634	0.0453918	0.126448	0.0110558	0.116099	0.0357381	0.0278457	0.0194099	0.0428923	0.0286918	0.0357914	0.047425	0.0731347	0.0615555	0.181986	0.176241	0.159038	0.449587	0.188511	0.0132499	0.0210345	0.251733	0.0606005	0.0867528	0.116143	0.156901	0.184555	0.0194926	0.463815	0.0430324	0.0213611	0.340921	0.614551	0.759548	0.00934352	0.0136152	0.00797754
Halomonas	280877		0.000663355	0.000333236	0.00048966	0.000252846	0.000221323	0.000742578	0.000305304	0.00080422	0.00114608	0.000331667	0.00064765	0.000574762	0.000258882	0.00117022	0.000773436	0.00393796	0.0028025	0.021079	0.00108635	0.00319315	0.395299	0.671824	0.3351	0.678066	0.651026	0.588631	0.406592	0.464408	0.000335283	0.00220144	0.000425713	0.000823874	0.000498655	0.00304339	0.00490405	0.484228	0.000366504	0.00151109	0.00101624	0.00101978	0.000183332	0.00338165	0.00332671	0.000434987	0.00168617	0.00166199
Colwellia	139281		0.336616	0.333722	0.245465	0.0059735	0.00012647	0.00177206	0.2081	0.0481113	0.0749414	0.0148513	0.124095	0.155933	0.216075	0.109808	0.00650753	0.00964894	0.00368477	0.00234211	0.0022572	0.0134568	0.0274525	0.0107325	0.00447612	0.00446115	0.000502978	0.00102193	0.000139401	0.000581825	0.00357635	0.00262137	0.000902512	0.00303003	0.000144347	0.00130059	5.66942e-05	0.00072148	0.00153389	0.000148146	0.00234786	0.00282066	7.63884e-05	7.9103e-05	2.57885e-05	0.000173995	0.000427834	0.000138499
Alcanivorax	105563		0.00350841	0.00472085	0.000604261	0.000418777	0.000537498	0.00187332	0.00145607	0.0689264	0.000344838	0.00157235	0.00166136	0.000632238	0.00528424	0.0107935	0.00772103	0.00679345	0.0792226	0.0143901	0.00121913	0.00559679	0.0153328	0.016741	0.00997279	0.0125351	0.0272667	0.0158825	0.0063726	0.00962249	0.0022228	0.0362665	0.241158	0.00243501	0.0135424	0.010899	0.00110554	0.00831145	0.00491387	0.00191108	0.0607406	0.0445664	0.186693	0.000593272	0.00479666	0.334209	0.425041	0.0267765
Neptuniibacter	103896		0.00036853	0.000124964	2.08366e-05	7.11131e-05	0	0.00158642	0.0017144	0.0064101	0.505401	0.276254	0.308113	0.277524	0.000197969	0.00242304	0.0255367	0.0510629	0.00604614	0.00563693	0.0067716	0.0425636	0.000102819	0.000177153	1.79045e-05	0.0116282	0.000304434	0	0.00177238	0.000358046	1.24179e-05	3.81752e-05	0.0040017	0.00498902	0	0.000130059	0.000226777	0	0	0.000118517	0.000478916	0.000119336	4.5833e-05	1.97757e-05	0	0.00167035	0.000704668	0.00125572
unclassified	98610		0.190265	0.189792	0.175194	0.16691	0.114645	0.00749329	0.0500581	0.0208861	0.00797184	0.0109696	0.0072931	0.00569015	0.012807	0.00510766	0.010028	0.00675613	0.0176454	0.00855464	0.00620428	0.00596523	0.0433894	0.0224542	0.0151651	0.0203311	0.0112641	0.0328933	0.00912078	0.00763085	0.00176334	0.00262137	0.00182205	0.000851337	0.00135162	0.00122256	0.000283471	0.00692621	0.00578262	0.000429623	0.00304871	0.00404656	0.000305553	0.000197757	0.000128942	0.00434987	0.00485718	0.00797754
Thalassospira	86937		0.000515943	0.000513739	0.0121894	0.00185684	0.00543822	0.043002	0.000199622	0.000118268	0.00202846	0.00465562	0.00380142	0.00385091	0.000928929	0.000853571	0.0361648	0.0550008	0.0532475	0.0796713	0.167443	0.0564942	3.85569e-05	8.85766e-05	0.0147533	0.000570442	0.000529451	0.00249095	0.007209	0.0125764	0.00363844	0.0113253	0.0421797	0.0121018	0.0212716	0.0398242	0.0255974	0.0111396	0.00350215	0.0194219	0.0113421	0.00834265	0.12572	0.0240078	0.0352271	0.0198528	0.0263244	0.13753
Psychrobacter	54815		0.000294824	0.000527624	0.00112518	0.000213339	0.000173897	1.68768e-05	8.21972e-05	0.00080422	0.00163291	0.00275161	0.000957396	0.000344857	0.000380709	0.00882483	0.00110681	0.000746533	0.000544931	0.000674844	0.000374188	0.000631612	5.14093e-05	0.000147628	0.000662465	0.000175521	0.000277962	6.38706e-05	0.00119486	0.000111889	0.000136597	0.000585353	0.000323542	0.000402783	0.000236205	0.000208095	0.000708677	0.000115437	0.000366504	0.000577769	0.000350426	0.000379704	0.000473608	0.000731702	0.00206308	0.000695979	0.000805335	0.484414
Cycloclasticus	52846		0.00526261	0.00558171	0.000312549	5.53102e-05	9.48527e-05	0.000759455	0.000563638	0.240438	9.12807e-05	0.000675618	0.00506857	0.0441992	0.0012335	0.00633295	0.000506734	0.00811855	0.155565	0.0244135	0.000700094	0.00821096	0.0008354	0.0133455	0.00016114	0.000833723	0.0285506	0.00400255	0.000298716	0.00617629	0.000968595	0.0421963	8.51426e-05	0.00338704	0.0226757	0.015425	0.000850412	0.00545439	0.000760157	0.00136294	0.0499241	0.0604489	0.00481247	0.000257085	2.57885e-05	0.00869974	0.0143702	0.0159551
Hyphomonas	44016		0.00558692	0.00734508	0.00606345	0.0311791	0.0293569	0.03507	0.00014091	7.09606e-05	0.00150106	0.00848821	0.00146425	0.001207	9.13701e-05	0.000426786	0.000520069	0.00033594	0.000493033	0.00210393	0.00129155	0.000701791	0.000938219	0.000841477	0.0121571	0.00566054	0.00909332	0.0522887	0.0247137	0.0297178	2.48358e-05	3.81752e-05	0.0628352	0.00255401	0.0108786	0.00270523	0.037078	0.0276471	0	0.0134368	0.00414671	5.42435e-05	0.167734	0.0543437	0.0581272	0.00497625	0.00573801	0.00050783
Mesonia	43428		8.84473e-05	4.16545e-05	2.08366e-05	0	0.000158088	0.000135014	2.34849e-05	0	0.000699818	3.68519e-05	0.00022527	0.000344857	0	5.50691e-05	8.00107e-05	5.599e-05	2.59491e-05	3.96967e-05	7.24235e-05	0.000859694	1.28523e-05	4.42883e-05	7.16178e-05	0.000102387	3.97088e-05	0.000361933	0.00354476	0.000693714	1.24179e-05	7.63504e-05	0.0992763	2.74625e-05	5.249e-05	5.20237e-05	0.0015024	0.000519466	0.000190039	0.30644	0.00376124	3.25461e-05	0.0406539	0.198786	0.028651	0.0231587	0.013892	0.00267765
Cobetia	41998		8.84473e-05	4.16545e-05	5.20915e-05	7.90145e-05	0.00012647	3.37536e-05	0.000328789	0.000851527	0.0354575	0.00224796	0.00430828	0.00209788	4.5685e-05	0.000275346	0.00120016	0.00238891	0.000311389	0.00023818	0.00165367	0.00212292	0.000154228	4.42883e-05	0.00386736	0.000570442	0.000225017	0.000106451	0.00123469	0.00335668	0.00146531	0.00577718	0.0531801	0.00647199	0.00639066	0.00632088	0.0106868	0.00334767	0.00499532	0.00788136	0.00754585	0.00529416	0.0625315	0.0100461	0.0133584	0.0067162	0.00739902	0.216003
Oceanicola	35614		0	2.77697e-05	2.08366e-05	3.95073e-05	6.32351e-05	0.000101261	3.52274e-05	0.000165575	0.000294127	0.0439274	0.00104187	0.00143691	0	0.000220276	1.33351e-05	0	0.000259491	0.00011909	0.0014364	3.50896e-05	0	0.000324781	0.0111187	0.000351041	0.000529451	0.00102193	0.00177238	0.0968291	0.00070782	0.000407202	0.00134525	0.0275632	0.0776852	0.227474	0.115769	0.100055	0.000502247	0.00459252	0.000385469	0.000358007	0.00224582	0.00353986	0.0087423	0.000539384	0.000100667	0.000461663
unclassified	34738		0.00148886	0.00143014	0.00259416	0.00221241	0.00165992	0.00197458	0.000105682	0.00106441	0.0353763	0.200192	0.16042	0.198207	4.5685e-05	0.000123906	0.00057341	0.000802523	0.00254301	0.000535906	0.00558868	0.00107023	2.57046e-05	0.000191916	0.000179045	0.000234028	0.000913302	0.000106451	0.00063726	0.000335668	4.96715e-05	0.000509003	0.000357599	0.000100696	0.000328062	0.00028613	0.000907107	0.00037517	0	0.000340736	0.000408831	0.000531586	0.000213887	0.00013843	2.57885e-05	0.000104397	0.00206367	1.84665e-05
unclassified	31537		0.000471719	0.000249927	0.000197948	1.58029e-05	6.32351e-05	8.43839e-05	0.00240721	0.000307496	0.000993945	0.000343951	0.000535015	0.000660977	0.00508627	0.00709015	0.000920123	0.00083985	0.000415185	0.000178635	0.000422471	0.000701791	0.0128009	0.0030116	0.0294528	0.000833723	0.000463269	0.00408772	0.000298716	0.00120841	0.0555328	0.0411147	0.00776501	0.043647	0.0207598	0.0318385	0.00226777	0.00103893	0.0297004	0.00768877	0.0400187	0.043666	0.000274998	0.0012261	0.000696289	0.00247073	0.00186234	0.000858694
Marinobacter	31201		0.000751802	0.00040266	0.000229202	3.16058e-05	4.74263e-05	8.43839e-05	0.000399244	0.0102183	0.000152134	0.00136352	0.000337904	8.62143e-05	0.000243654	0.00163831	0.000333378	0.00100782	0.0113398	0.0024612	0.000881153	0.00229837	0.00033416	0.00107768	0.0162931	0.000175521	0.00230311	0.000596125	0.000139401	0.00120841	0.0381726	0.0936184	0.00126011	0.0278195	0.00826717	0.00931225	0.00496074	0.00121209	0.000990919	0.000266663	0.0596542	0.064745	0.000611107	0.000197757	5.1577e-05	0.00375829	0.0014345	0.0119386
Thalassolituus	19622		0.00235859	0.00270754	0.000104183	3.16058e-05	6.32351e-05	6.75071e-05	0.000105682	0.0543794	1.01423e-05	0.000245679	0.00118267	5.74762e-05	0.000730961	0.00261578	0.000293372	0.00395663	0.0589044	0.0090707	0.000241412	0.00398267	0.000347012	0.00614131	1.79045e-05	0.00187222	0.0160688	0.00176709	9.95718e-05	0.00299863	0.000285611	0.0210345	1.70285e-05	0.00129989	0.0086346	0.00577463	0.000311818	0.00331881	0.00035293	0.000681471	0.0289102	0.0349653	0.00276526	0.00013843	2.57885e-05	0.00201834	0.00566251	0.00399801
unclassified	19612		0.00316936	0.00329071	0.00365682	0.000632116	0.000537498	0.000978853	0.010122	0.00974525	0.017607	0.0107853	0.0158815	0.0211225	0.0112842	0.00390991	0.00424057	0.00365801	0.00695436	0.00579572	0.00294522	0.00531607	0.0130451	0.0047979	0.00694693	0.00258893	0.00292522	0.00721737	0.00185204	0.00261821	0.00791019	0.0108418	0.00335462	0.0036342	0.00177154	0.00502029	0.000566942	0.00170269	0.0155561	0.000533325	0.0152319	0.0120854	0.000993049	0.000355963	0.000618924	0.00294051	0.00254184	0.00699882
Oleibacter	13056		0.0014299	0.0017356	8.33464e-05	2.37044e-05	1.58088e-05	1.68768e-05	0.000152652	0.036663	1.01423e-05	0.000257963	0.000619491	2.87381e-05	0.000609134	0.00195495	8.00107e-05	0.00242623	0.0453071	0.00774086	0.000156918	0.00210537	0.000449831	0.00426644	0	0.000702083	0.00917273	0.00117096	3.98287e-05	0.00161121	0.000211104	0.0136795	0	0.000878799	0.00627255	0.00434398	0.000255124	0.00225102	0.000271485	0.000637028	0.0182455	0.0254293	0.0019861	0.000237309	7.73654e-05	0.000713378	0.000956336	0.00164352
Pseudomonas	12676		0.000103189	0.000291582	0.000197948	4.74087e-05	6.32351e-05	0.000303782	7.04548e-05	0	0.000101423	1.2284e-05	0.000478698	0.00106331	0.00339592	0.00212016	0.00668089	0.00556167	0.00342528	0.00202453	0.00665089	0.00610558	5.14093e-05	1.47628e-05	0.00016114	1.46267e-05	0	4.25804e-05	0	4.47557e-05	3.72537e-05	0.000139976	0.00170285	0.000137312	0.00010498	2.60119e-05	2.83471e-05	0.000115437	0	0.000103702	0.000455554	0.000151882	0.00250554	0.000197757	0.000412616	0.000504585	0.00223984	0.000415497
Litoreibacter	11470		0.001253	0.00202719	0.000302131	2.37044e-05	4.74263e-05	0.000337536	5.87123e-05	0.0239374	2.02846e-05	8.59877e-05	0.00064765	0	0.000426394	0.00111515	0.000120016	0.00212762	0.0267795	0.00750268	7.24235e-05	0.00259663	0.000347012	0.00617083	0.000214854	0.000541189	0.00889477	0.0023845	3.98287e-05	0.00248394	0.000459462	0.010829	0	0.000842182	0.00674496	0.0046041	5.66942e-05	0.00268391	0.000217188	0.000444438	0.0282444	0.0246591	0.00142082	0.000158206	0	0.000260992	0.001661	0.00103413
Oceanicaulis	10652		0	0	0	1.58029e-05	3.16176e-05	3.37536e-05	0	0	0	0	0	5.74762e-05	0	0	0	1.86633e-05	5.18982e-05	0	8.44941e-05	5.26343e-05	0	0	0	0	6.61813e-05	0	0.000238972	0.0304563	1.24179e-05	0	0	0.00037532	0.0501148	0.0257517	0.100037	0.0240397	0	0	0	0	0.000106944	5.93272e-05	0	1.73995e-05	0	0.000240065
Spongiispira	10503		0.000928697	0.00122187	0.000385477	7.90145e-06	0.00012647	1.68768e-05	0.000469699	0.000709606	0.00013185	1.2284e-05	0	0.000114952	0.139751	0.00680104	0.000720096	0.000317277	0.000103796	9.92418e-05	2.41412e-05	0.00322824	7.71139e-05	4.42883e-05	0.000250662	7.31336e-05	1.32363e-05	6.38706e-05	0	6.71336e-05	0.000260776	0.000114526	0.000272456	0.000100696	0.000118102	0.000156071	8.50412e-05	5.77184e-05	8.14454e-05	7.4073e-05	0.000303703	0.000238671	7.63884e-05	3.95515e-05	2.57885e-05	0.000313191	0.000352334	0
unclassified	8805		0.000766543	0.00040266	0.00107308	0.000363467	0.000553307	0.000118137	0.00170266	0.00662299	0.0282564	0.0169273	0.0262439	0.0254907	1.52283e-05	0.00045432	0.00206694	0.00388197	0.0028544	0.00121075	0.00158125	0.0045441	0.000179932	0.000738138	0.00227387	0.000965364	0.00148246	0.00106451	0.00077666	0.000246157	0.000223522	0.00103073	0.000221371	0.000421091	0.000301817	0.000338154	0.000226777	0.00034631	0.000217188	0.000133331	0.00150683	0.00106317	7.63884e-05	0.000375739	0.000954174	0.000156595	0.001208	0.000184665
unclassified	7750		0.00356737	0.00405437	0.00462572	0.000553102	0.000158088	0.000776332	0.0102512	0.00087518	0.0015112	0.000810741	0.00290035	0.00379343	0.00839082	0.00207886	0.00632084	0.00334074	0.00155695	0.00617284	0.00341598	0.00542134	0.00682458	0.00166819	0.00157559	0.000336415	0.000370615	0.00204386	0.000338544	0.000514691	0.00279402	0.00175606	0.000834398	0.00059502	0.000196837	0.000936427	0.000141735	0.000115437	0.00514463	0.000222219	0.00267492	0.00232162	0.000122221	7.9103e-05	7.73654e-05	0.00153115	0.0014345	0.000276998
unclassified	6569		0.000103189	8.3309e-05	2.08366e-05	3.95073e-05	1.58088e-05	5.06303e-05	2.34849e-05	4.7307e-05	0.000223131	8.59877e-05	0.000112635	0.000143691	1.52283e-05	5.50691e-05	9.33458e-05	9.33167e-05	0.000181644	0.000952721	0.000168988	0.000210537	0.0125696	0.0119283	0.00814653	0.0101071	0.0147055	0.0178838	0.00838395	0.0115022	3.72537e-05	3.81752e-05	0.000102171	9.15416e-05	6.56125e-05	0.000182083	0.000141735	0.0108222	4.07227e-05	8.88876e-05	0.00012849	9.76382e-05	0.000122221	0.000158206	0.000180519	0.000139196	0.000151	0.000618629
unclassified	4504		0.00036853	0.000638703	0.000687607	0.00141436	0.00129632	0.00165392	0.000281819	4.7307e-05	0.00602452	0.00058963	0.0112072	0.0134207	4.5685e-05	9.63709e-05	0.00065342	0.000597227	0.000311389	0.00111151	0.000832871	0.000789515	0.000115671	1.47628e-05	0.000358089	0.000204774	0.000158835	0.00121354	0.000995718	0.00384899	1.24179e-05	0.000114526	0.000970626	0.000247162	0.00078735	0.00166476	0.00204099	0.00268391	0	0.000444438	0.000198575	5.42435e-05	0.00235276	0.00215556	0.00453877	3.47989e-05	0.000402668	0.00144962
Phaeobacter	4482		0.000781285	0.000513739	2.08366e-05	3.16058e-05	6.32351e-05	3.37536e-05	4.69699e-05	0.00775836	0	7.37037e-05	0.000281587	0	0.00018274	0.000729666	0.000106681	0.00044792	0.0182682	0.000218332	2.41412e-05	0.00036844	0.000102819	0.00181582	1.79045e-05	0.000102387	0.00358703	0.000617415	3.98287e-05	0.00194687	0.000111761	0.00465738	0	0.000576712	0.00401548	0.00176881	0	0.00187585	6.78712e-05	0.000237034	0.0061091	0.00680213	0.000351386	1.97757e-05	0	0.000452386	0.00115767	0.00195745
Aestuariibacter	4066		0.00501201	0.00517905	0.00576132	0.00633697	0.00382572	0.000388166	0.00105682	0.000614992	0.000446261	0.00599457	0.000563174	0.000517286	0.000137055	0.000178975	0.000133351	0.000261287	0.000155695	0.000158787	0.000458682	0.000192993	0.00416415	0.00121055	0.00084151	0.00136029	0.000820649	0.00285288	0.000577517	0.000693714	0.000111761	5.09003e-05	1.70285e-05	4.57708e-05	6.56125e-05	0	5.66942e-05	0.000490606	0.000244336	4.44438e-05	0.00012849	8.67895e-05	7.63884e-05	0.000118654	0	6.95979e-05	0.000151	0.000147732
unclassified	3952		0.00173946	0.0018328	0.00200031	1.58029e-05	0	1.68768e-05	0.00366365	0.000189228	0.000446261	0.00012284	0.00121082	0.0021841	0.0431876	0.00114268	9.33458e-05	3.73267e-05	0	9.92418e-05	1.20706e-05	0.000210537	0.00050124	4.42883e-05	5.37134e-05	2.92535e-05	2.64725e-05	4.25804e-05	1.99144e-05	0	0	3.81752e-05	1.70285e-05	9.15416e-06	0	2.60119e-05	0	2.88592e-05	4.07227e-05	0	1.16809e-05	4.33948e-05	0	0	0	0	0	0
Maribacter	3900		4.42237e-05	0.000138848	0.00012502	0.00214129	0.000268749	0.00155266	0	2.36535e-05	9.12807e-05	0.0379943	0.000591333	0.000143691	0	5.50691e-05	1.33351e-05	1.86633e-05	2.59491e-05	1.98484e-05	0.000760447	0	1.28523e-05	1.47628e-05	0.000787796	0	3.97088e-05	0.00121354	3.98287e-05	0.000111889	4.96715e-05	8.90755e-05	0.000987654	9.15416e-06	0	0	0	0.000144296	0	0.000237034	7.00853e-05	2.16974e-05	0.000427775	0.000118654	5.1577e-05	0.000556783	0.000176167	9.23327e-06
unclassified	3835		0.000191636	0.000222157	9.37647e-05	0.00011062	3.16176e-05	0	0.000645836	0.00342976	0.0020386	0.00100728	0.00199927	0.00146564	0.0266953	0.000688364	0.000360048	0.000149307	0.00111581	0.000476361	8.44941e-05	0.00043862	0.00116956	0.00113673	0.000429707	0.00084835	0.00275314	0.00136257	0.000517774	0.000693714	0.000397372	0.000890755	0.000732226	0.000292933	0.000131225	0.000338154	8.50412e-05	0.000808057	0.000190039	4.44438e-05	0.00116809	0.00128015	0.000977771	1.97757e-05	7.73654e-05	0.00066118	0.000679502	0.000369331
Escherichia/Shigella	3707		0.00234385	0.00266589	0	0	0	0	1.17425e-05	0.00856258	0	0.000233395	0	0	3.04567e-05	0.0164244	1.33351e-05	0.00362069	0.00521577	0.00140923	0	0.0027019	0	0.00059051	0	0.00084835	0.00138981	0.000212902	0	0.000402802	2.48358e-05	0.00181969	0	0.00138228	0.00099731	0.00104047	2.83471e-05	0.000519466	2.71485e-05	0.000948134	0.00172877	0.00220228	0.000519441	0	0	0	0.000427834	0
Croceibacter	3149		0.00623554	0.00583163	0.000885555	0.00617103	0.00362021	0.000135014	0.00133864	0.00201055	0.000598395	0.00495043	0.000450539	0.00166681	4.5685e-05	0.00130789	4.00053e-05	9.33167e-05	0	1.98484e-05	0.000229341	5.26343e-05	0.00119527	0.000546222	0.000393898	0.000219401	0.000542687	0.000851607	0.000597431	0.000246157	1.24179e-05	3.81752e-05	0.0001192	0	0	2.60119e-05	0	0.000202014	4.07227e-05	4.44438e-05	2.33618e-05	2.16974e-05	0.000152777	0	0	3.47989e-05	0.000100667	0
unclassified	2651		0.0017542	0.000805321	0.00245872	0.000237044	0.000173897	0.00202521	0.000610608	0.000520378	0.000780957	0.000577346	0.00126714	0.00382217	0.000319795	0.000922408	0.000826777	0.00050391	0.000700625	0.00240165	0.00117085	0.000789515	0.000449831	0.000487171	0.00116379	0.000219401	0.00078094	0.00161805	0.000438116	0.00219303	0.000360119	0.000674429	0.00110685	0.000695716	0.000669247	0.002185	0.000368512	0.00132752	0.000312207	0.00019259	0.00100456	0.000574981	0.000993049	0.000177982	0.000489981	0.000121796	0.000780169	0.00050783
Paracoccus	2431		5.89649e-05	6.94242e-05	0	7.90145e-06	3.16176e-05	1.68768e-05	0	0	1.01423e-05	0	0	0	0	2.75346e-05	4.00053e-05	0	0.000233542	0.000158787	7.24235e-05	5.26343e-05	0	1.47628e-05	0.00205901	0	1.32363e-05	0	1.99144e-05	0.000537069	2.48358e-05	0.000139976	0.00156662	0.000732332	0.00041992	0.00561856	0.000255124	0.000606043	0.00101807	0.011185	0.000373788	0.000130184	0.000931938	0.00943303	0.00618924	0.000800376	0.001812	1.84665e-05
Marinomonas	2084		0	0	0	0	0	0	0.0109205	0.00449417	0.00268771	0.00476617	0.000901078	0.000632238	0	0.00144556	0.000146686	1.86633e-05	0	1.98484e-05	0.000193129	0.000456164	0.000115671	0.000118102	3.58089e-05	0.000277908	7.94176e-05	6.38706e-05	0	2.23779e-05	1.24179e-05	7.63504e-05	0	0	1.31225e-05	0	0	5.77184e-05	4.07227e-05	1.48146e-05	0	0	0	0	0	1.73995e-05	0.000830502	0
Shewanella	2062		0.000265342	0.000180503	0.000208366	2.37044e-05	0	0	0.000410986	0	0.00112579	0.00708784	0.00135162	0.00146564	0.000959386	0.00199626	0.00104014	0.000858513	0.000363287	0.000337422	0.000519035	0.000982508	0.000102819	5.9051e-05	0.000179045	0	0	2.12902e-05	3.98287e-05	0	1.24179e-05	3.81752e-05	0.00045977	7.32332e-05	1.31225e-05	0.000104047	2.83471e-05	0	0.000190039	8.88876e-05	5.84044e-05	3.25461e-05	1.52777e-05	7.9103e-05	7.73654e-05	6.95979e-05	5.03335e-05	8.30994e-05
Aliivibrio	2025		0	0	3.12549e-05	0	0	0	5.87123e-05	9.46141e-05	6.08538e-05	0	0	5.74762e-05	0.000395937	0.000578226	9.33458e-05	5.599e-05	0	1.98484e-05	1.20706e-05	7.01791e-05	0.000861105	0.000191916	0.00189787	4.38802e-05	2.64725e-05	0.000532255	1.99144e-05	2.23779e-05	0.00346459	0.00276134	0.000289485	0.00240754	0.0010498	0.002185	0.00019843	0	0.00206328	0.000429623	0.0024413	0.00314612	3.05553e-05	1.97757e-05	0.000128942	0.000121796	0.000151	2.76998e-05
Mycobacterium	1866		5.89649e-05	0.000124964	0.000218784	3.16058e-05	0	0	0.000587123	0.0114956	0	7.37037e-05	0	0	0.000761417	0.00506636	0.000213362	0.00078386	0	9.92418e-05	0	0.000649157	0.000616911	0.00100387	0.000107427	0.000234028	1.32363e-05	0	0	0	0.000682984	0.000763504	8.51426e-05	0.000183083	5.249e-05	7.80356e-05	0	0	0.000230762	4.44438e-05	0.00256979	0.00253859	0	1.97757e-05	0	0	0	0
unclassified	1291		8.84473e-05	4.16545e-05	3.12549e-05	0	0	1.68768e-05	7.04548e-05	0	5.07115e-05	1.2284e-05	5.63174e-05	0.000488548	0.000243654	0.000206509	0.000933458	0.00067188	0.000207593	0.000297725	0.000869082	0.000596523	2.57046e-05	1.47628e-05	1.79045e-05	0	1.32363e-05	0	0	2.23779e-05	3.72537e-05	2.54501e-05	0.000204342	0	0	0	0	0	0	2.96292e-05	2.33618e-05	0	0.000381942	0	2.57885e-05	3.47989e-05	0.000125834	2.76998e-05
unclassified	1256		8.84473e-05	9.71939e-05	0.000666771	2.37044e-05	1.58088e-05	0.000928223	2.34849e-05	0.000236535	0.000212988	0.000810741	0.000422381	0.000977096	0.000106598	9.63709e-05	0.000453394	9.33167e-05	5.18982e-05	1.98484e-05	0.000241412	0	0.000321308	8.85766e-05	0.000877319	1.46267e-05	7.94176e-05	0	0.000199144	0	0.000298029	8.90755e-05	0.000238399	2.74625e-05	1.31225e-05	0.000234107	0	5.77184e-05	9.50196e-05	0.000222219	5.84044e-05	0.000119336	0.000152777	0.00013843	0	0.000121796	0	1.84665e-05
Glaciecola	1243		0.000206377	0.00040266	4.16732e-05	0	1.58088e-05	0	0	0.00896469	2.02846e-05	0.00133895	2.81587e-05	0	0	0.000206509	0	0.00022396	0.000181644	0.000754238	0.000253482	0.000245627	0.000102819	8.85766e-05	3.58089e-05	8.77604e-05	0.00116479	0.000170321	0	4.47557e-05	1.24179e-05	0.00142521	0	0	7.8735e-05	0	0	0	0.00127598	0.000266663	0.00139002	0.000542435	0.000274998	0	0.000103154	0.000400188	0.000578835	0
Joostella	1034		0	0	0	0	0	0	0	0	0	0	0	0	0	1.37673e-05	0	0	0	0	0	0	0	2.95255e-05	8.95223e-05	2.92535e-05	0	0	3.98287e-05	0.000380424	0	5.09003e-05	0.000136228	9.15416e-06	5.249e-05	0.000650297	2.83471e-05	0.000519466	2.71485e-05	0.00789618	2.33618e-05	0	0.00204721	0.00429134	0.00085102	0.000191394	0	0.000110799
unclassified	1001		0.000339048	0.000208273	0.000573006	0.000102719	3.16176e-05	0.000354412	0.000129167	9.46141e-05	5.07115e-05	1.2284e-05	5.63174e-05	0.000114952	0.000654819	0.000316647	0.000640085	0.000522573	0.000311389	0.00097257	0.000712165	0.000947418	0.00152943	0.000324781	0.000429707	0.000102387	0.000132363	0.000425804	7.96575e-05	0.000223779	0.000273194	0.000229051	0.0001192	0.000119004	3.93675e-05	5.20237e-05	0	0.000202014	0.000475098	1.48146e-05	0.000513959	0.000282066	3.05553e-05	0	0	0.000382788	0.000176167	0.000101566
Oleispira	993		0.000132671	0.000319351	0.000197948	8.6916e-05	0	0.000118137	0.0021019	0.000331149	0.000324553	0.000331667	0.000197111	2.87381e-05	0.000548221	0.00045432	0.000320043	7.46533e-05	0.000441134	0.000138939	6.03529e-05	0.000157903	3.85569e-05	2.95255e-05	0	0	2.64725e-05	4.25804e-05	0.000159315	0.00031329	0.000211104	0.000343577	0.000476799	2.74625e-05	7.8735e-05	2.60119e-05	5.66942e-05	0.000230874	0.00304063	5.92584e-05	0.00026866	0.00016273	3.05553e-05	0	0	0.00067858	0.00178684	0.000221598
Marivita	930		0	0	0	0	0	0	0	0	0	0	0	0	0	0	0	0	0	0	0	0	0	0	0	0	0	0	0	0	1.24179e-05	0	0	0	0	0	0	0	2.71485e-05	0	0	0	0	0	0	0.000417587	0.00133384	0.00143116
Acinetobacter	861		5.89649e-05	2.77697e-05	0.000354222	3.16058e-05	0	1.68768e-05	7.04548e-05	0.000260189	1.01423e-05	6.14198e-05	0	0	0.000335024	0.00359326	0.000280037	0.00016797	0	3.96967e-05	2.41412e-05	8.77239e-05	0.000179932	0.000191916	0.000196949	4.38802e-05	0	6.38706e-05	1.99144e-05	0.000134267	0.000372537	0.000725329	3.4057e-05	0.000128158	0.000131225	0.000104047	0	2.88592e-05	2.71485e-05	4.44438e-05	0.000478916	0.000509889	1.52777e-05	0	2.57885e-05	3.47989e-05	0.000176167	0
Erythrobacter	795		0.000324307	0.000319351	0.000395895	0.00244155	0.0028772	0.000877593	0	0	1.01423e-05	1.2284e-05	0	8.62143e-05	1.52283e-05	0.000261578	9.33458e-05	9.33167e-05	7.78473e-05	9.92418e-05	0.000265553	0.000122813	1.28523e-05	1.47628e-05	0.000143236	1.46267e-05	2.64725e-05	6.38706e-05	5.97431e-05	6.71336e-05	0	1.27251e-05	3.4057e-05	2.74625e-05	3.93675e-05	7.80356e-05	0.000141735	0.000144296	0	5.92584e-05	0.000186894	9.76382e-05	3.05553e-05	0.000197757	7.73654e-05	3.47989e-05	2.51667e-05	0
unclassified	775		1.47412e-05	0	1.04183e-05	0	0	1.68768e-05	1.17425e-05	0	3.04269e-05	0.00838994	0.00101371	0.000775929	0	0	2.66702e-05	0	0	0	0.000156918	3.50896e-05	0	1.47628e-05	0	0	0	0	5.97431e-05	0	0	0	0	0	0	0	0	0	0	0	0	0	0	0	0	0	0	9.23327e-06
Altererythrobacter	681		0.000427495	0.000361006	0.000270876	0.00116151	0.00309852	5.06303e-05	2.34849e-05	0.000118268	0	0	5.63174e-05	2.87381e-05	0.000121827	0.00134919	0.000453394	0.000149307	0.000129745	0.000138939	0.000229341	0.000228082	0	0	0	0	0	0	0	0	0	1.27251e-05	0	0	0	0	0	0	0	0	0	0	0	3.95515e-05	2.57885e-05	0	0	0
Dokdonia	625		0.000103189	5.55394e-05	0	0	0	0	0	0.00113537	0	2.45679e-05	5.63174e-05	0	4.5685e-05	8.26037e-05	0	0.00022396	0.00194618	0.000416816	0	0.000140358	2.57046e-05	0.000250967	0	1.46267e-05	0.000608868	8.51607e-05	0	6.71336e-05	1.24179e-05	0.00148883	0	5.49249e-05	0.00031494	0.000390178	0	2.88592e-05	0	1.48146e-05	0.000689172	0.00104147	0.000168054	1.97757e-05	0	0.000191394	0	0
Leeuwenhoekiella	476		4.42237e-05	4.16545e-05	2.08366e-05	0.000126423	0.000600734	6.75071e-05	0	0	0	0.000454506	0	0	0	0	0	0	0	5.95451e-05	8.44941e-05	0	0	1.47628e-05	7.16178e-05	2.92535e-05	0.000185308	0.000489674	0.000657174	0.00281961	0	0	0	0	0	0.00106649	0	0.00259733	0	0	0	1.08487e-05	0	0	0	0	0	0
Salinimonas	476		5.89649e-05	8.3309e-05	7.29281e-05	0	0	0	0.000328789	0.00120633	0.000233273	0.000196543	0.000140794	0.000431072	0.000137055	9.63709e-05	0.000333378	0.00027995	0.000544931	0.000496209	0.0004104	0.000157903	0.000231342	2.95255e-05	0.000214854	1.46267e-05	3.97088e-05	4.25804e-05	1.99144e-05	8.95115e-05	4.96715e-05	0.000114526	0.000425713	5.49249e-05	2.6245e-05	0	0	2.88592e-05	6.78712e-05	0	0.000175213	0.000151882	3.05553e-05	0	5.1577e-05	0.000260992	0.000276834	0
Tenacibaculum	468		0.000103189	0.000194388	0.000458405	9.48174e-05	4.74263e-05	1.68768e-05	1.17425e-05	0.000378456	2.02846e-05	0.00409056	5.63174e-05	0.000114952	3.04567e-05	4.13018e-05	0	0	0	0	0	0	7.71139e-05	1.47628e-05	5.37134e-05	1.46267e-05	2.64725e-05	2.12902e-05	1.99144e-05	6.71336e-05	0	1.27251e-05	0	0	0	0	0	0	0	0	0	4.33948e-05	0	0	0	0	2.51667e-05	0
unclassified	466		7.37061e-05	1.38848e-05	4.16732e-05	4.74087e-05	6.32351e-05	0.000168768	2.34849e-05	0.000189228	1.01423e-05	0.000884445	0.000112635	0	1.52283e-05	0.000110138	2.66702e-05	7.46533e-05	5.18982e-05	3.96967e-05	3.62118e-05	1.75448e-05	1.28523e-05	1.47628e-05	3.58089e-05	0	0	0.000127741	1.99144e-05	0	0	1.27251e-05	3.4057e-05	9.15416e-06	0	0	0	0	0	0	2.33618e-05	0	3.05553e-05	0	2.57885e-05	8.69974e-05	5.03335e-05	0
Jannaschia	439		4.42237e-05	0	1.04183e-05	0.000118522	0.000553307	1.68768e-05	0	0	0	0.000233395	5.63174e-05	0	0	2.75346e-05	0	0	0	0	8.44941e-05	1.75448e-05	0	0	7.16178e-05	0	0	0	0	0.00114127	0	0	1.70285e-05	0.000622483	0.000708615	0.00221101	0.00141735	0.000865776	1.35742e-05	1.48146e-05	2.33618e-05	0	0	0	0.000154731	0	0	0
Polaribacter	425		4.42237e-05	6.94242e-05	6.25098e-05	0.000102719	3.16176e-05	0	3.52274e-05	0.000638645	0	0.00417655	2.81587e-05	0	0	1.37673e-05	0	0	2.59491e-05	0	0	0	7.71139e-05	4.42883e-05	1.79045e-05	5.85069e-05	1.32363e-05	4.25804e-05	0	0	0	1.27251e-05	0	0	0	0	0	0	0	0	5.84044e-05	0	0	0	0	0	0	0
Leisingera	383		0	0	0	0	0	0	0	0	1.01423e-05	0	2.81587e-05	2.87381e-05	0.000106598	0.000798502	0.00060008	0.000522573	0.000233542	0.000496209	0.000325906	0.000280717	2.57046e-05	0	1.79045e-05	0	0	0	0	4.47557e-05	3.72537e-05	0.000127251	0.000187314	0.000256316	3.93675e-05	0.000364166	0	5.77184e-05	0	0	0.000280341	7.59409e-05	0	0	0	0	0	4.61663e-05
unclassified	350		1.47412e-05	6.94242e-05	5.20915e-05	0.000102719	6.32351e-05	0.00042192	0	0	0	1.2284e-05	2.81587e-05	0	0	0	0	0	0	7.93934e-05	0	1.75448e-05	2.57046e-05	0	5.37134e-05	1.46267e-05	9.26539e-05	0.000766447	0.000179229	0.00031329	0	0	0.000425713	1.83083e-05	6.56125e-05	2.60119e-05	0.000311818	0.000230874	0	5.92584e-05	2.33618e-05	1.08487e-05	0.000947216	0.000217533	0.000644712	1.73995e-05	5.03335e-05	9.23327e-06
Algibacter	346		0	0	0	0	0	0	0	0	0	0	0	0	0	0	0	0	0	0	0	0	0	0	0	0	0	0	0	0	0	0	0	0	0	0	0	0	0	0	0	0	0	0	0	0.00602022	0	0
Rothia	327		0	0	0	0	6.32351e-05	0	8.21972e-05	2.36535e-05	0	0	0	0	9.13701e-05	0.00408888	0	0	0	3.96967e-05	0	0	0	0	0	0	2.64725e-05	0	0	0	0	0	0	0	0	0	0	0	2.71485e-05	0	2.33618e-05	0	0	0	0	0	0	0
Methylobacterium	290		0	2.77697e-05	0	0	1.58088e-05	0	0	2.36535e-05	1.01423e-05	0	0	0	0	0.000220276	4.00053e-05	0	0	1.98484e-05	0.00117085	0	1.28523e-05	8.85766e-05	3.58089e-05	2.92535e-05	2.64725e-05	0.000149031	9.95718e-05	6.71336e-05	9.93431e-05	0.000178151	1.70285e-05	8.23874e-05	6.56125e-05	5.20237e-05	0.000311818	0.000115437	4.07227e-05	0	0.000221937	0.000108487	1.52777e-05	0	0	3.47989e-05	7.55002e-05	0
Amorphus	263		0	0	0	0	0	0	0	0	0	0	0	0	0	0	0	0	0	0	0	0	0.000282751	0.000118102	0.000304376	0.000146267	0.000238253	0.00180967	0.000975804	0.000559447	0	0	0	0	0	0	0	0.00037517	0	0	0	0	3.05553e-05	1.97757e-05	0.000283673	0	0	0
Thalassomonas	260		1.47412e-05	0.000111079	8.33464e-05	7.90145e-06	0	1.68768e-05	0.000258334	2.36535e-05	9.12807e-05	0	0.000112635	0.000114952	0.00258882	4.13018e-05	0	0	0	0.000258029	0	0	5.14093e-05	0	3.58089e-05	0	0	0	0	0	0	0	0	9.15416e-06	0	0	0	0	2.71485e-05	1.48146e-05	1.16809e-05	0	0	0	0	0	2.51667e-05	0
Huaishuia	242		0	0	0	0	0	6.75071e-05	0	0	1.01423e-05	0	8.44761e-05	0.000114952	0	0	0	3.73267e-05	0	0	2.41412e-05	0	6.42616e-05	0.000118102	3.58089e-05	0.000146267	0.000132363	0.000383223	0.000338544	0.000201401	0	0	0.000187314	5.49249e-05	3.93675e-05	7.80356e-05	0.000113388	0.000173155	1.35742e-05	0.000444438	2.33618e-05	0	0.000351386	0.000296636	0.0011089	0	0	0
unclassified	239		1.47412e-05	4.16545e-05	0.00130229	7.90145e-06	0	0.000135014	0	2.36535e-05	3.04269e-05	0	0	0	0.000106598	0.000247811	5.33404e-05	0	0	0	0	0	0.000115671	7.38138e-05	0.000232758	2.92535e-05	3.97088e-05	6.38706e-05	0	0	9.93431e-05	0	0	2.74625e-05	5.249e-05	2.60119e-05	0	0	0	0	5.84044e-05	6.50922e-05	0	0	0	3.47989e-05	0	2.76998e-05
Methylophaga	224		0	0	0	1.58029e-05	0	0	1.17425e-05	9.46141e-05	0	0	0	0	0	1.37673e-05	0	3.73267e-05	0.000103796	0	0.00202786	1.75448e-05	0	0	0	0	0	0	0	0.000156645	0	2.54501e-05	0	0	2.6245e-05	0	0	5.77184e-05	0	0	0	0	0	1.97757e-05	0	0.000417587	0	0
Parvibaculum	205		0	0	0	0	0	0	0	0	0	0	0	0	0	0	0	0	0	1.98484e-05	0	0	0.00033416	0.000295255	0.000214854	0.000175521	0.000304434	0.000979349	0.000856318	0.000156645	0	0	0	0	0	0	0	0.000404029	1.35742e-05	0	0	0	0	0	0	0	0	0
Streptococcus	195		2.94824e-05	0	2.08366e-05	1.58029e-05	0	5.06303e-05	1.17425e-05	0	0	0	0	0	0	0.000729666	2.66702e-05	0	0	1.98484e-05	2.41412e-05	0	0	0	0	0	0	2.12902e-05	3.98287e-05	2.23779e-05	3.72537e-05	2.54501e-05	0	9.15416e-06	1.31225e-05	0	2.83471e-05	0	0	0	2.33618e-05	0	0	3.95515e-05	0	0	2.51667e-05	5.53996e-05
unclassified	190		0	0	0	0	0	0	4.69699e-05	2.36535e-05	0	0	5.63174e-05	0	0	1.37673e-05	0	0	2.59491e-05	1.98484e-05	0	0	0	0	1.79045e-05	0	0	2.12902e-05	1.99144e-05	0	0	0	0	0	0	2.60119e-05	0	0	0	0	1.16809e-05	0	1.52777e-05	1.97757e-05	0	0	7.55002e-05	0.00156042
Idiomarina	175		0	0	0	0	7.90439e-05	0	0	0	0	0	0	0	0	0	1.33351e-05	0	2.59491e-05	0.000198484	0.000579388	3.50896e-05	1.28523e-05	4.42883e-05	0	0	3.97088e-05	4.25804e-05	0.000199144	0.000179023	0	0.000305402	0	0	0	0.000104047	0	0.000202014	0	0	0.000163532	0.000314612	1.52777e-05	0	0	0	0	1.84665e-05
Stenotrophomonas	175		0	0	0	0	0	0	0	2.36535e-05	0	0	0	0	0	0	0	0	0	0	0	0.000491254	0	0	0	0	0	0	0	0	0	1.27251e-05	0	0	0	0	0	0	1.35742e-05	0	0	0	0	0	0	8.69974e-05	0.000427834	0
unclassified	161		2.94824e-05	4.16545e-05	1.04183e-05	0	0	5.06303e-05	4.69699e-05	0.000189228	0	0	0	0	0	0.000536924	2.66702e-05	1.86633e-05	2.59491e-05	3.96967e-05	1.20706e-05	5.26343e-05	5.14093e-05	4.42883e-05	5.37134e-05	1.46267e-05	9.26539e-05	0	0	0	6.20894e-05	0.000127251	3.4057e-05	6.40791e-05	2.6245e-05	0.000234107	2.83471e-05	0	0	4.44438e-05	0.000105128	0.000184428	0	0	0	0	0	5.53996e-05
Balneola	145		0	0	2.08366e-05	0	0	0	0	0	0	0.00147407	0	5.74762e-05	0	0	0	0	0	0	1.20706e-05	0	0	0	1.79045e-05	0	2.64725e-05	0.000106451	0.000219058	2.23779e-05	0	0	0	0	0	0	0	0	0	0	0	0	0	0	0	0	0	0
Shimia	132		0	0	0	0	0	0	0	0	0	1.2284e-05	0	0	0.000121827	0.000963709	4.00053e-05	1.86633e-05	0.000207593	0.000138939	7.24235e-05	0.000122813	0	0	0	0	0	0	0	0	0	0	0	0	0	0	2.83471e-05	0	0	0	2.33618e-05	2.16974e-05	0	0	0	0	0	0
Propionibacterium	124		0	0	0	0	0	0	0	2.36535e-05	0	0	0	0	0	6.88364e-05	4.00053e-05	0	0	1.98484e-05	2.41412e-05	0	0	1.47628e-05	0	0	0	0	1.99144e-05	0	1.24179e-05	1.27251e-05	0	0	1.31225e-05	0	0	0	0	0	1.16809e-05	3.25461e-05	0	0	0	0	0	0.000286231
Psychromonas	119		0	0	0	0	0	0	0	0	0	0	0	0	0	0	0	0	0	0	0	0	0	0	0	1.46267e-05	0	0	0	0	0	0	0	0	0	0	0	0	0	0	0	0	0	0	0	0	0.00296967	0
unclassified	109		0	0	1.04183e-05	0	0	0	1.17425e-05	0	0	2.45679e-05	2.81587e-05	0.000143691	0	0	0	0	0	0	0	0	1.28523e-05	0	8.95223e-05	0	0	0	0	0	0.000161433	0.000267227	1.70285e-05	4.57708e-05	3.93675e-05	0	0	0	4.07227e-05	4.44438e-05	0.000175213	0.000282066	0	0	0	1.73995e-05	0	0
Haemophilus	89		0	0	0	0	0	0	5.87123e-05	2.36535e-05	0	0	0	0	0.000121827	0.00100501	0	0	0	0	0	0	0	0	0	0	0	0	0	0	0	0	0	0	0	0	0	0	0	0	0	0	0	0	0	0	5.03335e-05	0
unclassified	85		0.000191636	0.000236042	0.000343804	3.16058e-05	0	0	0	0	0	0	0	0	0	4.13018e-05	0	0	0	3.96967e-05	1.20706e-05	0	1.28523e-05	0	5.37134e-05	0	0	0	0	0	1.24179e-05	0	1.70285e-05	1.83083e-05	0	0	0	0	0	0	0	0	0	0	0	0	0	0
Moritella	80		0	0	0	0	0	0	0.000622351	0	2.02846e-05	3.68519e-05	0	0	7.61417e-05	0.000165207	0	0	0	0	0	0	0	0	1.79045e-05	0	0	0	0	0	0	2.54501e-05	0	1.83083e-05	0	0	0	0	0	0	0	0	0	0	0	0	0	0
Loktanella	77		0	0	8.33464e-05	0	0	5.06303e-05	0	0	0	2.45679e-05	0	0	0	1.37673e-05	0	3.73267e-05	0	0	0	0	0	0	1.79045e-05	0	0	0	0	0.000134267	0	1.27251e-05	0	1.83083e-05	3.93675e-05	2.60119e-05	0	0.000432888	1.35742e-05	0.000222219	0	2.16974e-05	0	0.000217533	2.57885e-05	0	0	0
unclassified	77		2.94824e-05	4.16545e-05	7.29281e-05	0.000158029	0.00012647	1.68768e-05	2.34849e-05	0	0	0	0	0	3.04567e-05	0.000110138	9.33458e-05	3.73267e-05	5.18982e-05	3.96967e-05	3.62118e-05	8.77239e-05	0	0	1.79045e-05	0	0	0	0	0	0	0	0	0	0	0	0	0	0	0	0	0	0	1.97757e-05	0	1.73995e-05	0	0
Neisseria	76		0	0	0	0	0	0	0	0	0	0	0	0	3.04567e-05	0.000922408	0	0	0	0	0	0	0	0	0	0	0	0	0	0	1.24179e-05	0	0	0	0	0	0	0	2.71485e-05	0	1.16809e-05	2.16974e-05	0	0	0	0	0	0
Chromobacterium	75		1.47412e-05	0	0	0	1.58088e-05	0	0	0.000331149	0	0	0	0	0	0	0	5.599e-05	0.000129745	7.93934e-05	0	0	0	8.85766e-05	0	2.92535e-05	6.61813e-05	6.38706e-05	1.99144e-05	0	0	1.27251e-05	0	0	3.93675e-05	2.60119e-05	0	0	0	0	0.000175213	6.50922e-05	6.11107e-05	0	0	0	0	0
unclassified	72		2.94824e-05	4.16545e-05	2.08366e-05	0	0	0	2.34849e-05	0.000236535	0	0	0	0	6.09134e-05	0.000110138	4.00053e-05	0	0	1.98484e-05	1.20706e-05	1.75448e-05	0	0	0	0	0	2.12902e-05	0	0	2.48358e-05	0	0	0	0	0	0	0	0	0	0.000105128	7.59409e-05	0	0	0	0	0.000201334	7.38662e-05
Enhydrobacter	69		0.00011793	4.16545e-05	7.29281e-05	2.37044e-05	0	0	0	0	1.01423e-05	0	0	0	0	0.000178975	1.33351e-05	1.86633e-05	2.59491e-05	0	1.20706e-05	1.75448e-05	0	2.95255e-05	0	0	0	0	0	0	0	0	0	9.15416e-06	0	2.60119e-05	5.66942e-05	0	0	0	4.67235e-05	2.16974e-05	0	0	0	1.73995e-05	0	0
unclassified	65		7.37061e-05	0	0.000197948	0	0	0	3.52274e-05	2.36535e-05	0	0	0	0	1.52283e-05	0	9.33458e-05	3.73267e-05	0	0	0	1.75448e-05	3.85569e-05	0	0.000125331	0	0	2.12902e-05	0	0	3.72537e-05	0	5.10856e-05	0	0	0.000104047	0	0	0	0	0	0	0	0	0	0	0	0
unclassified	65		0	2.77697e-05	2.08366e-05	0	1.58088e-05	0	0	0	0	0	0	0	0	6.88364e-05	0	0	0	0	0	0	0	0	0	0	0	0	0	0	0	0	0	0	0	0	0	0	0	0	0	0	0	0	0	0	0	0
Roseovarius	63		0	0	2.08366e-05	0	0	3.37536e-05	0	0	1.01423e-05	0	0	0	0	0.000468087	0	0	0	0	1.20706e-05	0	0	0	0	0	0	0	0	6.71336e-05	0	0	0	0	0	0.000156071	0.000141735	0.000230874	0	0	0	0	0	0	2.57885e-05	0	0	0
Lutimaribacter	62		0	0	0	0	0	0	0	0	0	1.2284e-05	2.81587e-05	0	3.04567e-05	0.000110138	2.66702e-05	3.73267e-05	2.59491e-05	0	1.20706e-05	8.77239e-05	1.28523e-05	0	0.000143236	0	1.32363e-05	0	0	0.000156645	1.24179e-05	1.27251e-05	0	1.83083e-05	5.249e-05	0	2.83471e-05	5.77184e-05	0	0	8.17661e-05	1.08487e-05	0	0	0	0	0	0
unclassified	60		0	1.38848e-05	0.000145856	0	0	0	0	0	3.04269e-05	0	0	0	0	0	6.66756e-05	0	0	0	1.20706e-05	0	3.85569e-05	0	0.00032228	0	0	0	0	0	9.93431e-05	0	0	1.83083e-05	3.93675e-05	0	0	0	1.35742e-05	0	1.16809e-05	0	0	0	0	0	0	0
Corynebacterium	57		0	0	0	7.90145e-06	0	0	0	0	0	0	0	0	0	8.26037e-05	4.00053e-05	0	0	0	0	1.75448e-05	0	0	0	0	0	0	0	0	0	0	0	0	0	0	0	0	0	1.48146e-05	0	0	0	0	0	0	2.51667e-05	1.84665e-05
Sphingomonas	57		0	0	1.04183e-05	0	0	0	0	0	0	0	0	0	0	5.50691e-05	0	0	0	1.98484e-05	0.000132776	0	2.57046e-05	0	0	0	0	0	0	4.47557e-05	0	2.54501e-05	0	0	1.31225e-05	2.60119e-05	2.83471e-05	0	0	0	2.33618e-05	1.08487e-05	0	0	0	1.73995e-05	0	9.23327e-06
Bradyrhizobium	56		0	0	0	0	0	0	0	0	0	0	0	0	0	6.88364e-05	0	0	0	0	9.65647e-05	0	0	0	0	0	1.32363e-05	0	0	0	0	0	0	0	1.31225e-05	0	0	0	0	0	0	0	0	0	0	0	0	0.000129266
Thalassobius	53		0	0	1.04183e-05	0	0	5.06303e-05	0	0	1.01423e-05	2.45679e-05	8.44761e-05	0.000201167	1.52283e-05	8.26037e-05	1.33351e-05	1.86633e-05	2.59491e-05	3.96967e-05	2.41412e-05	5.26343e-05	0	1.47628e-05	0	0	2.64725e-05	8.51607e-05	1.99144e-05	0.000111889	0	0	1.70285e-05	0	0	0	0	2.88592e-05	0	0	1.16809e-05	0	0	0	0	0	0	0
unclassified	52		1.47412e-05	0	7.29281e-05	0	1.58088e-05	3.37536e-05	0	0	1.01423e-05	1.2284e-05	0	0	0	0	0	0	2.59491e-05	7.93934e-05	4.82824e-05	7.01791e-05	3.85569e-05	0	3.58089e-05	0	0	2.12902e-05	0	0	0	0	1.70285e-05	0	2.6245e-05	0	2.83471e-05	0	0	0	1.16809e-05	2.16974e-05	0.000106944	0	0	0	0	2.76998e-05
Lacinutrix	51		0	0	0	0	0	0	0	0	1.01423e-05	0.000503642	0.000168952	8.62143e-05	0	0	0	0	0	0	0	0	0	0	0	0	0	0	0	0	0	0	0	0	0	0	0	0	0	0	0	0	0	0	0	0	0	0
Pelagimonas	50		0	0	0	0	0	0	2.34849e-05	0	1.01423e-05	2.45679e-05	0	0.000143691	7.61417e-05	0	1.33351e-05	5.599e-05	0	5.95451e-05	0	5.26343e-05	0	0	0	0	0	0	0	0	2.48358e-05	1.27251e-05	0	1.83083e-05	1.31225e-05	0.000234107	5.66942e-05	0	2.71485e-05	0	2.33618e-05	3.25461e-05	0	0	0	0	0	0
unclassified	46		0	4.16545e-05	0	0	0	0	0	0	0	0.000331667	0	0	3.04567e-05	0	0	0	0	0	2.41412e-05	0	0	0	0	0	0	0	1.99144e-05	0	2.48358e-05	0	0	0	0	0	0	0	0	0	0	0	0	0	0	0	0	8.30994e-05
Staphylococcus	41		0	0	2.08366e-05	0	0	0	0	0	0	0	0	0	0	1.37673e-05	0	0	0	5.95451e-05	0	0	0	0	1.79045e-05	0	1.32363e-05	2.12902e-05	0	0	0	0	0	0	0	2.60119e-05	0	0	0	0	0	0	0	0	0	8.69974e-05	0	9.23327e-05
Enterococcus	41		0	0	1.04183e-05	7.90145e-06	0	1.68768e-05	0	0	0	0	0	0	0	0	0	0	2.59491e-05	0	8.44941e-05	0	0	5.9051e-05	0	0	0	0	0	0	0	0.000178151	0	0	0	0	0	0	0	0	3.50426e-05	9.76382e-05	0	0	0	0	0	0
Raoultella	39		0	0	0	0	0	0	0	0	0	0	0	0	0	0	0	0	0	0	0	0.000210537	1.28523e-05	0	0	0	0	0	0	0	0	1.27251e-05	0	0	0	0	0	0	0	0	0	1.08487e-05	0	0	0	1.73995e-05	0.000125834	0
Dermacoccus	36		1.47412e-05	0	0	0	0	0	0	4.7307e-05	0	0	0	0	0	0.00030288	0	7.46533e-05	0	0	0	0	0	0	0	0	0	0	0	0	0	0	0	9.15416e-06	0	2.60119e-05	0	0	0	0	1.16809e-05	2.16974e-05	0	0	0	3.47989e-05	0	0
Lactococcus	35		0	0	0	0	0	0	0	0	0	0	0	0	0	0	0	0	2.59491e-05	0	1.20706e-05	0	0	0	0	0	0	2.12902e-05	0	0	0	0	0	0	0	0	0	0	0	0	0	0	0	0	0	0	0	0
unclassified	32		0	0	5.20915e-05	0	0	1.68768e-05	0	0	1.01423e-05	0	0	0	3.04567e-05	0	6.66756e-05	0	0	0	0	0	3.85569e-05	0	0.000143236	0	0	0	0	0	6.20894e-05	0	0	0	0	0	0	0	2.71485e-05	0	0	0	0	0	0	0	0	0
Ruegeria	32		0	0	0	0	0	0	0	0	0	0	0	0	6.09134e-05	0.000165207	0	3.73267e-05	5.18982e-05	0	8.44941e-05	0	0	0	0	0	0	0	0	0	0	0	0	0	0	0	0	8.65776e-05	0	0	0	0	0	0	0	0	0	0
Nitrospina	31		0	2.77697e-05	0.000104183	0	0	0.000202521	0	0	0	0	0	0	1.52283e-05	0	1.33351e-05	0	0	0	0	0	1.28523e-05	0	5.37134e-05	0	0	0	0	0	0	0	0	0	0	0	0	0	0	0	0	0	0	0	0	0	0	0
unclassified	31		0	0	0	0	0	0	0	0	0	0	0	0	0	0	0	0	2.59491e-05	0	1.20706e-05	0	2.57046e-05	0	0	0	1.32363e-05	0	0	0	0	2.54501e-05	0	0	1.31225e-05	0	0	0	0	0	0	2.16974e-05	1.52777e-05	0	0	0	2.51667e-05	0.000129266
Treponema	31		0	0	0	0	0	0	0	0	0	0	0	0	0	0	0	0	0	0	0	0	0	0	0	0	0	0	0	0	0	0	0	0	0	0	0	0	0	0	0	0	0	0	0	0	0	0
Terasakiella	29		0	0	1.04183e-05	0	0	0	1.17425e-05	0	0	0	0	0	0	0	0	1.86633e-05	0	0	0	0	0	0	0	0	0	0	1.99144e-05	0	0	0	0.000221371	9.15416e-06	0	0	0	0	1.35742e-05	1.48146e-05	2.33618e-05	0	3.05553e-05	1.97757e-05	2.57885e-05	0	7.55002e-05	0
unclassified	29		0	0	0	0	1.58088e-05	5.06303e-05	0	0	0	0	0	0	0	0	0	0	0	0	1.20706e-05	1.75448e-05	0	0	1.79045e-05	8.77604e-05	0	0.000127741	3.98287e-05	4.47557e-05	1.24179e-05	0	0	0	0	0	0	0	0	0	0	0	1.52777e-05	0	2.57885e-05	0	0	0
unclassified	28		0	0	0	0	1.58088e-05	0	0	0	0	0	0	0	0	0	0	0	0	0	0	0	0	0	0	0	0	0	0	0	0	0	0	0	0	0	0	0	0	0	0	0	0	0	0	0	0	0
Helicobacter	28		0	0	0	0	0	0	0	0	0	0	0	0	0	0	0	0	0	0	0	0	0	0	0	0	0	0	0	0	0	0	0	0	0	0	0	0	0	0	0	0	0	0	0	0	0	0
Phycicoccus	26		0	0	0	0	0	0	0	0	0	0	0	0	0	0	0	0	0	0	0	0	0	0	0	0	0	0	0	0	0	0	0	0	0	0	0	0	0	0	0	0	0	0	0	0	0	0
Delftia	26		0	0	0	0	0	0	0	0	0	0	0	0	0	0	0	0	0	0	0	0	0	0	0	0	0	0	0	0	0	0	0	0	0	0	0	0	0	0	0	0	0	0	0	0	0	0.000240065
Aeromonas	25		1.47412e-05	0	0	0	0	0	0	0	0	0	0	0	0	1.37673e-05	1.33351e-05	1.86633e-05	0	0	0	0	0	2.95255e-05	0	0	0	2.12902e-05	0	0	0	2.54501e-05	0	1.83083e-05	3.93675e-05	2.60119e-05	0	0	5.42969e-05	1.48146e-05	2.33618e-05	1.08487e-05	0	0	0	0	0	0
Sphingorhabdus	24		0	0	1.04183e-05	0	0	0	0	0	1.01423e-05	0	0	0	0	0	0	0	0	0	0	0	0	0	0	0	0	0	3.98287e-05	0	0	0	0	0	0	0	0	0	0	0	0	0	0	0	0	0	0	0
unclassified	24		0	0	1.04183e-05	0	0	0	0	0	0	0	0	0	0	0	0	0	0	0	0	0	0	0	0	1.46267e-05	0	0	0	0	0	0	0	0	0	0	0	0	0	0	0	0	0	0	0	8.69974e-05	0	5.53996e-05
Oceanobacter	24		0	0	0	0	0	0	0	2.36535e-05	0	0	2.81587e-05	0	0	0	0	0	0	3.96967e-05	0	3.50896e-05	0	1.47628e-05	0	0	0.000132363	0	0	2.23779e-05	0	2.54501e-05	0	0	0	0	0	0	0	0	1.16809e-05	3.25461e-05	0	0	0	0	0	0
Oceanibulbus	23		0	2.77697e-05	2.08366e-05	7.90145e-06	0	3.37536e-05	1.17425e-05	0	0	0	0	0	3.04567e-05	0	1.33351e-05	0	0	7.93934e-05	0	7.01791e-05	0	0	1.79045e-05	0	0	0	0	0	0	1.27251e-05	0	9.15416e-06	0	0	0	0	0	0	0	0	1.52777e-05	0	0	0	0	0
unclassified	22		0	0	0	0	3.16176e-05	0	0	0	1.01423e-05	0	0	0	0	0	0	0	0	0	0.000144847	0	0	0	0	0	0	0	0	0	0	0	0	0	0	5.20237e-05	0	0	0	0	0	0	0	0	0	0	0	0
Enterobacter	22		0	0	0	0	0	0	0	0	0	0	0	0	0	0	0	0	0	0	4.82824e-05	0	0	0	0	0	0	4.25804e-05	0	0	4.96715e-05	1.27251e-05	0	2.74625e-05	0	0	2.83471e-05	0	1.35742e-05	0	3.50426e-05	1.08487e-05	0	0	0	0	0	0
Winogradskyella	21		0	0	0	0	0	0	0	0	0.000111565	0	0.000140794	0.000114952	0	0	0	0	0	0	0	0	0	0	0	0	0	0	0	0	0	1.27251e-05	0	0	0	0	0	0	0	0	0	0	0	0	0	0	0	0
unclassified	21		0	0	2.08366e-05	0	0	0	0	0	0	0	0	0	3.04567e-05	5.50691e-05	1.33351e-05	0	0	0	0	0	3.85569e-05	0	1.79045e-05	0	0	4.25804e-05	0	0	0	0	0	0	0	0	0	0	0	0	0	0	0	0	0	0.000104397	0	0
unclassified	20		0	0	0	0	0	0	0	0	0	0.000221111	0	0	0	0	0	0	0	0	0	0	0	0	1.79045e-05	0	0	0	0	2.23779e-05	0	0	0	0	0	0	0	0	0	0	0	0	0	0	0	0	0	0
Bdellovibrio	17		0	0	0	0	0	0	0	0	0	0	0	0	0	0	0	0	0	0	0	0	0	0	0	0	0	0	0	0	0	0	0	0	0	0	0	0	0	0	0	0	0	0	0	0.000295791	0	0
Kocuria	16		0	0	1.04183e-05	0	0	0	0	0	0	0	0	0	0	0	0	0	0	0	0	0	0	0	0	0	0	0	0	0	0	0	0	0	0	0	0	0	0	0	0	0	0	0	0	0	0	0
Nesterenkonia	16		0	0	0	0	0	0	0	0	0	0	0	0	0	0	0	0	0	0	0	0	0	0	0	0	0	0	0	0	0	0	0	0	0	0	0	0	0	0	0	0	0	0	0	0	0	0
Kiloniella	16		0	0	0	0	0	0	0	0	5.07115e-05	0	0.000168952	5.74762e-05	0	0	2.66702e-05	0	0	1.98484e-05	0	0	0	0	0	0	0	0	0	0	0	0	0	0	0	0	0	0	0	0	0	0	0	0	0	0	0	0
Janibacter	15		0	0	0	0	0	0	0	0	0	0	0	0	0	0.00015144	2.66702e-05	0	0	0	0	0	0	0	0	0	0	0	0	0	0	0	0	0	0	0	0	0	0	0	0	0	0	0	0	0	0	0
unclassified	15		0	0	6.25098e-05	0	0	0	0	0	2.02846e-05	0	0	0	3.04567e-05	0	1.33351e-05	0	0	1.98484e-05	0	0	0	0	3.58089e-05	0	0	0	0	0	0	0	0	0	0	0	0	0	0	0	0	0	0	0	0	0	0	9.23327e-06
unclassified	14		0	0	0	0	0	0	0	2.36535e-05	0	0	0	0	1.52283e-05	6.88364e-05	0	1.86633e-05	0	0	0	0	0	0	0	0	0	0	0	0	1.24179e-05	1.27251e-05	0	0	0	0	0	0	0	0	0	0	0	0	0	0	0	0
Pelagicola	14		0	0	0	0	0	0	0	0	1.01423e-05	0	0	2.87381e-05	0	1.37673e-05	0	1.86633e-05	0	1.98484e-05	0	0	0	0	5.37134e-05	0	0	0	0	0	0	3.81752e-05	0	0	0	0	0	0	0	0	1.16809e-05	2.16974e-05	0	0	0	0	0	0
Micrococcus	13		1.47412e-05	0	0	0	0	5.06303e-05	0	0	0	0	0	0	0	9.63709e-05	0	0	0	0	0	0	2.57046e-05	0	0	0	0	0	0	0	0	0	0	0	0	0	0	0	0	0	0	0	0	0	0	0	0	0
Cellulophaga	13		0	0	2.08366e-05	3.16058e-05	0	6.75071e-05	0	0	1.01423e-05	2.45679e-05	0	0	0	0	0	0	0	0	0	0	0	0	0	0	0	0	0	0	0	0	0	0	0	0	0	0	0	0	0	0	0	0	0	0	0	0
Methylotenera	12		2.94824e-05	5.55394e-05	5.20915e-05	7.90145e-06	0	0	0	0	0	0	0	0	0	0	0	0	0	0	0	0	0	0	0	0	0	0	0	0	0	0	0	0	0	0	0	0	0	0	0	0	0	0	0	0	0	0
Psychrosphaera	12		0	0	0	0	0	0.000185645	0	0	0	0	0	0	0	0	0	0	0	0	0	0	1.28523e-05	0	0	0	0	0	0	0	0	0	0	0	0	0	0	0	0	0	0	0	0	0	0	0	0	0
Serpens	12		0	0	0	0	0	0	0	0	0	0	0	0	0	0	1.33351e-05	0	0	0	1.20706e-05	1.75448e-05	0	0	0	0	0	0	0	0	0	0	0	9.15416e-06	0	0	0	0	0	0	0	0	0	0	0	0	0	0
Dolosigranulum	11		0	0	0	0	0	0	0	0	0	0	0	0	0	0	4.00053e-05	0	0	0	0	0	0	0	0	0	0	0	0	0	0	0	0	0	0	0	0	0	2.71485e-05	0	0	0	0	0	0	0	0.000151	0
Brevundimonas	11		0	0	0	0	0	0	0	0	0	0	0	0	0	9.63709e-05	0	0	0	0	0	0	0	0	0	0	0	0	0	0	0	2.54501e-05	0	0	0	0	0	0	0	1.48146e-05	0	0	0	1.97757e-05	0	0	0	0
Ochrobactrum	11		0	0	0	0	0	0	0	0	0	0	0	0	0	0.000137673	0	0	0	0	0	1.75448e-05	0	0	0	0	0	0	0	0	0	0	0	0	0	0	0	0	0	0	0	0	0	0	0	0	0	0
Ralstonia	11		0	0	0	0	0	0	0	0	0	0	0	0	0	0	0	0	0	0	0	0	0	0	0	0	0	0	0	0	0	0	0	0	0	0	0	0	0	0	0	0	0	0	0	0	0	0
Aquabacterium	11		0	0	0	0	0	0	0	0	0	0	0	0	0	0	0	0	0	0	6.03529e-05	0	0	0	0	0	3.97088e-05	0	0	0	0	0	0	0	0	0	0	0	0	0	2.33618e-05	1.08487e-05	0	0	0	0	0	0
unclassified	11		0	0	0	0	0	0	4.69699e-05	0	3.04269e-05	0	8.44761e-05	0	0	0	0	0	0	1.98484e-05	0	0	0	0	0	0	0	0	0	0	0	0	0	0	0	0	0	0	0	0	0	0	0	0	0	0	0	0
Actinomyces	10		0	0	0	0	0	0	0	0	0	0	0	0	0	1.37673e-05	0	0	0	0	0	0	0	0	0	0	0	0	0	0	0	2.54501e-05	0	0	0	0	0	0	0	0	0	0	0	0	0	0	0	6.46329e-05
unclassified	10		0	0	4.16732e-05	0	0	0	0	0	0	0	0	0	0	0	1.33351e-05	0	0	0	0	0	0	0	5.37134e-05	0	0	0	0	0	1.24179e-05	0	0	0	0	0	0	2.88592e-05	0	0	0	0	0	0	0	0	0	0
unclassified	10		0	0	0	0	0	0	0	0	0	0	0	0	0	1.37673e-05	0	1.86633e-05	0	0	2.41412e-05	0	0	0	0	0	0	0	0	0	0	0	0	0	0	0	0	0	0	0	0	0	0	0	0	0	0	1.84665e-05
Gramella	9		1.47412e-05	0	0	0	0	0	0	0	0	0	0	0	0	0	0	0	0	0	0	0	2.57046e-05	1.47628e-05	0	0	0	0	0	0	0	3.81752e-05	0	0	0	0	0	0	0	0	0	2.16974e-05	0	0	0	0	0	0
Bacillus	9		0	1.38848e-05	0	0	0	0	0	0	0	0	0	0	0	0	0	0	0	0	2.41412e-05	0	0	0	0	0	0	0	0	0	0	1.27251e-05	0	0	0	0	0	0	0	0	0	1.08487e-05	0	0	0	0	0	0
Peptoniphilus	9		0	0	0	0	0	0	0	0	0	0	0	0	0	0	0	0	0	0	0	0	0	0	0	0	0	0	0	0	0	0	0	0	0	0	0	0	0	0	0	0	0	0	0	0	0.000125834	0
Kordiimonas	9		0	0	2.08366e-05	0	0	0	0	0	0	0	0	0	0	0	0	0	0	0	0	0	0	0	3.58089e-05	0	0	4.25804e-05	0	0	0	0	0	0	0	0	0	8.65776e-05	0	0	0	0	0	0	0	0	0	0
Klebsiella	9		0	0	0	0	3.16176e-05	0	0	0	0	0	0	0	0	8.26037e-05	0	0	0	0	0	0	0	0	0	0	0	0	0	0	0	0	0	9.15416e-06	0	0	0	0	0	0	0	0	0	0	0	0	0	0
Kordia	8		0	0	0	0	0	0	0	0	7.09961e-05	0	2.81587e-05	0	0	0	0	0	0	0	0	0	0	0	0	0	0	0	0	0	0	0	0	0	0	0	0	0	0	0	0	0	0	0	0	0	0	0
Muricauda	8		0	0	0	0	0	0	0	0	0	8.59877e-05	0	2.87381e-05	0	0	0	0	0	0	0	0	0	0	0	0	0	0	0	0	0	0	0	0	0	0	0	0	0	0	0	0	0	0	0	0	0	0
Veillonella	8		0	0	0	0	0	0	0	2.36535e-05	0	0	0	0	0	1.37673e-05	0	1.86633e-05	0	0	2.41412e-05	0	0	0	0	0	0	0	0	0	0	2.54501e-05	0	0	0	0	0	0	0	0	0	0	0	0	0	0	0	9.23327e-06
unclassified	8		0	0	0	0	0	0	0	2.36535e-05	0	0	0	0	0	2.75346e-05	0	0	0	0	1.20706e-05	0	0	0	0	0	0	0	0	0	0	0	0	0	0	0	0	0	0	0	0	0	0	0	0	0	0	1.84665e-05
Devosia	8		0	0	0	0	0	0	0	0	0	0	0	0	0	0	0	0	0	0	9.65647e-05	0	0	0	0	0	0	0	0	0	0	0	0	0	0	0	0	0	0	0	0	0	0	0	0	0	0	0
Nisaea	8		0	0	6.25098e-05	0	0	0	0	0	0	0	0	0	0	0	0	0	0	0	0	0	1.28523e-05	0	1.79045e-05	0	0	0	0	0	0	0	0	0	0	0	0	0	0	0	0	0	0	0	0	0	0	0
unclassified	8		2.94824e-05	1.38848e-05	0	7.90145e-06	0	0	0	0	1.01423e-05	0	0	0	0	0	0	0	0	0	0	0	1.28523e-05	0	0	0	0	0	0	0	0	0	0	0	0	0	0	0	0	0	0	2.16974e-05	0	0	0	0	0	0
unclassified	7		0	0	0	0	0	0	0	0	0	0	0	0	0	0	0	0	0	0	0	1.75448e-05	1.28523e-05	1.47628e-05	0	0	0	0	0	0	1.24179e-05	0	0	0	0	0	0	0	0	0	1.16809e-05	2.16974e-05	0	0	0	0	0	0
unclassified	7		0	0	0	0	0	1.68768e-05	0	0	0	0	0	0	0	0	0	0	0	0	3.62118e-05	0	0	0	0	0	0	0	5.97431e-05	0	0	0	0	0	0	0	0	0	0	0	0	0	0	0	0	0	0	0
Ponticaulis	7		0	0	0	0	0.000110661	0	0	0	0	0	0	0	0	0	0	0	0	0	0	0	0	0	0	0	0	0	0	0	0	0	0	0	0	0	0	0	0	0	0	0	0	0	0	0	0	0
Burkholderia	7		0	0	0	0	0	0	0	0	0	0	0	0	0	0	0	0.000130643	0	0	0	0	0	0	0	0	0	0	0	0	0	0	0	0	0	0	0	0	0	0	0	0	0	0	0	0	0	0
Thauera	7		0	0	0	0	0	0	0	0	0	0	0	0	0	0	0	0	0	0	0	0	0	0	0	0	0	0	0	0	0	0	0	0	0	0	0	0	0	0	0	0	0	0	0	0	0	0
Pantoea	7		0	0	0	0	0	0	0	0	0	0	0	0	0	0	0	0	0	0	0	0	0	0	0	0	0	0	0	0	0	0	0	0	0	0.000182083	0	0	0	0	0	0	0	0	0	0	0	0
unclassified	7		0	0	0	0	0	0	0	2.36535e-05	0	0	0	0	0	0	0	0	0	0	0	0	0	0	0	0	1.32363e-05	0	0	0	0	1.27251e-05	0	0	0	0	0	0	0	0	1.16809e-05	0	0	0	0	5.21984e-05	0	0
unclassified	6		0	0	0	0	0	1.68768e-05	0	0	0	0	0	0	0	0	0	0	0	0	0	0	1.28523e-05	0	1.79045e-05	0	0	0	0	0	2.48358e-05	0	0	0	0	0	0	0	0	0	0	0	0	0	0	0	0	9.23327e-06
Leucobacter	6		0	0	0	0	3.16176e-05	0	0	0	0	0	0	0	0	0	0	0	0	0	3.62118e-05	0	0	0	0	0	0	0	1.99144e-05	0	0	0	0	0	0	0	0	0	0	0	0	0	0	0	0	0	0	0
Granulicatella	6		0	0	0	0	0	0	0	0	0	0	0	0	0	6.88364e-05	0	0	0	0	0	0	0	0	0	0	0	0	0	0	0	0	0	0	0	0	2.83471e-05	0	0	0	0	0	0	0	0	0	0	0
Megasphaera	6		0	0	0	0	0	0	0	0	0	0	0	0	0	0	0	0	0	0	0	0	0	0	0	0	0	0	0	0	0	0	0	0	0	0	0	0	0	0	0	0	0	0	0	0	0	5.53996e-05
Roseomonas	6		0	0	0	1.58029e-05	0	5.06303e-05	0	0	0	1.2284e-05	0	0	0	0	0	0	0	0	0	0	0	0	0	0	0	0	0	0	0	0	0	0	0	0	0	0	0	0	0	0	0	0	0	0	0	0
Novosphingobium	6		0	0	0	0	0	0	0	0	0	0	0	0	0	0	0	0	0	7.93934e-05	1.20706e-05	0	0	0	0	0	0	0	0	0	0	0	0	0	0	0	0	0	0	0	0	0	1.52777e-05	0	0	0	0	0
Amphritea	6		0	0	0	0	0	0	3.52274e-05	0	3.04269e-05	0	0	0	0	0	0	0	0	0	0	0	0	0	0	0	0	0	0	0	0	0	0	0	0	0	0	0	0	0	0	0	0	0	0	0	0	0
Arthrobacter	5		1.47412e-05	0	0	0	6.32351e-05	0	0	0	0	0	0	0	0	0	0	0	0	0	0	0	0	0	0	0	0	0	0	0	0	0	0	0	0	0	0	0	0	0	0	0	0	0	0	0	0	0
unclassified	5		0	0	0	0	0	0	0	0	0	0	0	0	0	0	4.00053e-05	0	0	0	0	0	0	0	1.79045e-05	0	0	0	0	0	0	0	0	0	0	0	0	0	0	1.48146e-05	0	0	0	0	0	0	0	0
Cloacibacterium	5		0	0	0	0	0	0	0	0	0	0	0	0	0	0	0	0	0	0	0	0	0	0	0	0	0	0	0	0	0	0	0	0	0	0	0	0	0	0	0	0	0	0	0	0	0	4.61663e-05
Hwanghaeicola	5		0	0	0	0	1.58088e-05	0	0	0	0	0	2.81587e-05	0	0	0	0	0	0	0	1.20706e-05	0	0	0	0	0	0	0	0	0	0	2.54501e-05	0	0	0	0	0	0	0	0	0	0	0	0	0	0	0	0
Arcobacter	5		0	0	0	0	0	0	0	0	0	0	0	0	0	0	0	0	0	0	0	0	0	0	0	0	0	0	0	0	0	0	0	0	0	0	0	0	0	0	0	0	0	0	0	8.69974e-05	0	0
Citrobacter	5		0	0	0	0	0	0	0	0	0	0	0	0	0	1.37673e-05	0	0	0	0	0	0	0	0	0	0	0	0	0	0	0	0	0	0	0	0	0	0	0	0	0	0	0	0	0	0	0	0
Oceaniserpentilla	5		0	0	0	0	0	0	0	0	0	0	0	0	4.5685e-05	1.37673e-05	0	0	0	0	0	0	0	0	0	0	0	0	0	0	0	0	0	0	0	0	0	0	0	0	1.16809e-05	0	0	0	0	0	0	0
unclassified	5		0	0	0	0	0	0	0	0	0	0	0	0	0	6.88364e-05	0	0	0	0	0	0	0	0	0	0	0	0	0	0	0	0	0	0	0	0	0	0	0	0	0	0	0	0	0	0	0	0
Hymenobacter	4		0	0	0	0	0	0	0	2.36535e-05	0	0	0	0	0	0	0	0	0	0	0	0	0	0	0	0	0	0	0	0	0	0	0	0	0	0	0	0	0	0	0	0	0	0	0	5.21984e-05	0	0
Rhodopirellula	4		0	0	0	0	0	0	0	0	0	0	0	0	0	1.37673e-05	0	0	0	1.98484e-05	0	0	2.57046e-05	0	0	0	0	0	0	0	0	0	0	0	0	0	0	0	0	0	0	0	0	0	0	0	0	0
Octadecabacter	4		0	0	0	0	0	0	0	0	0	0	0	0	0	0	0	0	0	0	0	0	0	0	5.37134e-05	0	0	0	0	0	0	0	1.70285e-05	0	0	0	0	0	0	0	0	0	0	0	0	0	0	0
Sneathiella	4		0	0	0	0	0	0	0	0	1.01423e-05	0	2.81587e-05	5.74762e-05	0	0	0	0	0	0	0	0	0	0	0	0	0	0	0	0	0	0	0	0	0	0	0	0	0	0	0	0	0	0	0	0	0	0
unclassified	4		0	0	0	0	0	0	0	0	0	0	0	0	0	0	0	0	0	0	0	0	0	0	0	0	0	0	0	0	0	0	0	0	0	0	0	0	0	0	0	1.08487e-05	0	0	0	0	0	2.76998e-05
unclassified	4		0	0	0	0	0	0	0	0	0	0	0	0	0	0	0	0	0	0	0	0	0	0	0	0	0	0	0	0	0	0	0	0	0	0	0	2.88592e-05	0	0	1.16809e-05	2.16974e-05	0	0	0	0	0	0
Rheinheimera	4		0	0	0	0	0	0	0	0	0	0	0	0	0	0	0	0	0	0	0	0	0	0	0	0	0	0	0	0	0	0	0	3.66166e-05	0	0	0	0	0	0	0	0	0	0	0	0	0	0
Buttiauxella	4		0	0	0	0	0	0	0	0	0	0	0	0	0	2.75346e-05	1.33351e-05	0	0	0	0	0	1.28523e-05	0	0	0	0	0	0	0	0	0	0	0	0	0	0	0	0	0	0	0	0	0	0	0	0	0
unclassified	4		0	0	0	0	0	0	0	0	0	0	0	0	0	0	0	0	0	0	0	0	2.57046e-05	0	0	0	0	0	0	0	0	0	0	0	0	0	0	0	0	0	0	0	0	0	0	0	2.51667e-05	0
Opitutus	4		0	0	0	0	0	0	0	0	0	0	0	0	0	0	0	0	0	0	4.82824e-05	0	0	0	0	0	0	0	0	0	0	0	0	0	0	0	0	0	0	0	0	0	0	0	0	0	0	0
unclassified	4		0	0	0	0	0	0	2.34849e-05	0	0	0	0	0	0	0	0	0	0	0	0	0	0	0	1.79045e-05	0	0	0	0	0	1.24179e-05	0	0	0	0	0	0	0	0	0	0	0	0	0	0	0	0	0
Roseibacillus	4		0	0	3.12549e-05	0	0	0	0	0	0	0	0	0	0	0	1.33351e-05	0	0	0	0	0	0	0	0	0	0	0	0	0	0	0	0	0	0	0	0	0	0	0	0	0	0	0	0	0	0	0
Brevibacterium	3		0	0	0	0	0	0	0	0	0	0	0	0	0	0	0	0	0	0	0	0	2.57046e-05	0	0	1.46267e-05	0	0	0	0	0	0	0	0	0	0	0	0	0	0	0	0	0	0	0	0	0	0
Cellulomonas	3		0	0	0	0	0	0	0	0	0	0	0	0	0	4.13018e-05	0	0	0	0	0	0	0	0	0	0	0	0	0	0	0	0	0	0	0	0	0	0	0	0	0	0	0	0	0	0	0	0
unclassified	3		0	0	0	0	0	0	0	0	0	0	0	0	0	0	0	0	0	0	0	0	0	0	0	0	0	0	0	2.23779e-05	0	1.27251e-05	0	0	0	0	0	0	0	0	0	0	0	0	0	0	0	0
Trichococcus	3		0	0	0	0	0	0	0	0	0	0	0	0	0	0	0	0	0	0	3.62118e-05	0	0	0	0	0	0	0	0	0	0	0	0	0	0	0	0	0	0	0	0	0	0	0	0	0	0	0
Lactobacillus	3		0	0	0	0	0	1.68768e-05	0	0	0	0	0	0	0	0	0	0	0	0	0	0	0	0	0	0	0	0	0	0	0	0	0	0	0	0	0	0	0	0	0	0	1.52777e-05	0	0	0	0	9.23327e-06
unclassified	3		0	0	0	0	0	1.68768e-05	0	0	0	0	0	0	0	0	0	0	0	0	0	1.75448e-05	0	0	0	0	0	0	0	0	0	0	0	0	0	0	0	0	0	0	0	1.08487e-05	0	0	0	0	0	0
Bosea	3		0	0	0	0	0	0	0	0	0	0	0	0	0	0	0	0	0	0	3.62118e-05	0	0	0	0	0	0	0	0	0	0	0	0	0	0	0	0	0	0	0	0	0	0	0	0	0	0	0
Sphingobium	3		0	0	0	0	0	0	0	0	0	0	0	0	0	4.13018e-05	0	0	0	0	0	0	0	0	0	0	0	0	0	0	0	0	0	0	0	0	0	0	0	0	0	0	0	0	0	0	0	0
Comamonas	3		0	0	0	0	0	0	0	0	0	0	0	0	0	0	0	0	0	0	0	0	0	0	0	0	0	0	0	0	0	0	0	0	0	0	0	0	0	0	0	0	0	0	0	0	7.55002e-05	0
Schlegelella	3		0	0	0	0	0	0	0	0	0	0	0	0	3.04567e-05	0	0	0	0	0	0	0	0	0	1.79045e-05	0	0	0	0	0	0	0	0	0	0	0	0	0	0	0	0	0	0	0	0	0	0	0
Vampirovibrio	3		0	0	0	0	0	0	0	0	0	0	0	0	0	0	0	0	0	0	3.62118e-05	0	0	0	0	0	0	0	0	0	0	0	0	0	0	0	0	0	0	0	0	0	0	0	0	0	0	0
Aliagarivorans	3		0	0	0	0	0	0	0	0	0	0	0	0	0	0	1.33351e-05	0	0	0	0	0	0	0	0	0	0	2.12902e-05	0	0	0	0	0	0	0	0	0	0	0	0	0	0	0	0	0	0	0	0
unclassified	2		0	0	0	0	0	3.37536e-05	0	0	0	0	0	0	0	0	0	0	0	0	0	0	0	0	0	0	0	0	0	0	0	0	0	0	0	0	0	0	0	0	0	0	0	0	0	0	0	0
unclassified	2		0	0	0	0	0	0	0	0	0	0	0	0	0	0	0	0	0	0	0	0	0	0	0	0	0	0	0	0	0	0	0	0	0	0	0	0	0	0	0	0	1.52777e-05	0	0	1.73995e-05	0	0
Brachybacterium	2		0	0	0	0	0	0	0	0	0	0	0	0	0	0	0	0	0	0	0	0	0	0	0	0	0	0	0	0	0	2.54501e-05	0	0	0	0	0	0	0	0	0	0	0	0	0	0	0	0
Ornithinibacter	2		0	0	0	0	0	0	0	0	0	0	0	0	0	2.75346e-05	0	0	0	0	0	0	0	0	0	0	0	0	0	0	0	0	0	0	0	0	0	0	0	0	0	0	0	0	0	0	0	0
unclassified	2		0	0	0	0	0	0	0	0	0	0	0	0	0	0	0	0	0	0	0	0	0	0	0	0	0	0	0	4.47557e-05	0	0	0	0	0	0	0	0	0	0	0	0	0	0	0	0	0	0
Rhodococcus	2		0	0	0	0	0	0	0	0	0	0	0	0	0	0	0	0	0	0	0	0	0	0	0	0	0	0	0	0	0	0	0	0	0	0	0	0	0	0	0	0	0	0	0	0	5.03335e-05	0
Prevotella	2		0	0	0	0	0	0	0	0	0	0	0	0	0	0	0	0	0	0	0	0	0	0	0	0	0	0	0	0	0	2.54501e-05	0	0	0	0	0	0	0	0	0	0	0	0	0	0	0	0
Formosa	2		0	0	0	0	0	0	0	0	0	2.45679e-05	0	0	0	0	0	0	0	0	0	0	0	0	0	0	0	0	0	0	0	0	0	0	0	0	0	0	0	0	0	0	0	0	0	0	0	0
Marixanthomonas	2		0	0	0	0	0	0	0	2.36535e-05	0	0	0	0	0	0	0	0	0	0	0	0	0	0	0	0	0	0	0	0	0	0	0	0	0	0	0	0	0	0	0	0	0	0	0	0	0	0
unclassified	2		0	0	0	0	0	0	0	0	0	0	0	0	0	0	0	0	0	0	2.41412e-05	0	0	0	0	0	0	0	0	0	0	0	0	0	0	0	0	0	0	0	0	0	0	0	0	0	0	0
Clostridium_sensu_stricto	2		0	0	0	0	1.58088e-05	0	0	0	0	0	0	0	0	0	0	0	0	0	1.20706e-05	0	0	0	0	0	0	0	0	0	0	0	0	0	0	0	0	0	0	0	0	0	0	0	0	0	0	0
Anaerococcus	2		0	0	0	0	0	0	0	0	0	0	0	0	0	1.37673e-05	0	0	0	0	0	0	0	0	0	0	0	0	0	0	0	0	0	9.15416e-06	0	0	0	0	0	0	0	0	0	0	0	0	0	0
Desulfotomaculum	2		0	0	0	0	0	0	0	0	0	0	0	0	0	0	0	0	0	0	0	0	0	0	0	0	0	0	0	0	0	0	0	0	0	0	0	0	0	0	0	2.16974e-05	0	0	0	0	0	0
Faecalibacterium	2		0	0	1.04183e-05	0	0	0	0	2.36535e-05	0	0	0	0	0	0	0	0	0	0	0	0	0	0	0	0	0	0	0	0	0	0	0	0	0	0	0	0	0	0	0	0	0	0	0	0	0	0
unclassified	2		0	0	0	0	0	0	0	0	0	0	0	0	0	0	0	0	0	0	2.41412e-05	0	0	0	0	0	0	0	0	0	0	0	0	0	0	0	0	0	0	0	0	0	0	0	0	0	0	0
Leptotrichia	2		0	0	0	0	0	0	0	0	0	0	0	0	0	0	0	0	0	0	0	0	0	0	0	0	0	0	0	0	0	0	0	0	0	0	0	0	0	0	0	0	0	0	0	0	0	1.84665e-05
Nitrospira	2		0	0	0	0	0	0	0	0	0	0	0	0	0	0	0	0	0	0	2.41412e-05	0	0	0	0	0	0	0	0	0	0	0	0	0	0	0	0	0	0	0	0	0	0	0	0	0	0	0
Planctomyces	2		0	0	1.04183e-05	0	0	0	0	0	0	0	0	0	0	0	0	0	0	0	0	0	0	0	0	0	0	0	0	0	1.24179e-05	0	0	0	0	0	0	0	0	0	0	0	0	0	0	0	0	0
Henriciella	2		0	0	0	0	0	0	0	0	0	0	0	0	0	0	0	0	0	0	0	0	0	0	0	0	0	2.12902e-05	0	0	0	0	0	0	0	0	0	0	0	0	0	0	0	0	2.57885e-05	0	0	0
Maricaulis	2		0	0	1.04183e-05	0	0	0	0	0	0	0	0	0	0	0	0	0	0	0	0	0	0	0	0	0	0	0	0	0	0	0	0	0	0	0	0	2.88592e-05	0	0	0	0	0	0	0	0	0	0
unclassified	2		0	0	0	0	0	0	0	0	0	0	0	0	0	0	0	0	0	0	1.20706e-05	0	0	0	0	0	0	0	0	0	0	0	0	0	0	0	0	0	0	0	0	0	0	0	0	0	0	0
Antarctobacter	2		0	0	0	0	0	0	0	0	0	0	0	0	0	0	0	0	0	0	0	0	0	0	0	0	0	0	0	0	0	0	0	0	0	5.20237e-05	0	0	0	0	0	0	0	0	0	0	0	0
Gemmobacter	2		0	0	0	0	0	0	0	0	0	0	0	0	0	0	0	0	0	0	0	0	0	0	0	0	0	0	0	4.47557e-05	0	0	0	0	0	0	0	0	0	0	0	0	0	0	0	0	0	0
Pseudoruegeria	2		0	0	0	0	0	0	0	0	0	0	0	0	0	0	0	0	0	0	0	0	0	0	0	0	0	0	0	0	0	0	0	0	0	2.60119e-05	0	2.88592e-05	0	0	0	0	0	0	0	0	0	0
unclassified	2		0	0	0	0	0	0	0	0	0	0	0	0	0	0	0	0	0	0	0	0	0	0	0	0	0	0	0	0	0	0	0	0	0	0	0	0	0	0	0	0	0	0	0	3.47989e-05	0	0
Hydrogenophaga	2		0	0	2.08366e-05	0	0	0	0	0	0	0	0	0	0	0	0	0	0	0	0	0	0	0	0	0	0	0	0	0	0	0	0	0	0	0	0	0	0	0	0	0	0	0	0	0	0	0
unclassified	2		0	0	0	0	0	0	0	0	0	0	0	0	0	0	0	0	0	0	0	0	0	0	0	0	0	0	0	0	0	0	0	0	0	0	0	0	0	0	0	0	0	0	0	0	0	0
Celerinatantimonas	2		0	0	0	0	0	0	0	2.36535e-05	0	0	0	0	0	0	0	0	0	0	0	0	0	0	0	0	0	0	0	0	1.24179e-05	0	0	0	0	0	0	0	0	0	0	0	0	0	0	0	0	0
unclassified	2		0	0	0	0	0	0	0	0	0	0	0	2.87381e-05	0	0	0	0	0	0	0	0	0	0	0	1.46267e-05	0	0	0	0	0	0	0	0	0	0	0	0	0	0	0	0	0	0	0	0	0	0
Photobacterium	2		0	0	0	0	0	0	0	0	0	0	0	0	0	0	2.66702e-05	0	0	0	0	0	0	0	0	0	0	0	0	0	0	0	0	0	0	0	0	0	0	0	0	0	0	0	0	0	0	0
Lysobacter	2		0	0	0	0	0	0	0	0	0	0	0	0	0	0	0	0	0	0	0	0	0	0	0	0	0	0	0	0	1.24179e-05	0	0	0	0	0	0	2.88592e-05	0	0	0	0	0	0	0	0	0	0
unclassified	1		0	0	0	0	0	0	0	0	0	0	0	0	0	0	0	0	0	0	1.20706e-05	0	0	0	0	0	0	0	0	0	0	0	0	0	0	0	0	0	0	0	0	0	0	0	0	0	0	0
Ilumatobacter	1		0	0	0	0	0	0	0	0	0	0	0	0	0	0	0	0	0	0	0	1.75448e-05	0	0	0	0	0	0	0	0	0	0	0	0	0	0	0	0	0	0	0	0	0	0	0	0	0	0
Varibaculum	1		0	0	0	0	0	0	0	0	0	0	0	0	0	0	0	0	0	0	0	0	0	0	0	0	0	0	0	0	0	0	0	0	0	0	0	0	0	0	0	0	0	0	0	0	0	0
unclassified	1		0	0	0	0	0	0	0	0	0	0	0	0	0	1.37673e-05	0	0	0	0	0	0	0	0	0	0	0	0	0	0	0	0	0	0	0	0	0	0	0	0	0	0	0	0	0	0	0	0
Dietzia	1		0	0	1.04183e-05	0	0	0	0	0	0	0	0	0	0	0	0	0	0	0	0	0	0	0	0	0	0	0	0	0	0	0	0	0	0	0	0	0	0	0	0	0	0	0	0	0	0	0
Plantibacter	1		0	0	0	0	0	0	0	0	0	0	0	0	0	0	0	0	0	0	0	0	0	0	1.79045e-05	0	0	0	0	0	0	0	0	0	0	0	0	0	0	0	0	0	0	0	0	0	0	0
unclassified	1		0	0	0	0	0	0	0	0	0	0	0	0	0	0	0	0	0	0	0	0	0	0	0	0	0	0	0	0	0	0	0	9.15416e-06	0	0	0	0	0	0	0	0	0	0	0	0	0	0
Nakamurella	1		0	0	0	7.90145e-06	0	0	0	0	0	0	0	0	0	0	0	0	0	0	0	0	0	0	0	0	0	0	0	0	0	0	0	0	0	0	0	0	0	0	0	0	0	0	0	0	0	0
unclassified	1		0	0	0	0	0	0	0	0	0	0	0	0	0	0	0	0	0	0	0	0	0	0	0	0	0	0	0	0	0	0	0	0	0	0	0	2.88592e-05	0	0	0	0	0	0	0	0	0	0
Conexibacter	1		0	1.38848e-05	0	0	0	0	0	0	0	0	0	0	0	0	0	0	0	0	0	0	0	0	0	0	0	0	0	0	0	0	0	0	0	0	0	0	0	0	0	0	0	0	0	0	0	0
unclassified	1		0	0	0	0	0	0	0	0	0	0	0	0	0	0	1.33351e-05	0	0	0	0	0	0	0	0	0	0	0	0	0	0	0	0	0	0	0	0	0	0	0	0	0	0	0	0	0	0	0
unclassified	1		0	0	0	0	0	0	0	2.36535e-05	0	0	0	0	0	0	0	0	0	0	0	0	0	0	0	0	0	0	0	0	0	0	0	0	0	0	0	0	0	0	0	0	0	0	0	0	0	0
unclassified	1		0	0	0	0	0	0	0	2.36535e-05	0	0	0	0	0	0	0	0	0	0	0	0	0	0	0	0	0	0	0	0	0	0	0	0	0	0	0	0	0	0	0	0	0	0	0	0	0	0
Crocinitomix	1		0	0	0	0	0	0	0	0	0	0	0	0	0	0	0	1.86633e-05	0	0	0	0	0	0	0	0	0	0	0	0	0	0	0	0	0	0	0	0	0	0	0	0	0	0	0	0	0	0
Aquimarina	1		0	0	0	0	0	0	0	0	0	0	0	0	0	0	1.33351e-05	0	0	0	0	0	0	0	0	0	0	0	0	0	0	0	0	0	0	0	0	0	0	0	0	0	0	0	0	0	0	0
Capnocytophaga	1		0	0	0	0	0	0	0	0	0	0	0	0	0	0	0	0	0	0	0	0	0	0	0	0	0	0	0	0	0	1.27251e-05	0	0	0	0	0	0	0	0	0	0	0	0	0	0	0	0
Psychroserpens	1		0	0	0	0	0	0	0	0	0	0	0	0	0	1.37673e-05	0	0	0	0	0	0	0	0	0	0	0	0	0	0	0	0	0	0	0	0	0	0	0	0	0	0	0	0	0	0	0	0
Zobellia	1		0	0	0	0	0	0	0	0	0	1.2284e-05	0	0	0	0	0	0	0	0	0	0	0	0	0	0	0	0	0	0	0	0	0	0	0	0	0	0	0	0	0	0	0	0	0	0	0	0
Flavisolibacter	1		0	0	0	0	0	0	0	0	0	0	0	0	0	0	0	0	0	0	0	0	0	0	0	0	0	0	0	0	0	0	0	0	0	0	0	0	0	0	0	0	0	0	0	0	2.51667e-05	0
Thermus	1		0	0	0	0	0	0	0	0	0	0	0	0	0	0	0	0	0	0	0	0	0	0	0	0	0	0	0	0	0	0	0	0	0	0	0	0	0	0	0	0	0	0	0	0	0	0
unclassified	1		0	0	0	0	0	0	0	0	0	0	0	0	0	0	0	0	0	0	0	0	0	0	0	0	0	0	0	0	0	0	0	0	0	0	0	0	0	0	0	0	0	0	0	0	2.51667e-05	0
unclassified	1		0	1.38848e-05	0	0	0	0	0	0	0	0	0	0	0	0	0	0	0	0	0	0	0	0	0	0	0	0	0	0	0	0	0	0	0	0	0	0	0	0	0	0	0	0	0	0	0	0
Gemella	1		0	0	0	0	0	0	0	0	0	0	0	0	0	1.37673e-05	0	0	0	0	0	0	0	0	0	0	0	0	0	0	0	0	0	0	0	0	0	0	0	0	0	0	0	0	0	0	0	0
Brochothrix	1		0	0	0	0	0	0	0	0	0	0	0	0	0	0	0	0	0	0	0	1.75448e-05	0	0	0	0	0	0	0	0	0	0	0	0	0	0	0	0	0	0	0	0	0	0	0	0	0	0
unclassified	1		0	0	0	0	0	0	0	0	0	0	0	0	0	0	0	0	0	0	0	0	0	0	0	0	0	0	0	0	0	0	0	0	0	0	0	0	0	0	0	1.08487e-05	0	0	0	0	0	0
unclassified	1		0	0	0	0	0	0	0	0	0	0	0	0	0	1.37673e-05	0	0	0	0	0	0	0	0	0	0	0	0	0	0	0	0	0	0	0	0	0	0	0	0	0	0	0	0	0	0	0	0
unclassified	1		0	0	0	0	0	0	0	0	0	0	0	0	0	0	0	0	0	0	0	0	0	1.47628e-05	0	0	0	0	0	0	0	0	0	0	0	0	0	0	0	0	0	0	0	0	0	0	0	0
unclassified	1		0	0	0	0	0	0	0	0	0	0	0	0	0	0	0	0	0	0	0	0	0	0	0	0	0	0	0	0	0	0	0	0	0	0	0	0	0	0	1.16809e-05	0	0	0	0	0	0	0
unclassified	1		0	0	0	0	1.58088e-05	0	0	0	0	0	0	0	0	0	0	0	0	0	0	0	0	0	0	0	0	0	0	0	0	0	0	0	0	0	0	0	0	0	0	0	0	0	0	0	0	0
Eubacterium	1		0	0	0	0	0	0	0	0	0	0	0	0	0	0	0	0	0	0	1.20706e-05	0	0	0	0	0	0	0	0	0	0	0	0	0	0	0	0	0	0	0	0	0	0	0	0	0	0	0
Dethiosulfatibacter	1		0	0	0	0	0	0	0	0	0	0	0	0	0	0	0	0	0	0	0	0	0	0	0	0	0	0	0	0	0	0	0	0	0	0	0	2.88592e-05	0	0	0	0	0	0	0	0	0	0
Clostridium_XI	1		0	0	0	0	0	0	0	0	0	0	0	0	0	0	0	0	0	0	0	0	0	0	0	0	0	0	0	0	0	0	0	0	0	0	0	0	0	0	1.16809e-05	0	0	0	0	0	0	0
Peptostreptococcus	1		0	1.38848e-05	0	0	0	0	0	0	0	0	0	0	0	0	0	0	0	0	0	0	0	0	0	0	0	0	0	0	0	0	0	0	0	0	0	0	0	0	0	0	0	0	0	0	0	0
Thermoanaerobacter	1		0	0	0	0	0	0	0	0	0	0	0	0	0	0	0	0	0	0	0	0	0	0	0	0	0	0	0	0	0	0	0	0	0	0	0	0	0	0	0	1.08487e-05	0	0	0	0	0	0
unclassified	1		0	0	0	0	0	0	0	0	0	0	0	0	0	0	0	0	0	0	0	0	0	0	0	0	0	0	0	0	0	0	0	9.15416e-06	0	0	0	0	0	0	0	0	0	0	0	0	0	0
Anaeroglobus	1		0	0	0	0	0	0	0	0	0	0	0	0	0	0	0	0	0	0	0	0	0	0	0	0	0	0	0	0	0	0	0	0	0	0	0	0	0	0	0	1.08487e-05	0	0	0	0	0	0
Dialister	1		0	0	0	0	0	0	0	0	0	0	0	0	0	0	0	0	0	0	0	0	0	0	0	0	0	0	0	0	0	0	0	0	0	0	0	0	0	0	0	0	0	0	0	0	0	9.23327e-06
Fusobacterium	1		0	0	0	0	0	0	0	0	0	0	0	0	0	0	0	0	0	0	0	0	0	0	0	0	1.32363e-05	0	0	0	0	0	0	0	0	0	0	0	0	0	0	0	0	0	0	0	0	0
Gemmatimonas	1		0	0	0	0	0	0	0	0	0	0	0	0	0	0	0	0	0	0	0	0	0	0	0	0	0	0	0	0	0	0	0	0	0	0	2.83471e-05	0	0	0	0	0	0	0	0	0	0	0
unclassified	1		0	0	0	0	0	0	0	0	0	0	0	0	0	0	0	0	0	0	0	0	0	0	1.79045e-05	0	0	0	0	0	0	0	0	0	0	0	0	0	0	0	0	0	0	0	0	0	0	0
unclassified	1		0	0	0	0	0	0	0	0	0	0	0	0	0	1.37673e-05	0	0	0	0	0	0	0	0	0	0	0	0	0	0	0	0	0	0	0	0	0	0	0	0	0	0	0	0	0	0	0	0
Rhizobium	1		0	0	0	0	0	1.68768e-05	0	0	0	0	0	0	0	0	0	0	0	0	0	0	0	0	0	0	0	0	0	0	0	0	0	0	0	0	0	0	0	0	0	0	0	0	0	0	0	0
unclassified	1		0	0	0	0	0	0	0	0	0	0	0	0	0	0	0	0	0	0	0	0	0	0	0	0	0	2.12902e-05	0	0	0	0	0	0	0	0	0	0	0	0	0	0	0	0	0	0	0	0
Citreimonas	1		0	0	0	0	0	0	0	0	0	0	0	0	0	0	0	0	0	0	0	0	0	0	0	0	0	0	0	0	0	0	0	0	0	0	0	0	0	0	0	0	0	1.97757e-05	0	0	0	0
Donghicola	1		0	0	0	0	0	0	0	0	0	0	0	0	0	0	0	0	0	0	1.20706e-05	0	0	0	0	0	0	0	0	0	0	0	0	0	0	0	0	0	0	0	0	0	0	0	0	0	0	0
Labrenzia	1		0	0	0	0	0	0	0	0	0	0	0	0	0	0	0	0	0	0	0	0	0	0	0	0	0	0	0	0	0	0	0	9.15416e-06	0	0	0	0	0	0	0	0	0	0	0	0	0	0
Rubellimicrobium	1		0	0	0	0	0	0	0	0	0	0	0	0	0	0	0	0	2.59491e-05	0	0	0	0	0	0	0	0	0	0	0	0	0	0	0	0	0	0	0	0	0	0	0	0	0	0	0	0	0
Vadicella	1		0	0	0	0	0	0	0	0	0	0	0	0	0	0	0	0	0	0	0	0	0	0	0	0	0	0	0	0	0	0	0	0	0	0	0	0	0	0	0	0	0	0	2.57885e-05	0	0	0
Azospirillum	1		0	0	0	0	0	0	0	0	0	0	0	0	1.52283e-05	0	0	0	0	0	0	0	0	0	0	0	0	0	0	0	0	0	0	0	0	0	0	0	0	0	0	0	0	0	0	0	0	0
Magnetospira	1		0	0	0	0	0	0	0	0	0	0	0	0	1.52283e-05	0	0	0	0	0	0	0	0	0	0	0	0	0	0	0	0	0	0	0	0	0	0	0	0	0	0	0	0	0	0	0	0	0
Acidovorax	1		0	1.38848e-05	0	0	0	0	0	0	0	0	0	0	0	0	0	0	0	0	0	0	0	0	0	0	0	0	0	0	0	0	0	0	0	0	0	0	0	0	0	0	0	0	0	0	0	0
Kingella	1		0	0	0	0	0	0	0	0	0	0	0	0	0	0	0	0	0	0	0	0	0	0	0	0	0	0	0	0	0	0	0	0	0	0	0	0	0	0	1.16809e-05	0	0	0	0	0	0	0
Smithella	1		0	0	0	0	0	0	0	0	0	0	0	0	0	0	0	0	0	0	0	0	0	0	0	0	0	0	1.99144e-05	0	0	0	0	0	0	0	0	0	0	0	0	0	0	0	0	0	0	0
unclassified	1		0	0	0	0	0	0	0	0	0	0	0	0	0	0	0	0	0	0	0	0	0	0	0	0	0	0	0	0	0	0	0	0	0	0	0	0	1.35742e-05	0	0	0	0	0	0	0	0	0
Haliea	1		0	0	0	0	0	0	0	0	0	0	0	0	0	0	0	0	0	0	0	0	0	0	0	0	0	2.12902e-05	0	0	0	0	0	0	0	0	0	0	0	0	0	0	0	0	0	0	0	0
Ferrimonas	1		0	0	0	0	0	0	0	0	0	0	0	0	1.52283e-05	0	0	0	0	0	0	0	0	0	0	0	0	0	0	0	0	0	0	0	0	0	0	0	0	0	0	0	0	0	0	0	0	0
unclassified	1		0	0	0	0	0	0	1.17425e-05	0	0	0	0	0	0	0	0	0	0	0	0	0	0	0	0	0	0	0	0	0	0	0	0	0	0	0	0	0	0	0	0	0	0	0	0	0	0	0
unclassified	1		0	0	0	0	0	0	0	0	0	0	0	0	0	0	0	0	0	0	0	0	0	1.47628e-05	0	0	0	0	0	0	0	0	0	0	0	0	0	0	0	0	0	0	0	0	0	0	0	0
Serratia	1		0	0	0	0	0	0	0	0	0	0	0	0	0	0	0	0	0	0	0	0	0	0	0	0	0	0	0	0	0	1.27251e-05	0	0	0	0	0	0	0	0	0	0	0	0	0	0	0	0
Yersinia	1		0	0	0	0	0	0	0	0	0	0	0	0	0	0	0	0	0	0	0	0	0	0	0	0	0	0	0	0	0	1.27251e-05	0	0	0	0	0	0	0	0	0	0	0	0	0	0	0	0
unclassified	1		0	0	1.04183e-05	0	0	0	0	0	0	0	0	0	0	0	0	0	0	0	0	0	0	0	0	0	0	0	0	0	0	0	0	0	0	0	0	0	0	0	0	0	0	0	0	0	0	0
unclassified	1		0	0	0	0	0	0	0	0	0	0	0	0	0	0	0	0	0	0	0	0	0	0	0	0	0	0	0	0	0	0	0	0	0	0	0	0	0	0	0	0	0	0	0	0	0	0
unclassified	1		0	0	0	0	0	0	0	0	0	0	0	0	0	0	0	0	0	0	0	0	0	0	0	0	0	0	0	0	0	0	0	0	0	0	0	0	0	0	0	0	0	0	0	0	0	9.23327e-06
Chromohalobacter	1		0	0	0	0	0	0	0	0	0	0	0	0	0	0	0	0	0	0	0	0	0	0	1.79045e-05	0	0	0	0	0	0	0	0	0	0	0	0	0	0	0	0	0	0	0	0	0	0	0
Oleiphilus	1		0	0	0	0	0	0	0	0	0	0	0	0	0	0	0	0	0	0	0	0	0	0	0	0	0	0	0	0	0	0	0	0	0	0	0	0	0	0	1.16809e-05	0	0	0	0	0	0	0
unclassified	1		0	0	0	0	0	0	0	0	0	0	0	0	0	0	0	0	0	0	0	0	0	0	0	0	0	0	1.99144e-05	0	0	0	0	0	0	0	0	0	0	0	0	0	0	0	0	0	0	0
unclassified	1		0	0	1.04183e-05	0	0	0	0	0	0	0	0	0	0	0	0	0	0	0	0	0	0	0	0	0	0	0	0	0	0	0	0	0	0	0	0	0	0	0	0	0	0	0	0	0	0	0
unclassified	1		0	0	0	0	0	0	0	0	0	0	0	0	0	0	0	0	0	0	0	0	0	0	0	0	0	0	1.99144e-05	0	0	0	0	0	0	0	0	0	0	0	0	0	0	0	0	0	0	0
Rubritalea	1		0	0	1.04183e-05	0	0	0	0	0	0	0	0	0	0	0	0	0	0	0	0	0	0	0	0	0	0	0	0	0	0	0	0	0	0	0	0	0	0	0	0	0	0	0	0	0	0	0
Luteolibacter	1		0	0	0	0	0	0	0	0	0	0	0	0	0	0	0	0	0	0	0	0	0	0	0	0	0	0	0	0	0	1.27251e-05	0	0	0	0	0	0	0	0	0	0	0	0	0	0	0	0
